# Supplementary material for: Comparative Transcriptome Analysis Identifies Putative Genes Involved in Steroid Biosynthesis in Euphorbia tirucalli
Source: Genes (Basel). 2018 Jan 15;9(1):38. doi: 10.3390/genes9010038 (PMC5793189; doi:10.3390/genes9010038)
Supplement: Supplementary file 1 [file genes-09-00038-s001.zip]

Archive with 8 entries (7 files):
- supplementary data/Table S1 Annotiated KEGG.xlsx
- supplementary data/Table S2 Sepcific genes.xlsx
- supplementary data/Table S3 Putative structural genes involved in triterpenes backbone biosynthesis pathway.xlsx
- supplementary data/Table S4 The unigenes coding for putative OSCs in terpenoid biosynthesis.xlsx
- supplementary data/Table S5 qRT-PCR primers used in this study.xlsx
- supplementary data/Table S6 The unigenes coding for putative sterols synthases in beta-sitosterol.xlsx
- supplementary data/genes-248619-Supplementary material.docx
- supplementary data/
