# Supplementary material for: Comparative Transcriptome Analysis Identifies Putative Genes Involved in Steroid Biosynthesis in Euphorbia tirucalli
Source: Genes (Basel). 2018 Jan 15;9(1):38. doi: 10.3390/genes9010038 (PMC5793189; doi:10.3390/genes9010038)
Supplement: Supplementary file 1 [file genes-09-00038-s001.zip › supplementary data/Table S1 Annotiated KEGG.xlsx]

## Sheet: Sheet1
	#Pathway Hierarchy1	Pathway Hierarchy2	Gene Number	Percent a
	Cellular Processes	Transport and catabolism	719	0.0412105
	Environmental Information Processing	Membrane transport	114	0.00653407
	Environmental Information Processing	Signal transduction	452	0.025907
	Genetic Information Processing	Folding, sorting and degradation	1049	0.0601249
	Genetic Information Processing	Replication and repair	467	0.0267668
	Genetic Information Processing	Transcription	624	0.0357655
	Genetic Information Processing	Translation	1360	0.0779504
	Metabolism	Amino acid metabolism	849	0.0486617
	Metabolism	Biosynthesis of other secondary metabolites	450	0.0257924
	Metabolism	Carbohydrate metabolism	1408	0.0807016
	Metabolism	Energy metabolism	608	0.0348484
	Metabolism	Glycan biosynthesis and metabolism	352	0.0201754
	Metabolism	Lipid metabolism	812	0.046541
	Metabolism	Metabolism of cofactors and vitamins	526	0.0301484
	Metabolism	Metabolism of other amino acids	464	0.0265948
	Metabolism	Metabolism of terpenoids and polyketides	477	0.0273399
	Metabolism	Nucleotide metabolism	485	0.0277985
	Metabolism	Overview	959	0.0549665
	Organismal Systems	Environmental adaptation	624	0.0357655
	a Percent of the 17447 KEGG Annotated Gene
