# Supplementary material for: Comparative Transcriptome Analysis Identifies Putative Genes Involved in Steroid Biosynthesis in Euphorbia tirucalli
Source: Genes (Basel). 2018 Jan 15;9(1):38. doi: 10.3390/genes9010038 (PMC5793189; doi:10.3390/genes9010038)
Supplement: Supplementary file 1 [file genes-09-00038-s001.zip › supplementary data/Table S2 Sepcific genes.xlsx]

## Sheet: unigenes common in all tissues
gene_id	Root_Read_count	Root_FPKM	Stem_Read_count	Stem_FPKM	Leaf_Read_count	Leaf_FPKM	Latex_Read_count	Latex_FPKM	Gene Length	NR GI	NR ID	NR Score	NR Evalue	NR Description	NT GI	NT ID	NT Score	NT Evalue	NT Description	KO ID	KO Name	KO Description	Http Link	Swissprot ID	Swissprot Score	Swissprot Evalue	Swissprot Description	PFAM ID	PFAM description	Gene Ontology Biological Pathway	BP Description	Gene Ontology Molecular Function	MF Description	Gene Ontology Cellular Component	CC Description	KOG ID	KOG Description
Cluster-10001.0	151	9.34	182	8.95	180	9.69	51	5.75	1207	255539042	XP_002510586.1	829	1.7e-86	protein with unknown function [Ricinus communis]>gi|223551287|gb|EEF52773.1| protein with unknown function [Ricinus communis]	255539041	XM_002510540.1	268	5.6203e-136	Ricinus communis protein with unknown function, mRNA	--	--	--	--	Q6GR35	249	4.3e-20	Protein Simiate OS=Xenopus laevis GN=fam206a PE=2 SV=1	--	--	GO:0006546	glycine catabolic process	--	--	GO:0005960	glycine cleavage complex	KOG3266	Predicted glycine cleavage system H protein
Cluster-10003.0	98.54	2.11	70.94	1.2	108.82	2.02	22.1	0.92	2976	255539599	XP_002510864.1	1320	4.9e-143	Peroxidase 66 precursor, putative [Ricinus communis]>gi|223549979|gb|EEF51466.1| Peroxidase 66 precursor, putative [Ricinus communis]	255539598	XM_002510818.1	524	0	Ricinus communis Peroxidase 66 precursor, putative, mRNA	K00430	E1.11.1.7	peroxidase	http://www.genome.jp/dbget-bin/www_bget?ko:K00430	Q9LT91	1140	5.1e-123	Peroxidase 66 OS=Arabidopsis thaliana GN=PER66 PE=2 SV=1	PF13640//PF00141	2OG-Fe(II) oxygenase superfamily//Peroxidase	GO:0055114//GO:0006979//GO:0006804	oxidation-reduction process//response to oxidative stress//obsolete peroxidase reaction	GO:0020037//GO:0046872//GO:0016491//GO:0004601	heme binding//metal ion binding//oxidoreductase activity//peroxidase activity	--	--	--	--
Cluster-10004.0	3	0.62	2	0.34	5	0.91	2	0.62	552	--	--	--	--	--	--	--	--	--	--	--	--	--	--	--	--	--	--	--	--	--	--	--	--	--	--	--	--
Cluster-10007.0	4	0.41	4	0.33	8	0.72	4	0.71	832	--	--	--	--	--	--	--	--	--	--	--	--	--	--	--	--	--	--	--	--	--	--	--	--	--	--	--	--
Cluster-10008.1	22.52	1.03	85.91	3.12	57.62	2.29	4	0.34	1536	802616619	XP_012075380.1	1423	2.9e-155	PREDICTED: UDP-glycosyltransferase 74E1-like [Jatropha curcas]>gi|643726423|gb|KDP35130.1| hypothetical protein JCGZ_10664 [Jatropha curcas]	297822912	XM_002879293.1	70	8.4102e-26	Arabidopsis lyrata subsp. lyrata hypothetical protein, mRNA	K13691	SGT1	pathogen-inducible salicylic acid glucosyltransferase	http://www.genome.jp/dbget-bin/www_bget?ko:K13691	P0C7P7	1090	1.7e-117	UDP-glycosyltransferase 74E1 OS=Arabidopsis thaliana GN=UGT74E1 PE=3 SV=1	PF00201//PF03033//PF04101	UDP-glucoronosyl and UDP-glucosyl transferase//Glycosyltransferase family 28 N-terminal domain//Glycosyltransferase family 28 C-terminal domain	GO:0008152//GO:0005975//GO:0030259	metabolic process//carbohydrate metabolic process//lipid glycosylation	GO:0016758	transferase activity, transferring hexosyl groups	--	--	--	--
Cluster-10009.0	20	1.01	36	1.44	102	4.46	48	4.48	1422	802734020	XP_012086728.1	411	6e-38	PREDICTED: probable protein phosphatase 2C 51 [Jatropha curcas]>gi|643711875|gb|KDP25303.1| hypothetical protein JCGZ_20459 [Jatropha curcas]	702243053	XM_010050980.1	48	1.31897e-13	PREDICTED: Eucalyptus grandis probable protein phosphatase 2C 51 (LOC104437925), transcript variant X2, mRNA	K14497	PP2C	protein phosphatase 2C	http://www.genome.jp/dbget-bin/www_bget?ko:K14497	Q5SN75	307	9.6e-27	Probable protein phosphatase 2C 8 OS=Oryza sativa subsp. japonica GN=Os01g0656200 PE=2 SV=1	PF00481	Protein phosphatase 2C	--	--	GO:0003824	catalytic activity	--	--	--	--
Cluster-10011.0	31.11	2.08	56.01	2.98	51.3	2.99	8.24	1	1137	802598826	XP_012072461.1	467	1.5e-44	PREDICTED: uncharacterized protein LOC105634239 [Jatropha curcas]>gi|802598828|ref|XP_012072462.1| PREDICTED: uncharacterized protein LOC105634239 [Jatropha curcas]>gi|643730812|gb|KDP38244.1| hypothetical protein JCGZ_04887 [Jatropha curcas]	255561650	XM_002521789.1	163	1.238e-77	Ricinus communis conserved hypothetical protein, mRNA	--	--	--	--	--	--	--	--	PF09061	Stirrup	--	--	GO:0016788	hydrolase activity, acting on ester bonds	--	--	--	--
Cluster-10011.1	106.89	4.91	175.99	6.41	133.7	5.34	70.76	6.08	1530	802598826	XP_012072461.1	447	4.3e-42	PREDICTED: uncharacterized protein LOC105634239 [Jatropha curcas]>gi|802598828|ref|XP_012072462.1| PREDICTED: uncharacterized protein LOC105634239 [Jatropha curcas]>gi|643730812|gb|KDP38244.1| hypothetical protein JCGZ_04887 [Jatropha curcas]	255561650	XM_002521789.1	270	5.54216e-137	Ricinus communis conserved hypothetical protein, mRNA	--	--	--	--	--	--	--	--	--	--	--	--	--	--	--	--	--	--
Cluster-10014.0	146.22	6.14	93.13	3.1	155.88	5.68	43.64	3.44	1650	802540405	XP_012076268.1	902	8e-95	PREDICTED: E3 SUMO-protein ligase MMS21 [Jatropha curcas]>gi|643740179|gb|KDP45857.1| hypothetical protein JCGZ_15301 [Jatropha curcas]	566195466	XM_002316974.2	145	1.83792e-67	Populus trichocarpa hypothetical protein (POPTR_0011s14450g) mRNA, complete cds	--	--	--	--	Q8GYH7	714	7.1e-74	E3 SUMO-protein ligase MMS21 OS=Arabidopsis thaliana GN=MMS21 PE=1 SV=1	PF11789//PF12861//PF02891//PF13639	Zinc-finger of the MIZ type in Nse subunit//Anaphase-promoting complex subunit 11 RING-H2 finger//MIZ/SP-RING zinc finger//Ring finger domain	GO:0016567	protein ubiquitination	GO:0008270//GO:0005515//GO:0004842	zinc ion binding//protein binding//ubiquitin-protein transferase activity	GO:0005680	anaphase-promoting complex	KOG2979	Protein involved in DNA repair
Cluster-10029.0	9	4.33	9	3.69	3	1.31	4	2.14	392	--	--	--	--	--	--	--	--	--	--	--	--	--	--	--	--	--	--	--	--	--	--	--	--	--	--	--	--
Cluster-10029.1	100	4.49	46	1.64	56	2.18	20	1.68	1560	255584637	XP_002533042.1	1340	1.2e-145	ubiquitin-protein ligase, putative [Ricinus communis]>gi|223527180|gb|EEF29350.1| ubiquitin-protein ligase, putative [Ricinus communis]	--	--	--	--	--	--	--	--	--	O22161	149	2.2e-08	Protein ARABIDILLO 1 OS=Arabidopsis thaliana GN=FBX5 PE=1 SV=1	PF00514//PF11698//PF02985//PF01602	Armadillo/beta-catenin-like repeat//V-ATPase subunit H//HEAT repeat//Adaptin N terminal region	GO:0015991//GO:0006886//GO:0016192	ATP hydrolysis coupled proton transport//intracellular protein transport//vesicle-mediated transport	GO:0016820//GO:0005515	hydrolase activity, acting on acid anhydrides, catalyzing transmembrane movement of substances//protein binding	GO:0000221//GO:0030117	vacuolar proton-transporting V-type ATPase, V1 domain//membrane coat	--	--
Cluster-10034.0	18.23	3.57	13.4	2.13	11.99	2.07	8	2.37	568	225438039	XP_002271628.1	374	4.6e-34	PREDICTED: uncharacterized protein LOC100244540 [Vitis vinifera]	--	--	--	--	--	K15032	MTERFD	mTERF domain-containing protein, mitochondrial	http://www.genome.jp/dbget-bin/www_bget?ko:K15032	--	--	--	--	--	--	--	--	--	--	--	--	--	--
Cluster-10046.2	14.73	1.23	14.01	0.93	9.94	0.72	10.31	1.52	965	802681860	XP_012082171.1	464	2.9e-44	PREDICTED: transcription initiation factor TFIID subunit 8 [Jatropha curcas]>gi|643717932|gb|KDP29318.1| hypothetical protein JCGZ_19413 [Jatropha curcas]	--	--	--	--	--	K14649	TAF8	transcription initiation factor TFIID subunit 8	http://www.genome.jp/dbget-bin/www_bget?ko:K14649	Q9SYZ9	200	1.7e-14	Transcription initiation factor TFIID subunit 8 OS=Arabidopsis thaliana GN=TAF8 PE=1 SV=1	PF02969	TATA box binding protein associated factor (TAF)	GO:0006352	DNA-templated transcription, initiation	--	--	GO:0005634	nucleus	--	--
Cluster-10050.0	110	5.92	112	4.79	123	5.76	18	1.79	1346	643735644	KDP42172.1	402	6.2e-37	hypothetical protein JCGZ_02902 [Jatropha curcas]	--	--	--	--	--	--	--	--	--	Q9SAF4	134	1e-06	Putative F-box/kelch-repeat protein At1g13200 OS=Arabidopsis thaliana GN=At1g13200 PE=3 SV=1	PF00646//PF12937	F-box domain//F-box-like	--	--	GO:0005515	protein binding	--	--	--	--
Cluster-10050.1	12	3.53	12	2.92	12	3.15	3	1.19	469	--	--	--	--	--	--	--	--	--	--	--	--	--	--	--	--	--	--	--	--	--	--	--	--	--	--	--	--
Cluster-10054.0	21	0.92	14	0.49	10	0.38	78	6.4	1593	802555472	XP_012065453.1	1487	1.1e-162	PREDICTED: monosaccharide-sensing protein 2-like [Jatropha curcas]>gi|643737741|gb|KDP43790.1| hypothetical protein JCGZ_22417 [Jatropha curcas]	802555471	XM_012210063.1	383	0	PREDICTED: Jatropha curcas monosaccharide-sensing protein 2-like (LOC105628619), mRNA	--	--	--	--	Q8LPQ8	1053	3.4e-113	Monosaccharide-sensing protein 2 OS=Arabidopsis thaliana GN=MSSP2 PE=1 SV=2	PF07657//PF07690//PF00083	N terminus of Notch ligand//Major Facilitator Superfamily//Sugar (and other) transporter	GO:0007219//GO:0055085//GO:0007275	Notch signaling pathway//transmembrane transport//multicellular organismal development	GO:0022857	transmembrane transporter activity	GO:0016021	integral component of membrane	--	--
Cluster-10057.0	5.08	1.94	23.69	7.57	12.16	4.17	4.66	2.17	424	802585106	XP_012070245.1	204	1.8e-14	PREDICTED: dnaJ protein ERDJ3B isoform X2 [Jatropha curcas]	802585105	XM_012214855.1	99	1.65907e-42	PREDICTED: Jatropha curcas dnaJ protein ERDJ3B (LOC105632471), transcript variant X2, mRNA	--	--	--	--	--	--	--	--	PF01233	Myristoyl-CoA:protein N-myristoyltransferase, N-terminal domain	GO:0042967	acyl-carrier-protein biosynthetic process	GO:0004379	glycylpeptide N-tetradecanoyltransferase activity	--	--	--	--
Cluster-10065.0	157.2	8.29	62.52	2.62	111.01	5.09	12	1.17	1369	255541088	XP_002511608.1	827	3.3e-86	homeobox protein, putative [Ricinus communis]>gi|223548788|gb|EEF50277.1| homeobox protein, putative [Ricinus communis]	802700295	XM_012228279.1	174	1.14895e-83	PREDICTED: Jatropha curcas homeobox-leucine zipper protein HAT3 (LOC105643198), mRNA	K09338	HD-ZIP	homeobox-leucine zipper protein	http://www.genome.jp/dbget-bin/www_bget?ko:K09338	P92953	664	3.7e-68	Homeobox-leucine zipper protein ATHB-4 OS=Arabidopsis thaliana GN=ATHB-4 PE=2 SV=1	PF02183//PF05920//PF00046//PF04618	Homeobox associated leucine zipper//Homeobox KN domain//Homeobox domain//HD-ZIP protein N terminus	GO:0006355	regulation of transcription, DNA-templated	GO:0043565//GO:0003700//GO:0003677	sequence-specific DNA binding//transcription factor activity, sequence-specific DNA binding//DNA binding	GO:0005634//GO:0005667	nucleus//transcription factor complex	--	--
Cluster-10082.0	7	0.87	10.43	1.04	14.8	1.61	5.97	1.23	739	255578351	XP_002530042.1	964	2.3e-102	Alpha-L-fucosidase 2 precursor, putative [Ricinus communis]>gi|223530458|gb|EEF32342.1| Alpha-L-fucosidase 2 precursor, putative [Ricinus communis]	802724875	XM_012230488.1	276	1.20776e-140	PREDICTED: Jatropha curcas GDSL esterase/lipase At3g26430-like (LOC105644983), mRNA	--	--	--	--	Q9LIN2	851	4.1e-90	GDSL esterase/lipase At3g26430 OS=Arabidopsis thaliana GN=At3g26430 PE=2 SV=1	PF00657	GDSL-like Lipase/Acylhydrolase	GO:0006629	lipid metabolic process	GO:0016788	hydrolase activity, acting on ester bonds	--	--	--	--
Cluster-10084.0	13.71	0.94	34.48	1.87	21.25	1.26	5.18	0.64	1120	255571025	XP_002526463.1	739	4.3e-76	Flavonol synthase/flavanone 3-hydroxylase, putative [Ricinus communis]>gi|223534138|gb|EEF35854.1| Flavonol synthase/flavanone 3-hydroxylase, putative [Ricinus communis]	--	--	--	--	--	--	--	--	--	D4N501	303	2.2e-26	Probable 2-oxoglutarate/Fe(II)-dependent dioxygenase OS=Papaver somniferum GN=DIOX2 PE=2 SV=1	PF04144//PF03171	SCAMP family//2OG-Fe(II) oxygenase superfamily	GO:0055114//GO:0015031//GO:0051555	oxidation-reduction process//protein transport//flavonol biosynthetic process	GO:0045431//GO:0016491	flavonol synthase activity//oxidoreductase activity	GO:0016021	integral component of membrane	--	--
Cluster-10088.0	12.87	1.41	9.69	0.85	23.49	2.26	5.01	0.93	799	--	--	--	--	--	--	--	--	--	--	--	--	--	--	--	--	--	--	--	--	--	--	--	--	--	--	--	--
Cluster-10091.0	207	13.16	85	4.3	253	13.99	5	0.58	1182	802667884	XP_012081389.1	923	2.1e-97	PREDICTED: putative glutamine amidotransferase YLR126C [Jatropha curcas]>gi|643718944|gb|KDP30003.1| hypothetical protein JCGZ_18770 [Jatropha curcas]	778724593	XM_004136854.2	96	2.26292e-40	PREDICTED: Cucumis sativus putative glutamine amidotransferase YLR126C (LOC101205790), mRNA	--	--	--	--	Q12288	164	3e-10	Putative glutamine amidotransferase YLR126C OS=Saccharomyces cerevisiae (strain ATCC 204508 / S288c) GN=YLR126C PE=1 SV=1	PF04204//PF07722//PF07685	Homoserine O-succinyltransferase//Peptidase C26//CobB/CobQ-like glutamine amidotransferase domain	GO:0019281//GO:0006555//GO:0009236//GO:0042967//GO:0006541	L-methionine biosynthetic process from homoserine via O-succinyl-L-homoserine and cystathionine//methionine metabolic process//cobalamin biosynthetic process//acyl-carrier-protein biosynthetic process//glutamine metabolic process	GO:0016787//GO:0008899//GO:0003824	hydrolase activity//homoserine O-succinyltransferase activity//catalytic activity	GO:0005737	cytoplasm	KOG3179	Predicted glutamine synthetase
Cluster-10093.0	31.42	0.9	18.47	0.42	17.03	0.42	9.77	0.54	2287	643708631	KDP23547.1	968	2.5e-102	hypothetical protein JCGZ_23380 [Jatropha curcas]	802757014	XM_012233714.1	244	2.37097e-122	PREDICTED: Jatropha curcas branched-chain-amino-acid aminotransferase-like protein 1 (LOC105647579), mRNA	--	--	--	--	Q86JB0	159	2.2e-09	Putative uncharacterized protein DDB_G0277003 OS=Dictyostelium discoideum GN=DDB_G0277003 PE=4 SV=2	PF02527//PF05175	rRNA small subunit methyltransferase G//Methyltransferase small domain	GO:0000154//GO:0006396//GO:0006364	rRNA modification//RNA processing//rRNA processing	GO:0008168//GO:0008649	methyltransferase activity//rRNA methyltransferase activity	GO:0005737	cytoplasm	KOG2497	Predicted methyltransferase
Cluster-10104.0	13	4.77	10	3.07	18	5.94	2	0.91	430	802756530	XP_012089038.1	314	3.2e-27	PREDICTED: uncharacterized protein LOC105647525 [Jatropha curcas]	802756529	XM_012233648.1	101	1.30222e-43	PREDICTED: Jatropha curcas uncharacterized LOC105647525 (LOC105647525), mRNA	--	--	--	--	--	--	--	--	--	--	--	--	--	--	--	--	--	--
Cluster-10115.0	1	0.62	1	0.53	6	3.4	1	0.61	365	--	--	--	--	--	--	--	--	--	--	--	--	--	--	--	--	--	--	--	--	--	--	--	--	--	--	--	--
Cluster-10118.1	1	0.44	41.91	15.66	27.96	11.19	2.08	1.06	403	--	--	--	--	--	--	--	--	--	--	--	--	--	--	--	--	--	--	--	--	--	--	--	--	--	--	--	--
Cluster-10120.0	7.57	0.61	10.27	0.66	20.92	1.48	4.2	0.6	986	802622884	XP_012076264.1	809	2.9e-84	PREDICTED: lysosomal beta glucosidase-like [Jatropha curcas]>gi|802622887|ref|XP_012076265.1| PREDICTED: lysosomal beta glucosidase-like [Jatropha curcas]>gi|643725097|gb|KDP34274.1| hypothetical protein JCGZ_12843 [Jatropha curcas]	--	--	--	--	--	K05349	bglX	beta-glucosidase	http://www.genome.jp/dbget-bin/www_bget?ko:K05349	D5EY15	179	4.6e-12	Xylan 1,4-beta-xylosidase OS=Prevotella ruminicola (strain ATCC 19189 / JCM 8958 / 23) GN=xyl3A PE=1 SV=1	PF01915//PF02358	Glycosyl hydrolase family 3 C-terminal domain//Trehalose-phosphatase	GO:0005975//GO:0005992	carbohydrate metabolic process//trehalose biosynthetic process	GO:0004553//GO:0003824	hydrolase activity, hydrolyzing O-glycosyl compounds//catalytic activity	--	--	--	--
Cluster-10124.0	20	0.88	20	0.69	25	0.95	74	6.07	1593	802752377	XP_012088230.1	1413	4.3e-154	PREDICTED: reticulon-like protein B17 isoform X1 [Jatropha curcas]>gi|643709682|gb|KDP24091.1| hypothetical protein JCGZ_25748 [Jatropha curcas]	255553652	XM_002517821.1	578	0	Ricinus communis conserved hypothetical protein, mRNA	--	--	--	--	Q6DR04	878	6.6e-93	Reticulon-like protein B17 OS=Arabidopsis thaliana GN=RTNLB17 PE=2 SV=1	PF01141	Gag polyprotein, inner coat protein p12	--	--	--	--	GO:0019028	viral capsid	--	--
Cluster-10125.0	3	0.57	2	0.31	4	0.67	2	0.58	575	--	--	--	--	--	--	--	--	--	--	--	--	--	--	--	--	--	--	--	--	--	--	--	--	--	--	--	--
Cluster-10127.0	59.82	2.8	65.91	2.44	60.92	2.47	52.18	4.55	1509	802554903	XP_012065151.1	1210	1.4e-130	PREDICTED: uncharacterized protein LOC105628373 [Jatropha curcas]>gi|643737805|gb|KDP43830.1| hypothetical protein JCGZ_20840 [Jatropha curcas]	802554902	XM_012209761.1	470	0	PREDICTED: Jatropha curcas uncharacterized LOC105628373 (LOC105628373), mRNA	--	--	--	--	Q6GNT2	208	3.1e-15	UPF0454 protein C12orf49 homolog OS=Xenopus laevis PE=2 SV=1	--	--	--	--	--	--	--	--	KOG3136	Uncharacterized conserved protein
Cluster-10129.0	3	0.71	3	0.58	7	1.47	2	0.68	516	--	--	--	--	--	--	--	--	--	--	--	--	--	--	--	--	--	--	--	--	--	--	--	--	--	--	--	--
Cluster-10134.0	123.99	5.35	301.97	10.33	139.81	5.24	8	0.65	1612	255575633	XP_002528716.1	1340	1.3e-145	conserved hypothetical protein [Ricinus communis]>gi|223531810|gb|EEF33628.1| conserved hypothetical protein [Ricinus communis]	802562643	XM_012211087.1	413	0	PREDICTED: Jatropha curcas solute carrier family 35 member F1-like (LOC105629480), transcript variant X1, mRNA	K15287	SLC35F1_2	solute carrier family 35, member F1/2	http://www.genome.jp/dbget-bin/www_bget?ko:K15287	Q7TML3	555	1.9e-55	Solute carrier family 35 member F2 OS=Mus musculus GN=Slc35f2 PE=2 SV=2	PF06027//PF00892	Solute carrier family 35//EamA-like transporter family	GO:0006810	transport	--	--	GO:0016021//GO:0016020	integral component of membrane//membrane	KOG2766	Predicted membrane protein
Cluster-10135.0	3	1.59	4	1.81	10	4.83	1	0.56	381	--	--	--	--	--	--	--	--	--	--	--	--	--	--	--	--	--	--	--	--	--	--	--	--	--	--	--	--
Cluster-10142.0	64.3	1.23	93.51	1.42	58.81	0.98	14.62	0.55	3287	802538748	XP_012068573.1	2361	1.1e-263	PREDICTED: uncharacterized protein LOC105631164 [Jatropha curcas]	802538747	XM_012213183.1	485	0	PREDICTED: Jatropha curcas uncharacterized LOC105631164 (LOC105631164), mRNA	--	--	--	--	--	--	--	--	--	--	--	--	--	--	--	--	--	--
Cluster-10143.1	151.89	11.07	71.03	4.12	145.39	9.23	45.59	5.95	1066	747091870	XP_011093682.1	578	1.9e-57	PREDICTED: probable phospholipase A2 homolog 1 [Sesamum indicum]	--	--	--	--	--	--	--	--	--	Q9XG80	482	3.7e-47	Probable phospholipase A2 homolog 1 OS=Oryza sativa subsp. japonica GN=PLA2-I PE=2 SV=1	PF06951	Group XII secretory phospholipase A2 precursor (PLA2G12)	GO:0009395//GO:0016042	phospholipid catabolic process//lipid catabolic process	GO:0005509//GO:0004623	calcium ion binding//phospholipase A2 activity	GO:0005576	extracellular region	--	--
Cluster-10144.0	17.42	1.18	29	1.56	16	0.94	8.54	1.04	1129	802700145	XP_012083619.1	1010	1.6e-107	PREDICTED: spindle and kinetochore-associated protein 1 homolog [Jatropha curcas]>gi|643717165|gb|KDP28791.1| hypothetical protein JCGZ_14562 [Jatropha curcas]	255541199	XM_002511618.1	356	0	Ricinus communis conserved hypothetical protein, mRNA	--	--	--	--	Q9LZZ7	914	3.1e-97	Spindle and kinetochore-associated protein 1 homolog OS=Arabidopsis thaliana GN=At3g60660 PE=2 SV=1	--	--	--	--	--	--	--	--	--	--
Cluster-10145.0	6.4	1.03	3.21	0.42	5.81	0.82	3.33	0.84	633	802596536	XP_012072305.1	432	9.7e-41	PREDICTED: probable UDP-3-O-[3-hydroxymyristoyl] N-acetylglucosamine deacetylase 2 [Jatropha curcas]>gi|643730684|gb|KDP38116.1| hypothetical protein JCGZ_04759 [Jatropha curcas]	--	--	--	--	--	K02535	lpxC	UDP-3-O-	http://www.genome.jp/dbget-bin/www_bget?ko:K02535	P0DKB8	328	1.6e-29	Probable UDP-3-O-[3-hydroxymyristoyl] N-acetylglucosamine deacetylase 3 OS=Arabidopsis thaliana GN=LPXC3 PE=2 SV=1	PF03331	UDP-3-O-acyl N-acetylglycosamine deacetylase	GO:0009245//GO:0006807	lipid A biosynthetic process//nitrogen compound metabolic process	GO:0008759	UDP-3-O-[3-hydroxymyristoyl] N-acetylglucosamine deacetylase activity	--	--	--	--
Cluster-10146.0	19.15	0.79	18.92	0.62	18.04	0.65	5.51	0.43	1665	359806785	NP_001241560.1	829	2.4e-86	uncharacterized protein LOC100814321 [Glycine max]>gi|255648299|gb|ACU24602.1| unknown [Glycine max]>gi|734425929|gb|KHN43606.1| Putative deoxyribonuclease TATDN1 [Glycine soja]	802611086	XR_001046934.1	332	2.06831e-171	PREDICTED: Jatropha curcas putative deoxyribonuclease TATDN1 (LOC105635799), transcript variant X2, misc_RNA	K03424	tatD	TatD DNase family protein	http://www.genome.jp/dbget-bin/www_bget?ko:K03424	Q6P1N9	498	8e-49	Putative deoxyribonuclease TATDN1 OS=Homo sapiens GN=TATDN1 PE=1 SV=2	PF01026	TatD related DNase	GO:0006308	DNA catabolic process	GO:0016888	endodeoxyribonuclease activity, producing 5'-phosphomonoesters	--	--	KOG3020	TatD-related DNase
Cluster-10146.2	158.85	9.16	113.14	5.18	236.4	11.85	33.71	3.57	1275	802611085	XP_012074297.1	1447	3.9e-158	PREDICTED: putative deoxyribonuclease TATDN1 [Jatropha curcas]	802611084	XM_012218907.1	632	0	PREDICTED: Jatropha curcas putative deoxyribonuclease TATDN1 (LOC105635799), transcript variant X1, mRNA	K03424	tatD	TatD DNase family protein	http://www.genome.jp/dbget-bin/www_bget?ko:K03424	Q640V9	796	1.7e-83	Putative deoxyribonuclease TATDN1 OS=Xenopus laevis GN=tatdn1 PE=2 SV=1	PF01026	TatD related DNase	GO:0006308	DNA catabolic process	GO:0016888	endodeoxyribonuclease activity, producing 5'-phosphomonoesters	--	--	KOG3020	TatD-related DNase
Cluster-10158.0	7	0.9	8	0.82	7	0.79	3	0.64	724	--	--	--	--	--	--	--	--	--	--	--	--	--	--	--	--	--	--	--	--	--	--	--	--	--	--	--	--
Cluster-10161.3	5.8	4.02	6.4	3.88	7.8	5.01	6.62	4.28	354	255569143	XP_002525540.1	390	4e-36	conserved hypothetical protein [Ricinus communis]>gi|223535119|gb|EEF36799.1| conserved hypothetical protein [Ricinus communis]	--	--	--	--	--	--	--	--	--	--	--	--	--	--	--	--	--	--	--	--	--	--	--
Cluster-10162.0	10	0.44	9	0.32	33.03	1.27	9.09	0.75	1577	802715960	XP_012084837.1	553	2.3e-54	PREDICTED: uncharacterized protein LOC105644171 [Jatropha curcas]>gi|643714906|gb|KDP27261.1| hypothetical protein JCGZ_19960 [Jatropha curcas]	--	--	--	--	--	--	--	--	--	--	--	--	--	--	--	--	--	--	--	--	--	--	--
Cluster-10166.0	8	0.78	6	0.47	5	0.43	2	0.34	866	255564019	XP_002523009.1	249	2.2e-19	conserved hypothetical protein [Ricinus communis]>gi|223537821|gb|EEF39439.1| conserved hypothetical protein [Ricinus communis]	--	--	--	--	--	--	--	--	--	Q9M8U4	126	5.7e-06	F-box/LRR-repeat protein At3g03030 OS=Arabidopsis thaliana GN=At3g03030 PE=2 SV=1	--	--	--	--	--	--	--	--	--	--
Cluster-10167.0	3	0.62	2	0.34	5	0.91	2	0.62	552	--	--	--	--	--	--	--	--	--	--	--	--	--	--	--	--	--	--	--	--	--	--	--	--	--	--	--	--
Cluster-10168.0	6	1.15	8	1.24	4	0.67	5	1.45	575	255547800	XP_002514957.1	638	1.1e-64	ankyrin repeat-containing protein, putative [Ricinus communis]>gi|223546008|gb|EEF47511.1| ankyrin repeat-containing protein, putative [Ricinus communis]	--	--	--	--	--	--	--	--	--	--	--	--	--	--	--	--	--	--	--	--	--	--	--
Cluster-10170.0	5.64	0.37	11.22	0.58	13.39	0.76	21.69	2.58	1155	802688909	XP_012082790.1	1121	2.3e-120	PREDICTED: poly [ADP-ribose] polymerase 2 isoform X2 [Jatropha curcas]	802688916	XM_012227402.1	398	0	PREDICTED: Jatropha curcas poly [ADP-ribose] polymerase 2 (LOC105642540), transcript variant X4, mRNA	K10798	PARP	poly	http://www.genome.jp/dbget-bin/www_bget?ko:K10798	Q11207	803	2.4e-84	Poly [ADP-ribose] polymerase 2 OS=Arabidopsis thaliana GN=PARP2 PE=2 SV=1	PF02877	Poly(ADP-ribose) polymerase, regulatory domain	GO:0006471	protein ADP-ribosylation	GO:0003950	NAD+ ADP-ribosyltransferase activity	--	--	KOG1037	NAD+ ADP-ribosyltransferase Parp, required for poly-ADP ribosylation of nuclear proteins
Cluster-10181.0	39.38	1.64	11.04	0.37	29.97	1.09	11.19	0.88	1657	255585095	XP_002533253.1	1375	1.1e-149	Chromosome-associated kinesin KLP1, putative [Ricinus communis]>gi|223526909|gb|EEF29115.1| Chromosome-associated kinesin KLP1, putative [Ricinus communis]	255585094	XM_002533207.1	371	0	Ricinus communis Chromosome-associated kinesin KLP1, putative, mRNA	K10395	KIF4_21_27	kinesin family member 4/21/27	http://www.genome.jp/dbget-bin/www_bget?ko:K10395	Q8GS71	1105	3.3e-119	Kinesin-like protein FRA1 OS=Arabidopsis thaliana GN=FRA1 PE=1 SV=1	PF16331//PF05130	TolA binding protein trimerisation//FlgN protein	GO:0044780//GO:0070206	bacterial-type flagellum assembly//protein trimerization	GO:0000166	nucleotide binding	GO:0044430//GO:0015630//GO:0043234	cytoskeletal part//microtubule cytoskeleton//protein complex	KOG0244	Kinesin-like protein
Cluster-10183.0	30.99	1.68	8.29	0.36	28.44	1.34	80.19	8.02	1339	643727832	KDP36125.1	1263	9e-137	hypothetical protein JCGZ_08769 [Jatropha curcas]	255583573	XM_002532497.1	449	0	Ricinus communis protein binding protein, putative, mRNA	K07195	EXOC7, EXO70	exocyst complex component 7	http://www.genome.jp/dbget-bin/www_bget?ko:K07195	Q9LZD3	1109	9.1e-120	Exocyst complex component EXO70A1 OS=Arabidopsis thaliana GN=EXO70A1 PE=1 SV=1	PF03081	Exo70 exocyst complex subunit	GO:0006887	exocytosis	--	--	GO:0000145	exocyst	--	--
Cluster-10184.0	162.81	12.09	41.3	2.44	275.71	17.84	24.54	3.26	1051	255552065	XP_002517077.1	691	1.5e-70	conserved hypothetical protein [Ricinus communis]>gi|223543712|gb|EEF45240.1| conserved hypothetical protein [Ricinus communis]	--	--	--	--	--	--	--	--	--	--	--	--	--	--	--	--	--	--	--	--	--	--	--
Cluster-10202.0	102	11.08	31	2.7	32	3.04	2	0.37	805	255544878	XP_002513500.1	300	2.5e-25	conserved hypothetical protein [Ricinus communis]>gi|223547408|gb|EEF48903.1| conserved hypothetical protein [Ricinus communis]	--	--	--	--	--	--	--	--	--	--	--	--	--	--	--	--	--	--	--	--	--	--	--
Cluster-10218.1	52	0.86	58	0.76	115.56	1.65	256.65	8.31	3770	255553538	XP_002517810.1	3839	0	conserved hypothetical protein [Ricinus communis]>gi|223543082|gb|EEF44617.1| conserved hypothetical protein [Ricinus communis]	255553537	XM_002517764.1	1268	0	Ricinus communis conserved hypothetical protein, mRNA	--	--	--	--	Q09263	202	3.8e-14	Protein EFR3 homolog OS=Caenorhabditis elegans GN=C32D5.3 PE=3 SV=1	--	--	--	--	--	--	--	--	KOG1877	Putative transmembrane protein cmp44E
Cluster-10219.0	19	1.69	19	1.35	7	0.54	4	0.62	924	802588885	XP_012071126.1	307	4.4e-26	PREDICTED: paired amphipathic helix protein Sin3-like 1 [Jatropha curcas]>gi|643732168|gb|KDP39360.1| hypothetical protein JCGZ_01117 [Jatropha curcas]	--	--	--	--	--	--	--	--	--	--	--	--	--	PF05887	Procyclic acidic repetitive protein (PARP)	--	--	--	--	GO:0016020	membrane	--	--
Cluster-10220.0	18	1.88	39	3.27	4	0.37	3	0.54	825	802630117	XP_012077224.1	502	9.7e-49	PREDICTED: 18.8 kDa class II heat shock protein-like [Jatropha curcas]>gi|643724853|gb|KDP34054.1| hypothetical protein JCGZ_07625 [Jatropha curcas]	727641258	XM_010493657.1	121	1.97694e-54	PREDICTED: Camelina sativa 17.6 kDa class II heat shock protein-like (LOC104769442), mRNA	K13993	HSP20	HSP20 family protein	http://www.genome.jp/dbget-bin/www_bget?ko:K13993	O81822	434	1e-41	17.7 kDa class II heat shock protein OS=Arabidopsis thaliana GN=HSP17.7 PE=2 SV=1	--	--	--	--	--	--	--	--	--	--
Cluster-10224.0	116	1.73	91	1.07	124	1.6	26	0.76	4143	643716858	KDP28484.1	3665	0	hypothetical protein JCGZ_14255 [Jatropha curcas]	255564696	XM_002523297.1	1049	0	Ricinus communis conserved hypothetical protein, mRNA	--	--	--	--	--	--	--	--	--	--	--	--	--	--	--	--	--	--
Cluster-10225.0	55	4.83	7	0.49	31	2.37	2	0.31	931	224059532	XP_002299893.1	1054	1.1e-112	nodulin-26 family protein [Populus trichocarpa]>gi|222847151|gb|EEE84698.1| nodulin-26 family protein [Populus trichocarpa]	567864193	XM_006424683.1	281	2.55329e-143	Citrus clementina hypothetical protein (CICLE_v10029134mg) mRNA, complete cds	K09873	TIP	aquaporin TIP	http://www.genome.jp/dbget-bin/www_bget?ko:K09873	O82598	993	1.8e-106	Aquaporin TIP1-3 OS=Arabidopsis thaliana GN=TIP1-3 PE=1 SV=1	PF00230	Major intrinsic protein	GO:0015840//GO:0071918//GO:0006810//GO:0006833	urea transport//urea transmembrane transport//transport//water transport	GO:0015204//GO:0005215	urea transmembrane transporter activity//transporter activity	GO:0016021//GO:0016020	integral component of membrane//membrane	--	--
Cluster-10242.0	34	5.69	46	6.23	9	1.33	5	1.31	618	255561407	XP_002521714.1	243	7.8e-19	serine/threonine-protein kinase cx32, putative [Ricinus communis]>gi|223539105|gb|EEF40701.1| serine/threonine-protein kinase cx32, putative [Ricinus communis]	--	--	--	--	--	--	--	--	--	P27450	147	1.5e-08	Probable serine/threonine-protein kinase Cx32, chloroplastic OS=Arabidopsis thaliana GN=At4g35600 PE=1 SV=2	--	--	GO:0016310	phosphorylation	GO:0000166//GO:0004672	nucleotide binding//protein kinase activity	--	--	--	--
Cluster-10244.0	15	0.62	14	0.46	12	0.43	7	0.54	1679	255561437	XP_002521729.1	2163	4.9e-241	pentatricopeptide repeat-containing protein, putative [Ricinus communis]>gi|223539120|gb|EEF40716.1| pentatricopeptide repeat-containing protein, putative [Ricinus communis]	255561436	XM_002521683.1	723	0	Ricinus communis pentatricopeptide repeat-containing protein, putative, mRNA	--	--	--	--	Q84VG6	1767	5.7e-196	Pentatricopeptide repeat-containing protein At2g17525, mitochondrial OS=Arabidopsis thaliana GN=At2g17525 PE=2 SV=2	--	--	--	--	--	--	--	--	--	--
Cluster-10251.0	1	0.52	2	0.88	1	0.47	3	1.66	384	802751510	XP_012088035.1	523	1.6e-51	PREDICTED: uncharacterized protein LOC105646725 [Jatropha curcas]	731333407	XM_010679416.1	99	1.48934e-42	PREDICTED: Beta vulgaris subsp. vulgaris uncharacterized LOC104893319 (LOC104893319), mRNA	--	--	--	--	Q99315	136	1.7e-07	Transposon Ty3-G Gag-Pol polyprotein OS=Saccharomyces cerevisiae (strain ATCC 204508 / S288c) GN=TY3B-G PE=1 SV=3	--	--	--	--	--	--	--	--	--	--
Cluster-10252.1	44.09	3.59	28.48	1.85	66.57	4.72	14	2.02	983	255542656	XP_002512391.1	392	6.6e-36	serine-threonine protein kinase, plant-type, putative [Ricinus communis]>gi|223548352|gb|EEF49843.1| serine-threonine protein kinase, plant-type, putative [Ricinus communis]	255542667	XM_002512351.1	46	1.16776e-12	Ricinus communis serine-threonine protein kinase, plant-type, putative, mRNA	K04733	IRAK4	interleukin-1 receptor-associated kinase 4	http://www.genome.jp/dbget-bin/www_bget?ko:K04733	O64798	240	3.9e-19	Inactive serine/threonine-protein kinase At1g67470 OS=Arabidopsis thaliana GN=At1g67470 PE=2 SV=1	PF00069//PF07714	Protein kinase domain//Protein tyrosine kinase	GO:0006468	protein phosphorylation	GO:0016772//GO:0005524//GO:0004672	transferase activity, transferring phosphorus-containing groups//ATP binding//protein kinase activity	--	--	--	--
Cluster-10256.0	8	1.1	4	0.44	4	0.48	3	0.67	692	255539553	XP_002510841.1	951	7e-101	multidrug resistance pump, putative [Ricinus communis]>gi|223549956|gb|EEF51443.1| multidrug resistance pump, putative [Ricinus communis]	--	--	--	--	--	K03327	TC.MATE, SLC47A, norM, mdtK, dinF	multidrug resistance protein, MATE family	http://www.genome.jp/dbget-bin/www_bget?ko:K03327	Q8GXM8	284	2.2e-24	MATE efflux family protein 7 OS=Arabidopsis thaliana GN=DTXL3 PE=2 SV=1	PF01554	MatE	GO:0055085//GO:0006855//GO:0006810//GO:0015893	transmembrane transport//drug transmembrane transport//transport//drug transport	GO:0015238//GO:0015297	drug transmembrane transporter activity//antiporter activity	GO:0016020	membrane	--	--
Cluster-10258.0	3	2.7	2	1.61	2	1.69	1	0.73	333	--	--	--	--	--	--	--	--	--	--	--	--	--	--	--	--	--	--	--	--	--	--	--	--	--	--	--	--
Cluster-10261.0	13	0.43	23	0.6	21	0.6	7	0.44	2036	255547329	XP_002514722.1	1776	4.5e-196	pentatricopeptide repeat-containing protein, putative [Ricinus communis]>gi|223546326|gb|EEF47828.1| pentatricopeptide repeat-containing protein, putative [Ricinus communis]	743929040	XM_011010440.1	489	0	PREDICTED: Populus euphratica pentatricopeptide repeat-containing protein At5g61370, mitochondrial (LOC105114034), mRNA	--	--	--	--	Q9FLJ6	1440	5.7e-158	Pentatricopeptide repeat-containing protein At5g61370, mitochondrial OS=Arabidopsis thaliana GN=At5g61370 PE=2 SV=1	PF01249	Ribosomal protein S21e	GO:0042254//GO:0006412	ribosome biogenesis//translation	GO:0003735	structural constituent of ribosome	GO:0005840//GO:0005622	ribosome//intracellular	--	--
Cluster-10263.0	9.97	0.4	13.6	0.43	19.27	0.66	6.61	0.5	1729	802561521	XP_012066329.1	1026	3.5e-109	PREDICTED: MATH domain and coiled-coil domain-containing protein At3g58270-like [Jatropha curcas]	--	--	--	--	--	K11838	USP7, UBP15	ubiquitin carboxyl-terminal hydrolase 7	http://www.genome.jp/dbget-bin/www_bget?ko:K11838	Q84WU2	419	1.2e-39	Ubiquitin carboxyl-terminal hydrolase 13 OS=Arabidopsis thaliana GN=UBP13 PE=1 SV=1	PF13851//PF02183//PF04111//PF06156//PF09177//PF03938//PF00917//PF05837//PF04977//PF04136//PF00769//PF16331//PF06005//PF16716	Growth-arrest specific micro-tubule binding//Homeobox associated leucine zipper//Autophagy protein Apg6//Protein of unknown function (DUF972)//Syntaxin 6, N-terminal//Outer membrane protein (OmpH-like)//MATH domain//Centromere protein H (CENP-H)//Septum formation initiator//Sec34-like family//Ezrin/radixin/moesin family//TolA binding protein trimerisation//Protein of unknown function (DUF904)//Bo…	GO:0051382//GO:0051607//GO:0048193//GO:0000917//GO:0006886//GO:0043093//GO:0048870//GO:0007049//GO:0070206//GO:0006260//GO:0006914//GO:0006355	kinetochore assembly//defense response to virus//Golgi vesicle transport//barrier septum assembly//intracellular protein transport//FtsZ-dependent cytokinesis//cell motility//cell cycle//protein trimerization//DNA replication//autophagy//regulation of transcription, DNA-templated	GO:0051082//GO:0008092//GO:0043565//GO:0005515//GO:0003700	unfolded protein binding//cytoskeletal protein binding//sequence-specific DNA binding//protein binding//transcription factor activity, sequence-specific DNA binding	GO:0000776//GO:0019898//GO:0005801//GO:0016020//GO:0005737//GO:0005667//GO:0031514	kinetochore//extrinsic component of membrane//cis-Golgi network//membrane//cytoplasm//transcription factor complex//motile cilium	--	--
Cluster-10264.0	6	0.44	17	1	10	0.64	5	0.66	1056	--	--	--	--	--	--	--	--	--	--	--	--	--	--	--	--	--	--	--	--	--	--	--	--	--	--	--	--
Cluster-10283.0	2	0.52	4	0.86	4	0.93	2	0.73	493	--	--	--	--	--	--	--	--	--	--	--	--	--	--	--	--	--	--	--	--	--	--	--	--	--	--	--	--
Cluster-10286.0	7	0.33	31	1.15	18	0.73	18	1.57	1508	567882815	XP_006433966.1	554	1.7e-54	hypothetical protein CICLE_v10002164mg [Citrus clementina]>gi|557536088|gb|ESR47206.1| hypothetical protein CICLE_v10002164mg [Citrus clementina]	255545749	XM_002513889.1	231	2.61349e-115	Ricinus communis RNA-binding region-containing protein, putative, mRNA	--	--	--	--	Q9M1S3	301	5e-26	Probable RNA-binding protein ARP1 OS=Arabidopsis thaliana GN=ARP1 PE=2 SV=1	PF05087//PF16367//PF00076//PF05529	Rotavirus VP2 protein//RNA recognition motif//RNA recognition motif. (a.k.a. RRM, RBD, or RNP domain)//B-cell receptor-associated protein 31-like	GO:0006886	intracellular protein transport	GO:0003676//GO:0003723	nucleic acid binding//RNA binding	GO:0016021//GO:0019013//GO:0005783	integral component of membrane//viral nucleocapsid//endoplasmic reticulum	KOG0149	Predicted RNA-binding protein SEB4 (RRM superfamily)
Cluster-10287.0	111.92	6.59	44.97	2.1	48.72	2.5	152.52	16.45	1254	643704106	KDP21170.1	571	1.5e-56	hypothetical protein JCGZ_21641 [Jatropha curcas]	--	--	--	--	--	--	--	--	--	--	--	--	--	--	--	--	--	--	--	--	--	--	--
Cluster-10290.1	24.14	1.72	31.89	1.8	27.58	1.71	11.61	1.48	1086	802581927	XP_012069989.1	208	1.6e-14	PREDICTED: uncharacterized protein LOC105632273 isoform X1 [Jatropha curcas]	802581925	XR_001046764.1	195	1.9207e-95	PREDICTED: Jatropha curcas uncharacterized LOC105632273 (LOC105632273), transcript variant X1, misc_RNA	--	--	--	--	--	--	--	--	--	--	--	--	--	--	--	--	--	--
Cluster-10296.2	35.4	2.44	39	2.14	46	2.76	18.8	2.34	1110	643716820	KDP28446.1	1235	1.3e-133	hypothetical protein JCGZ_14217 [Jatropha curcas]	--	--	--	--	--	--	--	--	--	Q9FFE3	1076	5e-116	Pentatricopeptide repeat-containing protein At5g16420, mitochondrial OS=Arabidopsis thaliana GN=At5g16420 PE=2 SV=1	PF00637//PF13374//PF13414//PF17049	Region in Clathrin and VPS//Tetratricopeptide repeat//TPR repeat//ATPase expression protein 1	GO:0006886//GO:0006417//GO:0016192	intracellular protein transport//regulation of translation//vesicle-mediated transport	GO:0045182//GO:0005515	translation regulator activity//protein binding	--	--	--	--
Cluster-10296.3	16	0.78	29	1.12	24	1.01	25	2.26	1461	255564599	XP_002523294.1	1315	9.2e-143	pentatricopeptide repeat-containing protein, putative [Ricinus communis]>gi|223537382|gb|EEF39010.1| pentatricopeptide repeat-containing protein, putative [Ricinus communis]	--	--	--	--	--	--	--	--	--	Q9FFE3	1040	9.9e-112	Pentatricopeptide repeat-containing protein At5g16420, mitochondrial OS=Arabidopsis thaliana GN=At5g16420 PE=2 SV=1	PF14955	Mitochondrial ribosome subunit S24	--	--	--	--	GO:0005739	mitochondrion	--	--
Cluster-10299.0	49.79	1.41	24.03	0.54	36.7	0.9	342.55	18.63	2315	255586384	XP_002533839.1	1665	3.8e-183	conserved hypothetical protein [Ricinus communis]>gi|223526218|gb|EEF28541.1| conserved hypothetical protein [Ricinus communis]	255586383	XM_002533793.1	671	0	Ricinus communis conserved hypothetical protein, mRNA	--	--	--	--	--	--	--	--	PF04371//PF00335//PF00957	Porphyromonas-type peptidyl-arginine deiminase//Tetraspanin family//Synaptobrevin	GO:0009446//GO:0016192//GO:0006807	putrescine biosynthetic process//vesicle-mediated transport//nitrogen compound metabolic process	GO:0004668	protein-arginine deiminase activity	GO:0016021	integral component of membrane	--	--
Cluster-10303.2	37	3.36	18	1.31	28	2.22	25	3.96	909	255558738	XP_002520393.1	614	1.1e-61	ubiquitin-protein ligase, putative [Ricinus communis]>gi|223540440|gb|EEF42009.1| ubiquitin-protein ligase, putative [Ricinus communis]	--	--	--	--	--	--	--	--	--	Q9LIR8	251	1.9e-20	F-box/kelch-repeat protein At3g23880 OS=Arabidopsis thaliana GN=At3g23880 PE=2 SV=1	PF12937//PF00646	F-box-like//F-box domain	--	--	GO:0005515	protein binding	--	--	--	--
Cluster-10307.0	99.56	2.29	117.2	2.13	118.33	2.36	74.12	3.3	2788	255546995	XP_002514555.1	2436	1.8e-272	menaquinone biosynthesis protein, putative [Ricinus communis]>gi|223546159|gb|EEF47661.1| menaquinone biosynthesis protein, putative [Ricinus communis]	255546994	XM_002514509.1	869	0	Ricinus communis menaquinone biosynthesis protein, putative, mRNA	K14759	PHYLLO	isochorismate synthase / 2-succinyl-5-enolpyruvyl-6-hydroxy-3-cyclohexene-1-carboxylate synthase / 2-succinyl-6-hydroxy-2,4-cyclohexadiene-1-carboxylate synthase / O-succinylbenzoate synthase	http://www.genome.jp/dbget-bin/www_bget?ko:K14759	Q15KI9	1682	6.8e-186	Protein PHYLLO, chloroplastic OS=Arabidopsis thaliana GN=PHYLLO PE=2 SV=2	PF07819//PF02230//PF02129//PF01738//PF00975//PF07859//PF07224//PF08032//PF12740	PGAP1-like protein//Phospholipase/Carboxylesterase//X-Pro dipeptidyl-peptidase (S15 family)//Dienelactone hydrolase family//Thioesterase domain//alpha/beta hydrolase fold//Chlorophyllase//RNA 2'-O ribose methyltransferase substrate binding//Chlorophyllase enzyme	GO:0006886//GO:0006505//GO:0015996//GO:0009234//GO:0009063//GO:0008152//GO:0015994//GO:0009058//GO:0042572	intracellular protein transport//GPI anchor metabolic process//chlorophyll catabolic process//menaquinone biosynthetic process//cellular amino acid catabolic process//metabolic process//chlorophyll metabolic process//biosynthetic process//retinol metabolic process	GO:0016787//GO:0016788//GO:0047746//GO:0016836//GO:0030976//GO:0080032//GO:0008168//GO:0050253//GO:0080031//GO:0000287//GO:0080030//GO:0070204	hydrolase activity//hydrolase activity, acting on ester bonds//chlorophyllase activity//hydro-lyase activity//thiamine pyrophosphate binding//methyl jasmonate esterase activity//methyltransferase activity//retinyl-palmitate esterase activity//methyl salicylate esterase activity//magnesium ion binding//methyl indole-3-acetate esterase activity//2-succinyl-5-enolpyruvyl-6-hydroxy-3-cyclohexene-1-ca…	--	--	--	--
Cluster-10310.0	15.84	0.66	44.02	1.45	67.48	2.43	39	3.04	1667	255551056	XP_002516576.1	1311	3e-142	pentatricopeptide repeat-containing protein, putative [Ricinus communis]>gi|223544396|gb|EEF45917.1| pentatricopeptide repeat-containing protein, putative [Ricinus communis]	255551055	XM_002516530.1	368	0	Ricinus communis pentatricopeptide repeat-containing protein, putative, mRNA	--	--	--	--	Q9FLJ4	155	4.7e-09	Pentatricopeptide repeat-containing protein At5g61400 OS=Arabidopsis thaliana GN=At5g61400 PE=2 SV=1	PF16622//PF00637//PF13762	zinc-finger C2H2-type//Region in Clathrin and VPS//Mitochondrial splicing apparatus component	GO:0016192//GO:0000372//GO:0006886	vesicle-mediated transport//Group I intron splicing//intracellular protein transport	GO:0046872	metal ion binding	GO:0030529	intracellular ribonucleoprotein complex	--	--
Cluster-10310.2	9	1.75	8	1.26	6	1.03	7	2.06	570	--	--	--	--	--	--	--	--	--	--	--	--	--	--	--	--	--	--	--	--	--	--	--	--	--	--	--	--
Cluster-10319.0	38.15	1.94	24.07	0.97	28.15	1.25	6.66	0.63	1407	802694690	XP_012083238.1	388	2.7e-35	PREDICTED: histone H3-like centromeric protein HTR12 [Jatropha curcas]>gi|643716882|gb|KDP28508.1| hypothetical protein JCGZ_14279 [Jatropha curcas]	802694689	XM_012227848.1	155	4.31062e-73	PREDICTED: Jatropha curcas histone H3-like centromeric protein HTR12 (LOC105642871), mRNA	K11253	H3	histone H3	http://www.genome.jp/dbget-bin/www_bget?ko:K11253	Q8RVQ9	301	4.7e-26	Histone H3-like centromeric protein HTR12 OS=Arabidopsis thaliana GN=HTR12 PE=1 SV=3	PF12242//PF00125	NAD(P)H binding domain of trans-2-enoyl-CoA reductase//Core histone H2A/H2B/H3/H4	GO:0055114	oxidation-reduction process	GO:0016491//GO:0003677	oxidoreductase activity//DNA binding	--	--	KOG1745	Histones H3 and H4
Cluster-10320.0	4	1.11	2	0.46	8	1.98	2	0.76	481	--	--	--	--	--	--	--	--	--	--	--	--	--	--	--	--	--	--	--	--	--	--	--	--	--	--	--	--
Cluster-10322.0	82	2.58	132	3.28	94	2.56	45	2.7	2112	802574285	XP_012068749.1	934	2e-98	PREDICTED: uncharacterized protein LOC105631286 [Jatropha curcas]>gi|643733750|gb|KDP40593.1| hypothetical protein JCGZ_24592 [Jatropha curcas]	566147597	XM_006368568.1	65	7.00401e-23	Populus trichocarpa hypothetical protein (POPTR_0001s06660g) mRNA, complete cds	--	--	--	--	--	--	--	--	PF02536	mTERF	GO:0006355	regulation of transcription, DNA-templated	GO:0003690	double-stranded DNA binding	GO:0005739	mitochondrion	--	--
Cluster-10323.0	5	2.04	3	1.03	2	0.74	3	1.46	414	--	--	--	--	--	--	--	--	--	--	--	--	--	--	--	--	--	--	--	--	--	--	--	--	--	--	--	--
Cluster-10328.1	46.3	0.98	36.15	0.61	52.04	0.96	20.62	0.85	2997	802577840	XP_012069204.1	2984	0	PREDICTED: pentatricopeptide repeat-containing protein At4g20740 [Jatropha curcas]	802577839	XM_012213814.1	1035	0	PREDICTED: Jatropha curcas pentatricopeptide repeat-containing protein At4g20740 (LOC105631635), mRNA	--	--	--	--	Q9SVH3	2356	5.1e-264	Pentatricopeptide repeat-containing protein At4g20740 OS=Arabidopsis thaliana GN=At4g20740 PE=3 SV=1	PF12169	DNA polymerase III subunits gamma and tau domain III	GO:0006260	DNA replication	GO:0003887	DNA-directed DNA polymerase activity	GO:0042575	DNA polymerase complex	--	--
Cluster-10329.1	57	38.18	27	15.78	12	7.44	19	12.07	357	--	--	--	--	--	--	--	--	--	--	--	--	--	--	--	--	--	--	--	--	--	--	--	--	--	--	--	--
Cluster-10333.0	60	1.98	68	1.78	64	1.83	39	2.46	2023	802637190	XP_012078305.1	2029	2e-225	PREDICTED: pentatricopeptide repeat-containing protein At1g77360, mitochondrial [Jatropha curcas]	802637189	XM_012222915.1	750	0	PREDICTED: Jatropha curcas pentatricopeptide repeat-containing protein At1g77360, mitochondrial (LOC105638986), mRNA	--	--	--	--	Q9FVX2	1774	1.1e-196	Pentatricopeptide repeat-containing protein At1g77360, mitochondrial OS=Arabidopsis thaliana GN=At1g77360 PE=2 SV=2	PF04055//PF05732//PF00637	Radical SAM superfamily//Firmicute plasmid replication protein (RepL)//Region in Clathrin and VPS	GO:0006260//GO:0006276//GO:0016192//GO:0006886	DNA replication//plasmid maintenance//vesicle-mediated transport//intracellular protein transport	GO:0003824//GO:0051536	catalytic activity//iron-sulfur cluster binding	--	--	--	--
Cluster-10336.0	12.79	0.66	12.82	0.53	11.56	0.52	4.85	0.46	1389	--	--	--	--	--	--	--	--	--	--	--	--	--	--	--	--	--	--	PF14304//PF02180	Transcription termination and cleavage factor C-terminal//Bcl-2 homology region 4	GO:0042981//GO:0031124	regulation of apoptotic process//mRNA 3'-end processing	--	--	--	--	--	--
Cluster-10339.0	83	4.26	51	2.08	34	1.52	16	1.52	1399	802652896	XP_012080226.1	983	2.8e-104	PREDICTED: uncharacterized protein LOC105640505 isoform X2 [Jatropha curcas]	802652895	XM_012224836.1	329	8.05254e-170	PREDICTED: Jatropha curcas uncharacterized LOC105640505 (LOC105640505), transcript variant X2, mRNA	--	--	--	--	--	--	--	--	--	--	--	--	--	--	--	--	--	--
Cluster-10343.0	11	4.42	14	4.73	4	1.45	132	63.56	416	--	--	--	--	--	--	--	--	--	--	--	--	--	--	--	--	--	--	--	--	--	--	--	--	--	--	--	--
Cluster-10344.0	4	0.69	36	5.05	76	11.61	8	2.16	606	--	--	--	--	--	--	--	--	--	--	--	--	--	--	--	--	--	--	--	--	--	--	--	--	--	--	--	--
Cluster-10351.1	32	2.12	19	1	38	2.19	8	0.96	1144	743936901	XP_011012844.1	882	1.2e-92	PREDICTED: DNA replication licensing factor MCM3 [Populus euphratica]>gi|743936903|ref|XP_011012845.1| PREDICTED: DNA replication licensing factor MCM3 [Populus euphratica]	743936902	XM_011014543.1	358	0	PREDICTED: Populus euphratica DNA replication licensing factor MCM3 (LOC105117007), transcript variant X2, mRNA	K02541	MCM3	DNA replication licensing factor MCM3	http://www.genome.jp/dbget-bin/www_bget?ko:K02541	Q9FL33	578	2.9e-58	DNA replication licensing factor MCM3 OS=Arabidopsis thaliana GN=MCM3 PE=1 SV=1	PF00493	MCM2/3/5 family	GO:0006260	DNA replication	GO:0003677//GO:0005524	DNA binding//ATP binding	--	--	KOG0479	DNA replication licensing factor, MCM3 component
Cluster-10352.0	31	0.94	17	0.41	20	0.53	8	0.47	2173	802658889	XP_012080728.1	2670	1e-299	PREDICTED: cellulose synthase A catalytic subunit 2 [UDP-forming]-like [Jatropha curcas]>gi|643720354|gb|KDP30751.1| hypothetical protein JCGZ_15180 [Jatropha curcas]	802658888	XM_012225338.1	1110	0	PREDICTED: Jatropha curcas cellulose synthase A catalytic subunit 2 [UDP-forming]-like (LOC105640928), mRNA	K10999	CESA	cellulose synthase A	http://www.genome.jp/dbget-bin/www_bget?ko:K10999	O48947	2490	1.1e-279	Cellulose synthase A catalytic subunit 2 [UDP-forming] OS=Arabidopsis thaliana GN=CESA2 PE=1 SV=1	PF03552//PF05456	Cellulose synthase//Eukaryotic translation initiation factor 4E binding protein (EIF4EBP)	GO:0006011//GO:0005985//GO:0030244//GO:0005982//GO:0045947	UDP-glucose metabolic process//sucrose metabolic process//cellulose biosynthetic process//starch metabolic process//negative regulation of translational initiation	GO:0016760//GO:0008190	cellulose synthase (UDP-forming) activity//eukaryotic initiation factor 4E binding	GO:0016020	membrane	--	--
Cluster-10353.0	5	0.4	13	0.82	15	1.04	4	0.56	999	--	--	--	--	--	--	--	--	--	--	--	--	--	--	--	--	--	--	--	--	--	--	--	--	--	--	--	--
Cluster-10359.1	371.47	22.69	340.81	16.54	375.75	19.96	45.04	5.02	1219	225452043	XP_002283875.1	802	2.3e-83	PREDICTED: uncharacterized protein LOC100246370 isoform X1 [Vitis vinifera]>gi|296087274|emb|CBI33648.3| unnamed protein product [Vitis vinifera]	--	--	--	--	--	--	--	--	--	--	--	--	--	--	--	--	--	--	--	--	--	--	--
Cluster-10363.0	2	1.34	5	2.92	3	1.86	2	1.27	357	--	--	--	--	--	--	--	--	--	--	--	--	--	--	--	--	--	--	--	--	--	--	--	--	--	--	--	--
Cluster-10365.0	15	0.73	18	0.69	23	0.97	7	0.63	1463	--	--	--	--	--	--	--	--	--	--	--	--	--	--	--	--	--	--	PF12424	Plasma membrane calcium transporter ATPase C terminal	GO:0006816	calcium ion transport	GO:0005388	calcium-transporting ATPase activity	GO:0016529	sarcoplasmic reticulum	--	--
Cluster-10370.0	20.23	0.8	36.17	1.13	55.46	1.91	28.12	2.1	1732	643730606	KDP38038.1	1543	4e-169	hypothetical protein JCGZ_04681 [Jatropha curcas]	802596342	XM_012216805.1	581	0	PREDICTED: Jatropha curcas uncharacterized LOC105634044 (LOC105634044), transcript variant X1, mRNA	--	--	--	--	P08452	833	1.2e-87	Uncharacterized lipoprotein syc1174_c OS=Synechococcus sp. (strain ATCC 27144 / PCC 6301 / SAUG 1402/1) GN=syc1174_c PE=3 SV=2	--	--	--	--	--	--	--	--	--	--
Cluster-10372.0	2	0.37	4	0.61	8	1.32	2	0.57	582	--	--	--	--	--	--	--	--	--	--	--	--	--	--	--	--	--	--	--	--	--	--	--	--	--	--	--	--
Cluster-10381.0	94.24	1.79	48.72	0.73	43.12	0.71	32.82	1.22	3316	643738929	KDP44743.1	2613	6.4e-293	hypothetical protein JCGZ_01243 [Jatropha curcas]	802546816	XM_012231756.1	1053	0	PREDICTED: Jatropha curcas anaphase-promoting complex subunit 1 (LOC105645994), mRNA	K03348	APC1	anaphase-promoting complex subunit 1	http://www.genome.jp/dbget-bin/www_bget?ko:K03348	Q9FFF9	1293	1e-140	Anaphase-promoting complex subunit 1 OS=Arabidopsis thaliana GN=APC1 PE=2 SV=1	PF17050	Altered inheritance of mitochondria 5	GO:0042407	cristae formation	--	--	GO:0044284//GO:0061617	mitochondrial crista junction//MICOS complex	KOG1858	Anaphase-promoting complex (APC), subunit 1 (meiotic check point regulator/Tsg24)
Cluster-10382.1	126.71	4.17	82.35	2.14	44.06	1.26	18	1.13	2028	802633999	XP_012077782.1	2213	9.4e-247	PREDICTED: serine/threonine-protein kinase CDL1 [Jatropha curcas]>gi|643723714|gb|KDP33158.1| hypothetical protein JCGZ_13423 [Jatropha curcas]	802633998	XM_012222392.1	825	0	PREDICTED: Jatropha curcas serine/threonine-protein kinase CDL1 (LOC105638573), mRNA	--	--	--	--	Q9CAL8	549	1.2e-54	Proline-rich receptor-like protein kinase PERK13 OS=Arabidopsis thaliana GN=PERK13 PE=2 SV=1	PF00069//PF07714	Protein kinase domain//Protein tyrosine kinase	GO:0006468	protein phosphorylation	GO:0004672//GO:0005524	protein kinase activity//ATP binding	--	--	--	--
Cluster-10385.0	1	0.81	2	1.43	1	0.76	1	0.69	341	--	--	--	--	--	--	--	--	--	--	--	--	--	--	--	--	--	--	--	--	--	--	--	--	--	--	--	--
Cluster-10386.0	43.95	1.03	48.13	0.89	58.9	1.19	48.36	2.19	2748	802539918	XP_012073445.1	879	6.2e-92	PREDICTED: ribosomal lysine N-methyltransferase 4 isoform X1 [Jatropha curcas]	802539917	XM_012218055.1	297	9.83952e-152	PREDICTED: Jatropha curcas ribosomal lysine N-methyltransferase 4 (LOC105635060), transcript variant X1, mRNA	K19199	SETD3	histone-lysine N-methyltransferase SETD3	http://www.genome.jp/dbget-bin/www_bget?ko:K19199	Q12504	197	1.1e-13	Ribosomal lysine N-methyltransferase 4 OS=Saccharomyces cerevisiae (strain ATCC 204508 / S288c) GN=RKM4 PE=1 SV=1	PF00856	SET domain	--	--	GO:0005515	protein binding	--	--	--	--
Cluster-10387.2	52.8	0.75	29.08	0.32	126.94	1.55	156.99	4.36	4362	802599687	XP_012072541.1	2666	6e-299	PREDICTED: uncharacterized protein LOC105634317 [Jatropha curcas]>gi|643730421|gb|KDP37900.1| hypothetical protein JCGZ_05339 [Jatropha curcas]>gi|696739786|gb|AIT52214.1| MYB family protein [Jatropha curcas]	255577351	XM_002529510.1	628	0	Ricinus communis transcription factor, putative, mRNA	K09422	MYBP	myb proto-oncogene protein, plant	http://www.genome.jp/dbget-bin/www_bget?ko:K09422	Q54NA6	559	1.8e-55	Myb-like protein L OS=Dictyostelium discoideum GN=mybL PE=3 SV=1	PF09111	SLIDE	GO:0006338	chromatin remodeling	GO:0003676//GO:0016818//GO:0005524	nucleic acid binding//hydrolase activity, acting on acid anhydrides, in phosphorus-containing anhydrides//ATP binding	GO:0005634	nucleus	--	--
Cluster-10395.0	51	2.04	31	0.98	46	1.6	50	3.77	1717	802604289	XP_012073546.1	1650	1.5e-181	PREDICTED: mitotic spindle checkpoint protein BUBR1 [Jatropha curcas]>gi|643728791|gb|KDP36728.1| hypothetical protein JCGZ_08019 [Jatropha curcas]	802604288	XM_012218156.1	576	0	PREDICTED: Jatropha curcas mitotic spindle checkpoint protein BUBR1 (LOC105635157), mRNA	K02178	BUB1	checkpoint serine/threonine-protein kinase	http://www.genome.jp/dbget-bin/www_bget?ko:K02178	O22806	1188	8e-129	Mitotic spindle checkpoint protein BUBR1 OS=Arabidopsis thaliana GN=BUBR1 PE=1 SV=2	--	--	--	--	--	--	--	--	KOG1166	Mitotic checkpoint serine/threonine protein kinase
Cluster-10403.0	6	0.41	6	0.32	17	1	4	0.49	1128	802797353	XP_012092999.1	370	2.7e-33	PREDICTED: ethylene-responsive transcription factor ERF118 [Jatropha curcas]>gi|643686948|gb|KDP20113.1| hypothetical protein JCGZ_05882 [Jatropha curcas]	--	--	--	--	--	--	--	--	--	Q9SUQ2	195	7.4e-14	Ethylene-responsive transcription factor CRF2 OS=Arabidopsis thaliana GN=CRF2 PE=1 SV=1	PF00847	AP2 domain	GO:0006355	regulation of transcription, DNA-templated	GO:0003700	transcription factor activity, sequence-specific DNA binding	GO:0005667	transcription factor complex	--	--
Cluster-10403.2	38.41	0.69	36	0.51	25.66	0.4	82.67	2.9	3496	802797484	XP_012093033.1	3439	0	PREDICTED: AP-3 complex subunit delta [Jatropha curcas]>gi|643686979|gb|KDP20144.1| hypothetical protein JCGZ_05913 [Jatropha curcas]	802797483	XM_012237643.1	1241	0	PREDICTED: Jatropha curcas AP-3 complex subunit delta (LOC105650699), mRNA	K12396	AP3D1	AP-3 complex subunit delta-1	http://www.genome.jp/dbget-bin/www_bget?ko:K12396	Q9C744	2221	2.7e-248	AP-3 complex subunit delta OS=Arabidopsis thaliana GN=DELTA-ADR PE=1 SV=1	PF01602	Adaptin N terminal region	GO:0016192//GO:0006886	vesicle-mediated transport//intracellular protein transport	--	--	GO:0030117	membrane coat	KOG1059	Vesicle coat complex AP-3, delta subunit
Cluster-10403.4	191.06	3.34	183.55	2.54	179.78	2.72	188.33	6.45	3574	802797484	XP_012093033.1	3439	0	PREDICTED: AP-3 complex subunit delta [Jatropha curcas]>gi|643686979|gb|KDP20144.1| hypothetical protein JCGZ_05913 [Jatropha curcas]	802797483	XM_012237643.1	1268	0	PREDICTED: Jatropha curcas AP-3 complex subunit delta (LOC105650699), mRNA	K12396	AP3D1	AP-3 complex subunit delta-1	http://www.genome.jp/dbget-bin/www_bget?ko:K12396	Q9C744	2221	2.8e-248	AP-3 complex subunit delta OS=Arabidopsis thaliana GN=DELTA-ADR PE=1 SV=1	PF01602//PF05130	Adaptin N terminal region//FlgN protein	GO:0016192//GO:0044780//GO:0006886	vesicle-mediated transport//bacterial-type flagellum assembly//intracellular protein transport	--	--	GO:0030117	membrane coat	KOG1059	Vesicle coat complex AP-3, delta subunit
Cluster-10404.0	72	13.45	25	3.79	10	1.65	114	32.57	582	--	--	--	--	--	--	--	--	--	--	--	--	--	--	--	--	--	--	--	--	--	--	--	--	--	--	--	--
Cluster-10406.0	15.25	0.68	83.39	2.95	20.84	0.81	43.36	3.62	1567	743793542	XP_011047444.1	913	4e-96	PREDICTED: protein FMP32, mitochondrial-like [Populus euphratica]	823261748	XM_012608156.1	294	2.58684e-150	PREDICTED: Gossypium raimondii protein FMP32, mitochondrial-like (LOC105783008), mRNA	--	--	--	--	Q9GZT6	230	8.9e-18	Coiled-coil domain-containing protein 90B, mitochondrial OS=Homo sapiens GN=CCDC90B PE=1 SV=2	PF02601//PF04420//PF16331//PF08702	Exonuclease VII, large subunit//CHD5-like protein//TolA binding protein trimerisation//Fibrinogen alpha/beta chain family	GO:0070206//GO:0071816//GO:0030168//GO:0051258//GO:0007165//GO:0006308	protein trimerization//tail-anchored membrane protein insertion into ER membrane//platelet activation//protein polymerization//signal transduction//DNA catabolic process	GO:0030674//GO:0008855//GO:0005102	protein binding, bridging//exodeoxyribonuclease VII activity//receptor binding	GO:0009318//GO:0005577	exodeoxyribonuclease VII complex//fibrinogen complex	KOG3156	Uncharacterized membrane protein
Cluster-10409.0	4.45	1.07	3.25	0.64	4.63	0.99	1.43	0.49	512	255557425	XP_002519743.1	294	7.9e-25	Carboxyl-terminal-processing protease precursor, putative [Ricinus communis]>gi|223541160|gb|EEF42716.1| Carboxyl-terminal-processing protease precursor, putative [Ricinus communis]	802787346	XM_012236514.1	70	2.68555e-26	PREDICTED: Jatropha curcas carboxyl-terminal-processing peptidase 1, chloroplastic (LOC105649753), transcript variant X5, mRNA	--	--	--	--	F4KHG6	180	1.8e-12	Carboxyl-terminal-processing peptidase 1, chloroplastic OS=Arabidopsis thaliana GN=CTPA1 PE=1 SV=1	--	--	--	--	GO:0008236	serine-type peptidase activity	--	--	--	--
Cluster-10411.0	18.85	1.08	19.53	0.89	27.41	1.36	8	0.84	1284	802614946	XP_012074919.1	1076	4.2e-115	PREDICTED: uncharacterized protein LOC105636284 [Jatropha curcas]>gi|643727055|gb|KDP35620.1| hypothetical protein JCGZ_09058 [Jatropha curcas]	802614945	XM_012219529.1	429	0	PREDICTED: Jatropha curcas uncharacterized LOC105636284 (LOC105636284), mRNA	--	--	--	--	--	--	--	--	--	--	--	--	--	--	--	--	--	--
Cluster-10417.0	20.28	1.64	25.18	1.62	33.86	2.38	3.19	0.46	988	802627866	XP_012076861.1	429	3.4e-40	PREDICTED: cytochrome B5-like protein [Jatropha curcas]>gi|802627869|ref|XP_012076862.1| PREDICTED: cytochrome B5-like protein [Jatropha curcas]	566215010	XM_002324415.2	179	1.36566e-86	Populus trichocarpa cytochrome b5 domain-containing family protein (POPTR_0018s09460g) mRNA, complete cds	--	--	--	--	O22704	351	5.3e-32	Cytochrome B5-like protein OS=Arabidopsis thaliana GN=CB5LP PE=2 SV=1	PF06305	Protein of unknown function (DUF1049)	--	--	--	--	GO:0005887	integral component of plasma membrane	KOG0537	Cytochrome b5
Cluster-10419.0	8	1.74	4	0.71	4	0.77	2	0.64	539	--	--	--	--	--	--	--	--	--	--	--	--	--	--	--	--	--	--	--	--	--	--	--	--	--	--	--	--
Cluster-10421.0	3	0.4	7	0.75	4	0.46	7	1.52	709	743870216	XP_011033511.1	878	2.1e-92	PREDICTED: uncharacterized protein LOC105131976 [Populus euphratica]>gi|743933201|ref|XP_011010910.1| PREDICTED: uncharacterized protein LOC105115655 [Populus euphratica]	255562523	XM_002522222.1	296	8.81369e-152	Ricinus communis conserved hypothetical protein, mRNA	--	--	--	--	--	--	--	--	PF04216	Protein involved in formate dehydrogenase formation	--	--	--	--	GO:0005737	cytoplasm	--	--
Cluster-10422.0	1	0.33	2	0.55	3	0.89	1	0.43	447	--	--	--	--	--	--	--	--	--	--	--	--	--	--	--	--	--	--	--	--	--	--	--	--	--	--	--	--
Cluster-10423.0	30	1.25	100	3.31	97	3.52	110	8.64	1657	255577632	XP_002529693.1	1773	8.1e-196	UDP-glucosyltransferase, putative [Ricinus communis]>gi|223530841|gb|EEF32704.1| UDP-glucosyltransferase, putative [Ricinus communis]	255577627	XM_002529645.1	443	0	Ricinus communis UDP-glucosyltransferase, putative, mRNA	--	--	--	--	Q9LXV0	982	6e-105	UDP-glycosyltransferase 92A1 OS=Arabidopsis thaliana GN=UGT92A1 PE=2 SV=1	PF00201//PF00321//PF04101	UDP-glucoronosyl and UDP-glucosyl transferase//Plant thionin//Glycosyltransferase family 28 C-terminal domain	GO:0008152//GO:0006952//GO:0009813	metabolic process//defense response//flavonoid biosynthetic process	GO:0047213//GO:0016758	anthocyanidin 3-O-glucosyltransferase activity//transferase activity, transferring hexosyl groups	--	--	--	--
Cluster-10426.0	3	0.65	8	1.42	8	1.54	5	1.6	538	--	--	--	--	--	--	--	--	--	--	--	--	--	--	--	--	--	--	--	--	--	--	--	--	--	--	--	--
Cluster-10429.0	57.85	4.11	11.32	0.64	33	2.04	4	0.51	1087	255539873	XP_002511001.1	412	3.5e-38	conserved hypothetical protein [Ricinus communis]>gi|223550116|gb|EEF51603.1| conserved hypothetical protein [Ricinus communis]	--	--	--	--	--	--	--	--	--	--	--	--	--	PF06305	Protein of unknown function (DUF1049)	--	--	--	--	GO:0005887	integral component of plasma membrane	--	--
Cluster-10431.0	30.54	2.4	27.24	1.71	51.77	3.55	88	12.29	1008	743816395	XP_011020165.1	544	1.6e-53	PREDICTED: auxin-responsive protein IAA29-like [Populus euphratica]	--	--	--	--	--	K14484	IAA	auxin-responsive protein IAA	http://www.genome.jp/dbget-bin/www_bget?ko:K14484	Q93WC4	276	2.7e-23	Auxin-responsive protein IAA29 OS=Arabidopsis thaliana GN=IAA29 PE=2 SV=2	PF02309//PF00788//PF00564	AUX/IAA family//Ras association (RalGDS/AF-6) domain//PB1 domain	GO:0006355//GO:0007165	regulation of transcription, DNA-templated//signal transduction	GO:0005515	protein binding	GO:0005634	nucleus	--	--
Cluster-10433.0	4	0.35	8	0.56	23	1.77	2	0.31	929	--	--	--	--	--	--	--	--	--	--	--	--	--	--	--	--	--	--	--	--	--	--	--	--	--	--	--	--
Cluster-10435.0	4	1.62	1	0.34	4	1.46	1	0.48	415	--	--	--	--	--	--	--	--	--	--	--	--	--	--	--	--	--	--	--	--	--	--	--	--	--	--	--	--
Cluster-10441.1	23	1.26	37.77	1.64	32.19	1.53	11.66	1.18	1328	643717437	KDP28980.1	445	6.3e-42	hypothetical protein JCGZ_19531 [Jatropha curcas]	--	--	--	--	--	--	--	--	--	Q9FI14	218	1.9e-16	Disease resistance protein TAO1 OS=Arabidopsis thaliana GN=TAO1 PE=3 SV=1	PF13855//PF00560	Leucine rich repeat//Leucine Rich Repeat	--	--	GO:0005515	protein binding	--	--	--	--
Cluster-10442.0	31.57	0.76	32.03	0.61	41.16	0.86	13.44	0.63	2669	802768759	XP_012090174.1	2439	7.7e-273	PREDICTED: DNA-directed primase/polymerase protein [Jatropha curcas]	802768758	XM_012234784.1	652	0	PREDICTED: Jatropha curcas DNA-directed primase/polymerase protein (LOC105648408), mRNA	--	--	--	--	Q6P1E7	555	3.1e-55	DNA-directed primase/polymerase protein OS=Mus musculus GN=Primpol PE=2 SV=1	PF03121	Herpesviridae UL52/UL70 DNA primase	GO:0006269//GO:0006351//GO:0006260	DNA replication, synthesis of RNA primer//transcription, DNA-templated//DNA replication	GO:0003896	DNA primase activity	GO:0005730//GO:0005657	nucleolus//replication fork	--	--
Cluster-10445.1	431.14	21.87	62	2.5	33	1.45	9	0.85	1412	802546738	XP_012086714.1	1841	9e-204	PREDICTED: protein trichome birefringence-like 33 [Jatropha curcas]>gi|643738886|gb|KDP44700.1| hypothetical protein JCGZ_01200 [Jatropha curcas]	357492808	XM_003616645.1	415	0	Medicago truncatula CCP (MTR_5g083260) mRNA, complete cds	--	--	--	--	F4IH21	1776	4.3e-197	Protein trichome birefringence-like 33 OS=Arabidopsis thaliana GN=TBL33 PE=2 SV=1	--	--	--	--	--	--	--	--	--	--
Cluster-10449.0	11	0.57	10	0.41	15	0.68	5	0.48	1385	--	--	--	--	--	--	--	--	--	--	--	--	--	--	--	--	--	--	--	--	--	--	--	--	--	--	--	--
Cluster-10451.0	113.47	2.57	42.62	0.76	103.41	2.03	30.21	1.33	2826	802739174	XP_012086897.1	1835	8.9e-203	PREDICTED: uncharacterized protein LOC105645805 [Jatropha curcas]>gi|802739179|ref|XP_012086898.1| PREDICTED: uncharacterized protein LOC105645805 [Jatropha curcas]>gi|643712006|gb|KDP25434.1| hypothetical protein JCGZ_20590 [Jatropha curcas]	255537478	XM_002509760.1	563	0	Ricinus communis mitochondrial carrier protein, putative, mRNA	--	--	--	--	Q55DY8	356	4e-32	Mitoferrin OS=Dictyostelium discoideum GN=mcfF PE=3 SV=1	PF15088	NADH dehydrogenase [ubiquinone] 1 subunit C1, mitochondrial	--	--	--	--	GO:0005747//GO:0005739	mitochondrial respiratory chain complex I//mitochondrion	KOG0768	Mitochondrial carrier protein PET8
Cluster-10453.0	83	2.91	79.9	2.22	57.53	1.75	32.35	2.16	1920	255578955	XP_002530330.1	851	7.7e-89	magnesium ion binding protein, putative [Ricinus communis]>gi|223530134|gb|EEF32046.1| magnesium ion binding protein, putative [Ricinus communis]	255578954	XM_002530284.1	377	0	Ricinus communis magnesium ion binding protein, putative, mRNA	K06133	LYS5, acpT	4'-phosphopantetheinyl transferase	http://www.genome.jp/dbget-bin/www_bget?ko:K06133	P40683	166	2.9e-10	4'-phosphopantetheinyl transferase gsp OS=Aneurinibacillus migulanus GN=gsp PE=3 SV=2	--	--	GO:0009059//GO:0015940	macromolecule biosynthetic process//pantothenate biosynthetic process	GO:0008897//GO:0000287	holo-[acyl-carrier-protein] synthase activity//magnesium ion binding	--	--	--	--
Cluster-10459.0	18	1.15	22	1.11	43	2.38	16	1.85	1180	255556227	XP_002519148.1	628	3.4e-63	ubiquitin-protein ligase, putative [Ricinus communis]>gi|223541811|gb|EEF43359.1| ubiquitin-protein ligase, putative [Ricinus communis]	255556226	XM_002519102.1	182	3.52188e-88	Ricinus communis ubiquitin-protein ligase, putative, mRNA	--	--	--	--	Q96GN5	258	3.8e-21	Cell division cycle-associated 7-like protein OS=Homo sapiens GN=CDCA7L PE=1 SV=2	PF04828	Glutathione-dependent formaldehyde-activating enzyme	GO:0008152	metabolic process	GO:0016846	carbon-sulfur lyase activity	--	--	--	--
Cluster-10461.0	5	0.45	10	0.71	15	1.17	2	0.31	919	802653436	XP_012080373.1	399	9.5e-37	PREDICTED: uncharacterized protein LOC105640619 [Jatropha curcas]	--	--	--	--	--	--	--	--	--	P0C2F6	220	7.6e-17	Putative ribonuclease H protein At1g65750 OS=Arabidopsis thaliana GN=At1g65750 PE=3 SV=1	PF00587	tRNA synthetase class II core domain (G, H, P, S and T)	GO:0006418	tRNA aminoacylation for protein translation	GO:0004812//GO:0005524//GO:0000166	aminoacyl-tRNA ligase activity//ATP binding//nucleotide binding	--	--	--	--
Cluster-10462.0	6.57	0.81	4.33	0.43	4.35	0.47	6.3	1.3	740	802562792	XP_012066558.1	578	1.3e-57	PREDICTED: pentatricopeptide repeat-containing protein At1g63330-like [Jatropha curcas]	--	--	--	--	--	--	--	--	--	Q9CAM8	436	5.5e-42	Pentatricopeptide repeat-containing protein At1g63150 OS=Arabidopsis thaliana GN=At1g63150 PE=2 SV=1	--	--	--	--	--	--	--	--	--	--
Cluster-10470.0	112.63	6.97	67.61	3.32	92.58	4.98	10.24	1.16	1207	802751824	XP_012088108.1	448	2.6e-42	PREDICTED: transcription factor BIM2 [Jatropha curcas]>gi|643710001|gb|KDP24327.1| hypothetical protein JCGZ_25623 [Jatropha curcas]	802751823	XM_012232718.1	198	4.59775e-97	PREDICTED: Jatropha curcas transcription factor BIM2 (LOC105646782), mRNA	--	--	--	--	Q9LEZ3	312	2.1e-27	Transcription factor BIM1 OS=Arabidopsis thaliana GN=BIM1 PE=1 SV=2	PF00010	Helix-loop-helix DNA-binding domain	--	--	GO:0046983	protein dimerization activity	--	--	--	--
Cluster-10472.0	4	1.22	2	0.51	2	0.55	1	0.4	462	255581342	XP_002531481.1	332	2.8e-29	ubiquitin-protein ligase, putative [Ricinus communis]>gi|223528908|gb|EEF30905.1| ubiquitin-protein ligase, putative [Ricinus communis]	--	--	--	--	--	--	--	--	--	--	--	--	--	PF00628	PHD-finger	--	--	GO:0005515//GO:0043169	protein binding//cation binding	--	--	--	--
Cluster-10473.0	5	3.05	1	0.53	1	0.56	1	0.61	366	255554278	XP_002518179.1	146	8.1e-08	conserved hypothetical protein [Ricinus communis]>gi|223542775|gb|EEF44312.1| conserved hypothetical protein [Ricinus communis]	--	--	--	--	--	--	--	--	--	--	--	--	--	--	--	--	--	--	--	--	--	--	--
Cluster-10474.0	2	0.9	1	0.38	2	0.82	1	0.52	400	--	--	--	--	--	--	--	--	--	--	--	--	--	--	--	--	--	--	--	--	--	--	--	--	--	--	--	--
Cluster-10479.0	2	0.46	3	0.56	3	0.61	1	0.33	526	--	--	--	--	--	--	--	--	--	--	--	--	--	--	--	--	--	--	--	--	--	--	--	--	--	--	--	--
Cluster-10480.0	201.37	8.09	263.99	8.4	204.92	7.14	182.48	13.82	1712	823222200	XP_012443807.1	1480	7.9e-162	PREDICTED: uncharacterized protein LOC105768437 isoform X1 [Gossypium raimondii]>gi|763795822|gb|KJB62818.1| hypothetical protein B456_009G438400 [Gossypium raimondii]	802588338	XM_012215442.1	768	0	PREDICTED: Jatropha curcas uncharacterized LOC105632963 (LOC105632963), mRNA	K16587	HAUS4	HAUS augmin-like complex subunit 4	http://www.genome.jp/dbget-bin/www_bget?ko:K16587	--	--	--	--	PF14735	HAUS augmin-like complex subunit 4	GO:0051225	spindle assembly	--	--	GO:0070652	HAUS complex	--	--
Cluster-10483.0	88	6.92	81	5.07	220	15.07	79.99	11.17	1008	255552135	XP_002517112.1	566	4.5e-56	conserved hypothetical protein [Ricinus communis]>gi|223543747|gb|EEF45275.1| conserved hypothetical protein [Ricinus communis]	--	--	--	--	--	--	--	--	--	P05332	167	1.2e-10	Uncharacterized N-acetyltransferase p20 OS=Bacillus licheniformis GN=p20 PE=3 SV=1	PF00583//PF00268//PF13302	Acetyltransferase (GNAT) family//Ribonucleotide reductase, small chain//Acetyltransferase (GNAT) domain	GO:0042967//GO:0055114//GO:0009186	acyl-carrier-protein biosynthetic process//oxidation-reduction process//deoxyribonucleoside diphosphate metabolic process	GO:0008080	N-acetyltransferase activity	--	--	--	--
Cluster-10484.0	115.39	3.77	148.84	3.85	162.07	4.59	71.68	4.47	2042	802717244	XP_012085278.1	1762	1.9e-194	PREDICTED: TBC1 domain family member 15-like [Jatropha curcas]>gi|643713841|gb|KDP26506.1| hypothetical protein JCGZ_17664 [Jatropha curcas]	802717243	XM_012229888.1	688	0	PREDICTED: Jatropha curcas TBC1 domain family member 15-like (LOC105644511), mRNA	--	--	--	--	Q9CXF4	314	2.1e-27	TBC1 domain family member 15 OS=Mus musculus GN=Tbc1d15 PE=1 SV=1	PF14630	Origin recognition complex (ORC) subunit 5 C-terminus	GO:0006260	DNA replication	--	--	GO:0000808//GO:0005634	origin recognition complex//nucleus	--	--
Cluster-10486.0	10	4.78	2	0.81	2	0.87	18	9.57	393	--	--	--	--	--	--	--	--	--	--	--	--	--	--	--	--	--	--	--	--	--	--	--	--	--	--	--	--
Cluster-10496.0	102.44	3.58	40.02	1.11	52.79	1.6	7.42	0.49	1927	645247819	XP_008230014.1	2519	3e-282	PREDICTED: nucleobase-ascorbate transporter 1 [Prunus mume]	802658568	XM_012225246.1	1052	0	PREDICTED: Jatropha curcas nucleobase-ascorbate transporter 1 (LOC105640852), mRNA	K14611	SLC23A1_2, SVCT1_2	solute carrier family 23 (nucleobase transporter), member 1/2	http://www.genome.jp/dbget-bin/www_bget?ko:K14611	Q9SHZ3	2433	3.9e-273	Nucleobase-ascorbate transporter 1 OS=Arabidopsis thaliana GN=NAT1 PE=2 SV=1	PF00860	Permease family	GO:0055085//GO:0006810	transmembrane transport//transport	GO:0005215	transporter activity	GO:0016020	membrane	--	--
Cluster-10496.1	38.75	3.06	9.53	0.6	17.14	1.18	3.58	0.5	1005	802658569	XP_012080636.1	1036	1.4e-110	PREDICTED: nucleobase-ascorbate transporter 1 [Jatropha curcas]>gi|643720424|gb|KDP30803.1| hypothetical protein JCGZ_13746 [Jatropha curcas]	255568716	XM_002525284.1	405	0	Ricinus communis purine permease, putative, mRNA	K14611	SLC23A1_2, SVCT1_2	solute carrier family 23 (nucleobase transporter), member 1/2	http://www.genome.jp/dbget-bin/www_bget?ko:K14611	Q9SHZ3	955	4.9e-102	Nucleobase-ascorbate transporter 1 OS=Arabidopsis thaliana GN=NAT1 PE=2 SV=1	PF00860//PF02096	Permease family//60Kd inner membrane protein	GO:0051205//GO:0006810//GO:0055085	protein insertion into membrane//transport//transmembrane transport	GO:0005215	transporter activity	GO:0016021//GO:0016020	integral component of membrane//membrane	--	--
Cluster-10499.0	115	4.89	109	3.67	53	1.95	26	2.08	1633	802752882	XP_012088359.1	1397	3.2e-152	PREDICTED: uncharacterized protein LOC105647000 [Jatropha curcas]>gi|643709783|gb|KDP24192.1| hypothetical protein JCGZ_25849 [Jatropha curcas]	802752881	XM_012232969.1	464	0	PREDICTED: Jatropha curcas uncharacterized LOC105647000 (LOC105647000), mRNA	--	--	--	--	--	--	--	--	PF06160	Septation ring formation regulator, EzrA	GO:0000921	septin ring assembly	--	--	GO:0005940//GO:0016021	septin ring//integral component of membrane	--	--
Cluster-10507.0	12	2.9	16	3.16	2	0.43	1	0.34	512	--	--	--	--	--	743905671	XM_011047938.1	67	1.24947e-24	PREDICTED: Populus euphratica uncharacterized LOC105140892 (LOC105140892), transcript variant X3, mRNA	--	--	--	--	--	--	--	--	--	--	--	--	--	--	--	--	--	--
Cluster-10512.0	23.21	1.38	81.42	3.86	81.52	4.23	15.88	1.73	1242	802627123	XP_012076559.1	1235	1.5e-133	PREDICTED: putative L-ascorbate peroxidase 6 [Jatropha curcas]>gi|643724390|gb|KDP33591.1| hypothetical protein JCGZ_07162 [Jatropha curcas]	255548909	XM_002515465.1	481	0	Ricinus communis L-ascorbate peroxidase 1, cytosolic, putative, mRNA	K00434	E1.11.1.11	L-ascorbate peroxidase	http://www.genome.jp/dbget-bin/www_bget?ko:K00434	Q8GY91	994	1.8e-106	Putative L-ascorbate peroxidase 6 OS=Arabidopsis thaliana GN=APX6 PE=2 SV=1	PF00141	Peroxidase	GO:0055114//GO:0006979//GO:0006804	oxidation-reduction process//response to oxidative stress//obsolete peroxidase reaction	GO:0020037//GO:0004601	heme binding//peroxidase activity	--	--	--	--
Cluster-10515.0	67.97	30.25	26	9.79	40.97	16.53	6	3.07	402	255543126	XP_002512626.1	265	1.4e-21	conserved hypothetical protein [Ricinus communis]>gi|223548587|gb|EEF50078.1| conserved hypothetical protein [Ricinus communis]	--	--	--	--	--	--	--	--	--	--	--	--	--	--	--	--	--	--	--	--	--	--	--
Cluster-10518.0	161	3.45	105	1.78	99	1.84	31	1.29	2972	255585601	XP_002533488.1	3408	0	pentatricopeptide repeat-containing protein, putative [Ricinus communis]>gi|223526650|gb|EEF28892.1| pentatricopeptide repeat-containing protein, putative [Ricinus communis]	255585600	XM_002533442.1	1105	0	Ricinus communis pentatricopeptide repeat-containing protein, putative, mRNA	--	--	--	--	Q9FWA6	2593	1.7e-291	Pentatricopeptide repeat-containing protein At3g02330 OS=Arabidopsis thaliana GN=PCMP-E90 PE=2 SV=2	PF05224	NDT80 / PhoG like DNA-binding family	--	--	GO:0003677	DNA binding	--	--	--	--
Cluster-10519.0	329	29.79	99	7.16	167	13.2	5	0.79	911	596294318	XP_007226816.1	513	5.7e-50	hypothetical protein PRUPE_ppa017701mg [Prunus persica]>gi|462423752|gb|EMJ28015.1| hypothetical protein PRUPE_ppa017701mg [Prunus persica]	--	--	--	--	--	--	--	--	--	P08770	255	6.6e-21	Putative AC transposase OS=Zea mays PE=2 SV=2	PF02892	BED zinc finger	--	--	GO:0003677	DNA binding	--	--	--	--
Cluster-10525.0	231.62	12.91	78.79	3.49	96.1	4.65	43	4.41	1310	802724184	XP_012085639.1	1171	4.1e-126	PREDICTED: adenylate kinase 4-like [Jatropha curcas]	802724183	XM_012230249.1	498	0	PREDICTED: Jatropha curcas adenylate kinase 4-like (LOC105644781), mRNA	K00939	adk, AK	adenylate kinase	http://www.genome.jp/dbget-bin/www_bget?ko:K00939	Q08480	1123	2.1e-121	Adenylate kinase 4 OS=Oryza sativa subsp. japonica GN=ADK-B PE=2 SV=1	PF05191	Adenylate kinase, active site lid	GO:0006144//GO:0046034	purine nucleobase metabolic process//ATP metabolic process	GO:0004017	adenylate kinase activity	--	--	KOG3078	Adenylate kinase
Cluster-10527.0	8	1.72	2	0.35	3	0.57	1	0.32	542	802537663	XP_012065674.1	438	1.7e-41	PREDICTED: endoglucanase 24-like [Jatropha curcas]>gi|643741220|gb|KDP46724.1| hypothetical protein JCGZ_06512 [Jatropha curcas]	--	--	--	--	--	--	--	--	--	Q9FXI9	379	1.6e-35	Endoglucanase 2 OS=Arabidopsis thaliana GN=At1g19940 PE=2 SV=1	PF00759	Glycosyl hydrolase family 9	GO:0005975	carbohydrate metabolic process	GO:0004553	hydrolase activity, hydrolyzing O-glycosyl compounds	--	--	--	--
Cluster-10528.2	46.03	1.52	57.29	1.5	52.78	1.52	26.91	1.7	2018	802581990	XP_012070013.1	771	1.5e-79	PREDICTED: phosphatidylserine decarboxylase proenzyme 1, mitochondrial isoform X1 [Jatropha curcas]>gi|643732898|gb|KDP39887.1| hypothetical protein JCGZ_03418 [Jatropha curcas]	255579632	XM_002530611.1	356	0	Ricinus communis phosphatidylserine decarboxylase, putative, mRNA	K01613	psd, PISD	phosphatidylserine decarboxylase	http://www.genome.jp/dbget-bin/www_bget?ko:K01613	Q84V22	661	1.2e-67	Phosphatidylserine decarboxylase proenzyme 1, mitochondrial OS=Arabidopsis thaliana GN=PSD1 PE=2 SV=1	PF02666//PF08240	Phosphatidylserine decarboxylase//Alcohol dehydrogenase GroES-like domain	GO:0006566//GO:0046486//GO:0006544//GO:0055114//GO:0008654//GO:0006563	threonine metabolic process//glycerolipid metabolic process//glycine metabolic process//oxidation-reduction process//phospholipid biosynthetic process//L-serine metabolic process	GO:0004609	phosphatidylserine decarboxylase activity	--	--	KOG2420	Phosphatidylserine decarboxylase
Cluster-10531.0	126	9.73	41	2.52	66	4.44	15	2.06	1021	566200667	XP_006376250.1	295	1.2e-24	hypothetical protein POPTR_0013s11350g [Populus trichocarpa]>gi|550325525|gb|ERP54047.1| hypothetical protein POPTR_0013s11350g [Populus trichocarpa]	--	--	--	--	--	--	--	--	--	--	--	--	--	--	--	--	--	--	--	--	--	--	--
Cluster-10540.0	86	2.39	19	0.42	27	0.65	893	47.68	2355	255555667	XP_002518869.1	2626	1.4e-294	glutamine-dependent NAD(+) synthetase, putative [Ricinus communis]>gi|223541856|gb|EEF43402.1| glutamine-dependent NAD(+) synthetase, putative [Ricinus communis]	802733661	XM_012231277.1	822	0	PREDICTED: Jatropha curcas glutamine-dependent NAD(+) synthetase-like (LOC105645629), mRNA	K01950	E6.3.5.1, NADSYN1, QNS1, nadE	NAD+ synthase (glutamine-hydrolysing)	http://www.genome.jp/dbget-bin/www_bget?ko:K01950	Q9C723	2355	5.3e-264	Glutamine-dependent NAD(+) synthetase OS=Arabidopsis thaliana GN=At1g55090 PE=2 SV=1	PF09307//PF00795	CLIP, MHC2 interacting//Carbon-nitrogen hydrolase	GO:0046497//GO:0006955//GO:0007165//GO:0006886//GO:0019882//GO:0006807//GO:0009435	nicotinate nucleotide metabolic process//immune response//signal transduction//intracellular protein transport//antigen processing and presentation//nitrogen compound metabolic process//NAD biosynthetic process	GO:0003952//GO:0005524//GO:0042289//GO:0016810	NAD+ synthase (glutamine-hydrolyzing) activity//ATP binding//MHC class II protein binding//hydrolase activity, acting on carbon-nitrogen (but not peptide) bonds	GO:0016020//GO:0042613	membrane//MHC class II protein complex	KOG2303	Predicted NAD synthase, contains CN hydrolase domain
Cluster-10542.0	3	0.5	5	0.67	5	0.73	2	0.52	619	--	--	--	--	--	--	--	--	--	--	--	--	--	--	--	--	--	--	--	--	--	--	--	--	--	--	--	--
Cluster-10551.0	3	0.44	8	0.94	16	2.05	4	0.94	668	--	--	--	--	--	--	--	--	--	--	--	--	--	--	--	--	--	--	--	--	--	--	--	--	--	--	--	--
Cluster-10554.0	7	1.52	4	0.71	4	0.77	1	0.32	539	--	--	--	--	--	--	--	--	--	--	--	--	--	--	--	--	--	--	--	--	--	--	--	--	--	--	--	--
Cluster-10555.0	4	0.37	5	0.37	12	0.98	6	0.97	892	848868964	XP_012835110.1	814	7e-85	PREDICTED: uncharacterized protein LOC105955856 [Erythranthe guttatus]	--	--	--	--	--	--	--	--	--	P0CT40	264	5.8e-22	Transposon Tf2-9 polyprotein OS=Schizosaccharomyces pombe (strain 972 / ATCC 24843) GN=Tf2-9 PE=3 SV=1	PF00665	Integrase core domain	GO:0015074	DNA integration	--	--	--	--	--	--
Cluster-10556.0	4	0.83	10	1.69	12	2.2	6	1.86	551	802701438	XP_012083946.1	145	1.6e-07	PREDICTED: uncharacterized protein LOC105643435 [Jatropha curcas]>gi|643716029|gb|KDP27802.1| hypothetical protein JCGZ_18882 [Jatropha curcas]	--	--	--	--	--	--	--	--	--	--	--	--	--	--	--	--	--	--	--	--	--	--	--
Cluster-10563.0	21.71	1.44	8.59	0.45	11.62	0.67	3.79	0.45	1144	802589088	XP_012071153.1	1125	7.7e-121	PREDICTED: uncharacterized protein LOC105633184 [Jatropha curcas]	255554129	XM_002518059.1	424	0	Ricinus communis conserved hypothetical protein, mRNA	--	--	--	--	--	--	--	--	--	--	--	--	--	--	--	--	--	--
Cluster-10568.0	384	14.41	309	9.18	297	9.67	147	10.45	1813	255576225	XP_002529006.1	1873	2.3e-207	Diphthamide biosynthesis protein, putative [Ricinus communis]>gi|223531546|gb|EEF33376.1| Diphthamide biosynthesis protein, putative [Ricinus communis]	566233105	XM_002325408.2	311	1.06462e-159	Populus trichocarpa diphthamide synthesis DPH2 family protein (POPTR_0019s05790g) mRNA, complete cds	K07561	dph2, DPH1	2-(3-amino-3-carboxypropyl)histidine synthase	http://www.genome.jp/dbget-bin/www_bget?ko:K07561	Q54PW5	989	1e-105	Diphthamide biosynthesis protein 1 OS=Dictyostelium discoideum GN=dph1 PE=3 SV=1	--	--	GO:0017183	peptidyl-diphthamide biosynthetic process from peptidyl-histidine	--	--	GO:0005737	cytoplasm	KOG2648	Diphthamide biosynthesis protein
Cluster-10572.0	484	15.81	58	1.5	15	0.42	43	2.68	2042	255558804	XP_002520425.1	2670	9.7e-300	laccase, putative [Ricinus communis]>gi|223540267|gb|EEF41838.1| laccase, putative [Ricinus communis]	255558803	XM_002520379.1	743	0	Ricinus communis laccase, putative, mRNA	K05909	E1.10.3.2	laccase	http://www.genome.jp/dbget-bin/www_bget?ko:K05909	O80434	2370	8.3e-266	Laccase-4 OS=Arabidopsis thaliana GN=IRX12 PE=2 SV=2	PF00394//PF07731//PF07732	Multicopper oxidase//Multicopper oxidase//Multicopper oxidase	GO:0019852//GO:0046274//GO:0006118//GO:0055114	L-ascorbic acid metabolic process//lignin catabolic process//obsolete electron transport//oxidation-reduction process	GO:0008447//GO:0005507//GO:0052716//GO:0016491	L-ascorbate oxidase activity//copper ion binding//hydroquinone:oxygen oxidoreductase activity//oxidoreductase activity	GO:0048046	apoplast	--	--
Cluster-10584.0	6	0.65	24	2.08	90	8.5	4	0.73	808	429507688	AFZ93651.1	950	1.1e-100	gibberellin 20 oxidase [Euphorbia lathyris]	747082014	XM_011090006.1	39	7.41494e-09	PREDICTED: Sesamum indicum flavonol synthase/flavanone 3-hydroxylase-like (LOC105169581), mRNA	--	--	--	--	Q7XZQ7	280	7.3e-24	Flavanone 3-dioxygenase OS=Petroselinum crispum GN=FHT PE=1 SV=1	PF03171	2OG-Fe(II) oxygenase superfamily	GO:0055114	oxidation-reduction process	GO:0016491	oxidoreductase activity	--	--	--	--
Cluster-10588.0	277.35	19.52	11	0.62	48.66	2.98	3	0.38	1094	802577972	XP_012069279.1	913	2.8e-96	PREDICTED: metacaspase-1-like [Jatropha curcas]>gi|643734063|gb|KDP40906.1| hypothetical protein JCGZ_24905 [Jatropha curcas]	828318669	XM_004504749.2	94	2.70608e-39	PREDICTED: Cicer arietinum metacaspase-1-like (LOC101500360), mRNA	--	--	--	--	Q7XJE6	511	1.6e-50	Metacaspase-1 OS=Arabidopsis thaliana GN=AMC1 PE=1 SV=1	PF00656	Caspase domain	GO:0006508	proteolysis	GO:0004197	cysteine-type endopeptidase activity	--	--	KOG1546	Metacaspase involved in regulation of apoptosis
Cluster-10593.0	2	1.26	1	0.55	3	1.74	3	1.85	363	255538824	XP_002510477.1	436	1.9e-41	conserved hypothetical protein [Ricinus communis]>gi|223551178|gb|EEF52664.1| conserved hypothetical protein [Ricinus communis]	--	--	--	--	--	--	--	--	--	--	--	--	--	--	--	--	--	--	--	--	--	--	--
Cluster-10595.1	8.04	0.71	8.88	0.63	8.33	0.64	2	0.31	924	255586172	XP_002533745.1	738	4.7e-76	catalytic, putative [Ricinus communis]>gi|223526333|gb|EEF28632.1| catalytic, putative [Ricinus communis]	568870320	XM_006488291.1	100	1.04965e-42	PREDICTED: Citrus sinensis uncharacterized LOC102624821 (LOC102624821), transcript variant X3, mRNA	K07025	K07025	putative hydrolase of the HAD superfamily	http://www.genome.jp/dbget-bin/www_bget?ko:K07025	--	--	--	--	--	--	--	--	--	--	--	--	--	--
Cluster-10597.0	7	0.74	4	0.34	12	1.11	2	0.36	817	--	--	--	--	--	--	--	--	--	--	--	--	--	--	--	--	--	--	--	--	--	--	--	--	--	--	--	--
Cluster-10599.0	10.84	2.56	2.92	0.56	6.65	1.39	4.69	1.59	517	--	--	--	--	--	--	--	--	--	--	--	--	--	--	--	--	--	--	--	--	--	--	--	--	--	--	--	--
Cluster-10602.0	82	3.4	402	13.2	276	9.93	66	5.15	1667	224088689	XP_002308514.1	414	3.1e-38	hypothetical protein POPTR_0006s23570g [Populus trichocarpa]>gi|222854490|gb|EEE92037.1| hypothetical protein POPTR_0006s23570g [Populus trichocarpa]	256536137	GQ393192.1	36	7.27179e-07	Gossypium hirsutum cultivar Deltapine 33 B clone MONCS0157 SSR marker CGR5020 genomic sequence	--	--	--	--	--	--	--	--	PF05749	Rubella membrane glycoprotein E2	--	--	--	--	GO:0016021//GO:0019013	integral component of membrane//viral nucleocapsid	--	--
Cluster-10603.0	1	0.48	5	2.05	1	0.44	1	0.53	392	--	--	--	--	--	--	--	--	--	--	--	--	--	--	--	--	--	--	--	--	--	--	--	--	--	--	--	--
Cluster-10609.0	52.44	2.87	144.03	6.26	149.75	7.13	19.75	1.99	1328	802648767	XP_012079916.1	1146	3.3e-123	PREDICTED: peroxisome biogenesis factor 10-like [Jatropha curcas]	255540388	XM_002511213.1	425	0	Ricinus communis ubiquitin-protein ligase, putative, mRNA	--	--	--	--	--	--	--	--	PF00097//PF13639//PF14634	Zinc finger, C3HC4 type (RING finger)//Ring finger domain//zinc-RING finger domain	--	--	GO:0005515//GO:0008270//GO:0046872	protein binding//zinc ion binding//metal ion binding	--	--	--	--
Cluster-10613.0	3	0.69	4	0.75	8	1.64	6	2	523	--	--	--	--	--	--	--	--	--	--	--	--	--	--	--	--	--	--	--	--	--	--	--	--	--	--	--	--
Cluster-10620.0	2	0.43	4	0.7	5	0.95	2	0.64	541	--	--	--	--	--	--	--	--	--	--	--	--	--	--	--	--	--	--	--	--	--	--	--	--	--	--	--	--
Cluster-10625.0	11	1.34	5	0.49	9.48	1.01	10	2.03	747	802795616	XP_012092552.1	799	3.2e-83	PREDICTED: putative hydrolase C777.06c [Jatropha curcas]	802795634	XM_012237166.1	228	5.88756e-114	PREDICTED: Jatropha curcas putative hydrolase C777.06c (LOC105650291), transcript variant X2, mRNA	--	--	--	--	O74545	254	7e-21	Putative hydrolase C777.06c OS=Schizosaccharomyces pombe (strain 972 / ATCC 24843) GN=SPCC777.06c PE=4 SV=1	--	--	--	--	--	--	--	--	--	--
Cluster-10628.0	73	2.03	58	1.27	62	1.49	28	1.5	2355	255556163	XP_002519116.1	154	6.2e-08	conserved hypothetical protein [Ricinus communis]>gi|223541779|gb|EEF43327.1| conserved hypothetical protein [Ricinus communis]	--	--	--	--	--	--	--	--	--	--	--	--	--	--	--	--	--	--	--	--	--	--	--
Cluster-10631.0	14.88	0.43	43.07	0.99	24.72	0.62	47.35	2.63	2269	255567875	XP_002524915.1	2332	1.7e-260	Phosphatidylinositol-3,4,5-trisphosphate 3-phosphatase and dual-specificity protein phosphatase PTEN, putative [Ricinus communis]>gi|223535750|gb|EEF37412.1| Phosphatidylinositol-3,4,5-trisphosphate 3-phosphatase and dual-specificity protein phosphatase PTEN, putative [Ricinus communis]	255567874	XM_002524869.1	800	0	Ricinus communis Phosphatidylinositol-3,4,5-trisphosphate 3-phosphatase and dual-specificity protein phosphatase PTEN, putative, mRNA	K01110	PTEN	phosphatidylinositol-3,4,5-trisphosphate 3-phosphatase and dual-specificity protein phosphatase PTEN	http://www.genome.jp/dbget-bin/www_bget?ko:K01110	O08586	515	1.2e-50	Phosphatidylinositol 3,4,5-trisphosphate 3-phosphatase and dual-specificity protein phosphatase PTEN OS=Mus musculus GN=Pten PE=1 SV=1	PF00102//PF00782//PF15323	Protein-tyrosine phosphatase//Dual specificity phosphatase, catalytic domain//Developmental protein	GO:0006570//GO:0035335//GO:0006470//GO:0048598	tyrosine metabolic process//peptidyl-tyrosine dephosphorylation//protein dephosphorylation//embryonic morphogenesis	GO:0004725//GO:0008138//GO:0016314	protein tyrosine phosphatase activity//protein tyrosine/serine/threonine phosphatase activity//phosphatidylinositol-3,4,5-trisphosphate 3-phosphatase activity	GO:0072669	tRNA-splicing ligase complex	KOG2283	Clathrin coat dissociation kinase GAK/PTEN/Auxilin and related tyrosine phosphatases
Cluster-10632.0	16	2.13	6	0.64	13	1.52	2	0.44	706	255556304	XP_002519186.1	323	4.7e-28	conserved hypothetical protein [Ricinus communis]>gi|223541501|gb|EEF43050.1| conserved hypothetical protein [Ricinus communis]	568871399	XM_006488813.1	92	2.21921e-38	PREDICTED: Citrus sinensis uncharacterized LOC102628873 (LOC102628873), mRNA	--	--	--	--	--	--	--	--	--	--	--	--	--	--	--	--	--	--
Cluster-10635.1	22	3.29	8	0.97	14	1.84	8	1.92	659	470126227	XP_004299092.1	798	3.7e-83	PREDICTED: cytochrome P450 93A3-like [Fragaria vesca subsp. vesca]	747057725	XM_011076876.1	104	4.405e-45	PREDICTED: Sesamum indicum cytochrome P450 93A3-like (LOC105159705), mRNA	--	--	--	--	O81973	698	2e-72	Cytochrome P450 93A3 OS=Glycine max GN=CYP93A3 PE=2 SV=1	PF00067	Cytochrome P450	GO:0055114	oxidation-reduction process	GO:0020037//GO:0016705//GO:0005506	heme binding//oxidoreductase activity, acting on paired donors, with incorporation or reduction of molecular oxygen//iron ion binding	--	--	--	--
Cluster-10642.0	43.51	0.76	78.67	1.08	92.44	1.39	32.64	1.11	3591	802727040	XP_012086115.1	2949	0	PREDICTED: G-type lectin S-receptor-like serine/threonine-protein kinase SD3-1 [Jatropha curcas]	590636259	XM_007028755.1	297	1.2898e-151	Theobroma cacao Curculin-like lectin family protein / PAN domain-containing protein, putative (TCM_024742) mRNA, complete cds	--	--	--	--	P93756	2001	9e-223	G-type lectin S-receptor-like serine/threonine-protein kinase SD3-1 OS=Arabidopsis thaliana GN=SD31 PE=3 SV=1	PF00069//PF00954//PF03810//PF07714	Protein kinase domain//S-locus glycoprotein domain//Importin-beta N-terminal domain//Protein tyrosine kinase	GO:0006468//GO:0006886//GO:0048544	protein phosphorylation//intracellular protein transport//recognition of pollen	GO:0008536//GO:0005524//GO:0004672	Ran GTPase binding//ATP binding//protein kinase activity	--	--	--	--
Cluster-10643.0	69	12.3	5	0.72	4	0.63	4	1.1	597	255554901	XP_002518488.1	257	1.8e-20	conserved hypothetical protein [Ricinus communis]>gi|223542333|gb|EEF43875.1| conserved hypothetical protein [Ricinus communis]	--	--	--	--	--	--	--	--	--	--	--	--	--	--	--	--	--	--	--	--	--	--	--
Cluster-10645.1	22	1.01	13	0.47	17	0.67	5	0.43	1537	224054634	XP_002298341.1	1345	3.2e-146	hypothetical protein POPTR_0001s25060g [Populus trichocarpa]>gi|222845599|gb|EEE83146.1| hypothetical protein POPTR_0001s25060g [Populus trichocarpa]	802563586	XM_012211582.1	367	0	PREDICTED: Jatropha curcas pentatricopeptide repeat-containing protein At5g59600 (LOC105629929), mRNA	--	--	--	--	Q9FGR2	1090	1.7e-117	Pentatricopeptide repeat-containing protein At5g59600 OS=Arabidopsis thaliana GN=PCMP-E1 PE=2 SV=1	--	--	--	--	--	--	--	--	--	--
Cluster-10650.0	7	0.57	7	0.45	11	0.78	4	0.58	984	--	--	--	--	--	--	--	--	--	--	--	--	--	--	--	--	--	--	--	--	--	--	--	--	--	--	--	--
Cluster-10657.0	156	17.88	24	2.21	19	1.91	51	9.86	777	--	--	--	--	--	--	--	--	--	--	--	--	--	--	--	--	--	--	PF04277//PF06112	Oxaloacetate decarboxylase, gamma chain//Gammaherpesvirus capsid protein	GO:0071436//GO:0006525//GO:0006090//GO:0006814//GO:0006560	sodium ion export//arginine metabolic process//pyruvate metabolic process//sodium ion transport//proline metabolic process	GO:0015081//GO:0008948	sodium ion transmembrane transporter activity//oxaloacetate decarboxylase activity	GO:0016020//GO:0019028	membrane//viral capsid	--	--
Cluster-10658.0	53.21	3.38	29.02	1.46	35.5	1.96	34.21	3.95	1184	255551927	XP_002517008.1	1001	1.9e-106	DNA-repair protein XRCC4, putative [Ricinus communis]>gi|223543643|gb|EEF45171.1| DNA-repair protein XRCC4, putative [Ricinus communis]	802620964	XM_012220394.1	347	6.68796e-180	PREDICTED: Jatropha curcas DNA repair protein XRCC4 (LOC105636992), mRNA	K10886	XRCC4	DNA-repair protein XRCC4	http://www.genome.jp/dbget-bin/www_bget?ko:K10886	Q682V0	751	2.6e-78	DNA repair protein XRCC4 OS=Arabidopsis thaliana GN=XRCC4 PE=1 SV=2	PF06632	DNA double-strand break repair and V(D)J recombination protein XRCC4	GO:0006310//GO:0006302	DNA recombination//double-strand break repair	GO:0003677	DNA binding	GO:0005634	nucleus	--	--
Cluster-10659.0	30.83	1.38	13.74	0.49	19.23	0.75	31.31	2.63	1560	802670879	XP_012081507.1	1248	5.7e-135	PREDICTED: uncharacterized protein LOC105641537 isoform X1 [Jatropha curcas]	802670878	XM_012226117.1	257	9.52726e-130	PREDICTED: Jatropha curcas uncharacterized LOC105641537 (LOC105641537), transcript variant X1, mRNA	--	--	--	--	--	--	--	--	PF16719	SAWADEE domain	--	--	GO:0003682	chromatin binding	GO:0000785	chromatin	--	--
Cluster-10664.0	56.91	0.65	48.59	0.44	97.9	0.96	45.68	1.03	5352	255585731	XP_002533547.1	1285	1e-138	DNA binding protein, putative [Ricinus communis]>gi|223526583|gb|EEF28837.1| DNA binding protein, putative [Ricinus communis]	255585730	XM_002533501.1	428	0	Ricinus communis DNA binding protein, putative, mRNA	--	--	--	--	Q9LLL8	260	1e-20	Subtilisin-like protease SBT4.14 OS=Arabidopsis thaliana GN=SBT4.14 PE=2 SV=1	PF15048//PF04111//PF04060//PF00170//PF09726//PF13851//PF00082//PF03131	Organic solute transporter subunit beta protein//Autophagy protein Apg6//Putative Fe-S cluster//bZIP transcription factor//Transmembrane protein//Growth-arrest specific micro-tubule binding//Subtilase family//bZIP Maf transcription factor	GO:0006810//GO:0006508//GO:0006914//GO:0006355//GO:0048870//GO:0015721	transport//proteolysis//autophagy//regulation of transcription, DNA-templated//cell motility//bile acid and bile salt transport	GO:0043565//GO:0046982//GO:0051536//GO:0004252//GO:0003700//GO:0003677//GO:0005215	sequence-specific DNA binding//protein heterodimerization activity//iron-sulfur cluster binding//serine-type endopeptidase activity//transcription factor activity, sequence-specific DNA binding//DNA binding//transporter activity	GO:0016021//GO:0005886//GO:0031514//GO:0005634//GO:0005667	integral component of membrane//plasma membrane//motile cilium//nucleus//transcription factor complex	--	--
Cluster-10670.0	41.84	2.54	22.48	1.08	25.45	1.34	14.17	1.57	1226	802760468	XP_012089451.1	620	3e-62	PREDICTED: uncharacterized protein LOC105647834 [Jatropha curcas]	764599044	XM_011468038.1	41	8.81756e-10	PREDICTED: Fragaria vesca subsp. vesca sugar transporter ERD6-like 3 (LOC105352062), transcript variant X5, mRNA	K08145	SLC2A8, GLUT8	MFS transporter, SP family, solute carrier family 2 (facilitated glucose transporter), member 8	http://www.genome.jp/dbget-bin/www_bget?ko:K08145	Q9LTP6	460	1.5e-44	Putative sugar transporter ERD6-like 13 OS=Arabidopsis thaliana GN=At3g20460 PE=3 SV=2	PF00083//PF07690	Sugar (and other) transporter//Major Facilitator Superfamily	GO:0055085	transmembrane transport	GO:0022857	transmembrane transporter activity	GO:0016021	integral component of membrane	--	--
Cluster-10682.0	66.26	1.84	17.27	0.38	32.18	0.77	113.97	6.09	2353	--	--	--	--	--	--	--	--	--	--	--	--	--	--	--	--	--	--	PF03176	MMPL family	--	--	--	--	GO:0016020	membrane	--	--
Cluster-10692.0	6.39	1.19	3	0.45	4.65	0.76	8.66	2.46	584	--	--	--	--	--	823222782	XM_012588663.1	55	6.72014e-18	PREDICTED: Gossypium raimondii myb-related protein 308 (LOC105768622), mRNA	--	--	--	--	--	--	--	--	--	--	--	--	--	--	--	--	--	--
Cluster-10697.0	111	5.46	30	1.17	44	1.88	423	38.7	1447	802577372	XP_012068964.1	995	1.2e-105	PREDICTED: nucleosome assembly protein 1;4 [Jatropha curcas]>gi|643733915|gb|KDP40758.1| hypothetical protein JCGZ_24757 [Jatropha curcas]	802577371	XM_012213574.1	500	0	PREDICTED: Jatropha curcas nucleosome assembly protein 1;4 (LOC105631447), mRNA	K11279	NAP1L1, NRP	nucleosome assembly protein 1-like 1	http://www.genome.jp/dbget-bin/www_bget?ko:K11279	Q70Z18	851	8.1e-90	Nucleosome assembly protein 1;2 OS=Nicotiana tabacum GN=NAP1;2 PE=1 SV=1	PF12202//PF03938//PF00956//PF06524//PF08015	Oxidative-stress-responsive kinase 1 C terminal//Outer membrane protein (OmpH-like)//Nucleosome assembly protein (NAP)//NOA36 protein//Fungal mating-type pheromone	GO:0016310//GO:0009069//GO:0007165//GO:0006334	phosphorylation//serine family amino acid metabolic process//signal transduction//nucleosome assembly	GO:0051082//GO:0005524//GO:0004674//GO:0008270//GO:0000772	unfolded protein binding//ATP binding//protein serine/threonine kinase activity//zinc ion binding//mating pheromone activity	GO:0005634//GO:0016020	nucleus//membrane	KOG1507	Nucleosome assembly protein NAP-1
Cluster-10702.0	4	0.7	3	0.43	10	1.54	2	0.54	603	224082476	XP_002306707.1	733	1.2e-75	CesA7A-like family protein [Populus trichocarpa]>gi|222856156|gb|EEE93703.1| CesA7A-like family protein [Populus trichocarpa]	255566629	XM_002524253.1	257	3.55588e-130	Ricinus communis Cellulose synthase A catalytic subunit 6 [UDP-forming], putative, mRNA	K10999	CESA	cellulose synthase A	http://www.genome.jp/dbget-bin/www_bget?ko:K10999	Q94JQ6	553	1.2e-55	Cellulose synthase A catalytic subunit 6 [UDP-forming] OS=Arabidopsis thaliana GN=CESA6 PE=1 SV=2	PF14634//PF00628	zinc-RING finger domain//PHD-finger	--	--	GO:0016757//GO:0008270//GO:0005515//GO:0043169	transferase activity, transferring glycosyl groups//zinc ion binding//protein binding//cation binding	GO:0016020	membrane	--	--
Cluster-10704.0	202.8	2.19	89.32	0.76	141.07	1.32	120.85	2.58	5634	643740838	KDP46428.1	3320	0	hypothetical protein JCGZ_10268 [Jatropha curcas]	802539716	XM_012216989.1	990	0	PREDICTED: Jatropha curcas protein RST1 (LOC105634171), mRNA	--	--	--	--	Q7XZF5	2364	1.1e-264	Protein RST1 OS=Arabidopsis thaliana GN=RST1 PE=2 SV=2	--	--	--	--	--	--	--	--	--	--
Cluster-10711.0	301	18.08	64	3.05	51	2.66	36	3.95	1235	802581728	XP_012069878.1	487	8e-47	PREDICTED: uncharacterized protein LOC105632168 [Jatropha curcas]>gi|643733418|gb|KDP40365.1| hypothetical protein JCGZ_02363 [Jatropha curcas]	--	--	--	--	--	--	--	--	--	--	--	--	--	--	--	--	--	--	--	--	--	--	--
Cluster-10727.0	581	98.69	469	64.46	480	71.76	80	21.24	613	255547275	XP_002514695.1	369	1.9e-33	Protein C6orf149, putative [Ricinus communis]>gi|223546299|gb|EEF47801.1| Protein C6orf149, putative [Ricinus communis]	--	--	--	--	--	--	--	--	--	B5FZA8	168	5.4e-11	LYR motif-containing protein 4 OS=Taeniopygia guttata GN=LYRM4 PE=3 SV=1	--	--	--	--	--	--	--	--	KOG3801	Uncharacterized conserved protein BCN92
Cluster-10728.0	44	7.32	6	0.81	6	0.88	3	0.78	620	--	--	--	--	--	--	--	--	--	--	--	--	--	--	--	--	--	--	--	--	--	--	--	--	--	--	--	--
Cluster-10728.1	10	0.83	6	0.4	6	0.44	5	0.74	965	802625908	XP_012076408.1	356	9.6e-32	PREDICTED: pentatricopeptide repeat-containing protein At3g29230-like [Jatropha curcas]>gi|643724301|gb|KDP33502.1| hypothetical protein JCGZ_07073 [Jatropha curcas]	255548717	XM_002515369.1	188	1.32334e-91	Ricinus communis pentatricopeptide repeat-containing protein, putative, mRNA	--	--	--	--	Q56X05	197	3.7e-14	Pentatricopeptide repeat-containing protein At1g06145 OS=Arabidopsis thaliana GN=EMB1444 PE=2 SV=2	PF07684//PF04579	NOTCH protein//Keratin, high-sulphur matrix protein	GO:0007219//GO:0030154//GO:0007275	Notch signaling pathway//cell differentiation//multicellular organismal development	GO:0005198	structural molecule activity	GO:0045095//GO:0016021	keratin filament//integral component of membrane	--	--
Cluster-10733.0	1	2.03	1	1.95	1	2.02	1	1.01	287	--	--	--	--	--	--	--	--	--	--	--	--	--	--	--	--	--	--	--	--	--	--	--	--	--	--	--	--
Cluster-10739.0	106.54	9.82	58	4.27	13	1.05	85	13.64	900	255555637	XP_002518854.1	624	7.5e-63	ring finger protein, putative [Ricinus communis]>gi|223541841|gb|EEF43387.1| ring finger protein, putative [Ricinus communis]	802733723	XM_012231292.1	218	2.5902e-108	PREDICTED: Jatropha curcas RING-H2 zinc finger protein RHA4a (LOC105645640), mRNA	K19039	ATL7_58_59	E3 ubiquitin-protein ligase ATL7/58/59	http://www.genome.jp/dbget-bin/www_bget?ko:K19039	Q84TF5	418	8.1e-40	RING-H2 zinc finger protein RHA4a OS=Arabidopsis thaliana GN=RHA4A PE=2 SV=1	PF12678//PF17123//PF12861//PF17122//PF00628//PF14634//PF00097//PF13639//PF12906	RING-H2 zinc finger//RING-like zinc finger//Anaphase-promoting complex subunit 11 RING-H2 finger//Zinc-finger//PHD-finger//zinc-RING finger domain//Zinc finger, C3HC4 type (RING finger)//Ring finger domain//RING-variant domain	GO:0016567	protein ubiquitination	GO:0004842//GO:0008270//GO:0005515//GO:0046872	ubiquitin-protein transferase activity//zinc ion binding//protein binding//metal ion binding	GO:0005680	anaphase-promoting complex	--	--
Cluster-10741.0	9	2.11	9	1.73	11	2.29	5	1.69	519	595958995	XP_007216785.1	230	2.1e-17	hypothetical protein PRUPE_ppa023731mg [Prunus persica]>gi|462412935|gb|EMJ17984.1| hypothetical protein PRUPE_ppa023731mg [Prunus persica]	--	--	--	--	--	--	--	--	--	--	--	--	--	--	--	--	--	--	--	--	--	--	--
Cluster-10745.1	42.87	0.92	125.09	2.13	108.05	2.02	22.38	0.94	2953	802592712	XP_012071730.1	1418	2.1e-154	PREDICTED: B3 domain-containing protein Os01g0723500-like [Jatropha curcas]	255538451	XM_002510245.1	240	5.13743e-120	Ricinus communis conserved hypothetical protein, mRNA	--	--	--	--	Q8S2E6	350	2.1e-31	B3 domain-containing protein Os01g0723500 OS=Oryza sativa subsp. japonica GN=Os01g0723500 PE=3 SV=1	PF00328//PF02362	Histidine phosphatase superfamily (branch 2)//B3 DNA binding domain	GO:0006771//GO:0019497	riboflavin metabolic process//hexachlorocyclohexane metabolic process	GO:0003677//GO:0003993	DNA binding//acid phosphatase activity	--	--	--	--
Cluster-10745.2	210.12	5.26	82.02	1.62	145.13	3.15	38.58	1.87	2580	802592712	XP_012071730.1	1920	1.1e-212	PREDICTED: B3 domain-containing protein Os01g0723500-like [Jatropha curcas]	255538451	XM_002510245.1	388	0	Ricinus communis conserved hypothetical protein, mRNA	--	--	--	--	Q8S2E6	350	1.8e-31	B3 domain-containing protein Os01g0723500 OS=Oryza sativa subsp. japonica GN=Os01g0723500 PE=3 SV=1	PF02362//PF00328	B3 DNA binding domain//Histidine phosphatase superfamily (branch 2)	GO:0019497//GO:0006771	hexachlorocyclohexane metabolic process//riboflavin metabolic process	GO:0003993//GO:0003677	acid phosphatase activity//DNA binding	--	--	--	--
Cluster-10745.6	33.83	0.83	41.58	0.81	25.82	0.55	46.04	2.19	2627	802592712	XP_012071730.1	1422	6.5e-155	PREDICTED: B3 domain-containing protein Os01g0723500-like [Jatropha curcas]	255538451	XM_002510245.1	240	4.56648e-120	Ricinus communis conserved hypothetical protein, mRNA	--	--	--	--	Q8S2E6	350	1.8e-31	B3 domain-containing protein Os01g0723500 OS=Oryza sativa subsp. japonica GN=Os01g0723500 PE=3 SV=1	PF02362//PF00328	B3 DNA binding domain//Histidine phosphatase superfamily (branch 2)	GO:0006771//GO:0019497	riboflavin metabolic process//hexachlorocyclohexane metabolic process	GO:0003677//GO:0003993	DNA binding//acid phosphatase activity	--	--	--	--
Cluster-10750.0	59	4.96	31	2.08	57	4.18	3	0.44	960	255541224	XP_002511676.1	1133	7.7e-122	kinase, putative [Ricinus communis]>gi|223548856|gb|EEF50345.1| kinase, putative [Ricinus communis]	--	--	--	--	--	--	--	--	--	Q6NKQ9	874	1.2e-92	Cysteine-rich repeat secretory protein 15 OS=Arabidopsis thaliana GN=CRRSP15 PE=1 SV=1	--	--	GO:0016310	phosphorylation	GO:0016301	kinase activity	--	--	--	--
Cluster-10767.0	13.89	1.42	16.23	1.32	7.09	0.63	10.61	1.86	840	255579214	XP_002530453.1	337	1.3e-29	pentatricopeptide repeat-containing protein, putative [Ricinus communis]>gi|223529998|gb|EEF31923.1| pentatricopeptide repeat-containing protein, putative [Ricinus communis]	--	--	--	--	--	--	--	--	--	Q9M8M3	211	7.6e-16	Pentatricopeptide repeat-containing protein At1g80550, mitochondrial OS=Arabidopsis thaliana GN=At1g80550 PE=2 SV=1	PF08997	Ubiquinol-cytochrome C reductase complex, 6.4kD protein	GO:0006118//GO:0015992//GO:0006119	obsolete electron transport//proton transport//oxidative phosphorylation	GO:0009055//GO:0008121	electron carrier activity//ubiquinol-cytochrome-c reductase activity	--	--	--	--
Cluster-10795.1	28.16	3.27	10	0.93	5.72	0.58	9.48	1.85	771	743834322	XP_011024758.1	750	1.6e-77	PREDICTED: uncharacterized protein LOC105125824 [Populus euphratica]	255543524	XM_002512779.1	232	3.63685e-116	Ricinus communis conserved hypothetical protein, mRNA	--	--	--	--	--	--	--	--	--	--	--	--	--	--	--	--	--	--
Cluster-10796.0	11	0.65	15	0.71	19	0.98	9	0.98	1245	--	--	--	--	--	--	--	--	--	--	--	--	--	--	--	--	--	--	PF04277	Oxaloacetate decarboxylase, gamma chain	GO:0006525//GO:0071436//GO:0006090//GO:0006560//GO:0006814	arginine metabolic process//sodium ion export//pyruvate metabolic process//proline metabolic process//sodium ion transport	GO:0008948//GO:0015081	oxaloacetate decarboxylase activity//sodium ion transmembrane transporter activity	GO:0016020	membrane	--	--
Cluster-10799.0	72	4.23	50	2.33	51	2.61	17	1.83	1256	802797051	XP_012092919.1	887	3.4e-93	PREDICTED: uncharacterized protein LOC105650619 [Jatropha curcas]>gi|317106654|dbj|BAJ53158.1| JHL10I11.4 [Jatropha curcas]>gi|643686886|gb|KDP20051.1| hypothetical protein JCGZ_05820 [Jatropha curcas]	802797050	XM_012237529.1	320	7.2595e-165	PREDICTED: Jatropha curcas uncharacterized LOC105650619 (LOC105650619), mRNA	--	--	--	--	--	--	--	--	PF05859	Mis12 protein	GO:0007067//GO:0007049	mitotic nuclear division//cell cycle	--	--	GO:0005634//GO:0000775	nucleus//chromosome, centromeric region	--	--
Cluster-10805.0	38	2.69	15	0.85	45	2.77	7	0.89	1089	743881718	XP_011036546.1	509	2e-49	PREDICTED: pectinesterase 3-like [Populus euphratica]	--	--	--	--	--	--	--	--	--	Q43111	408	1.4e-38	Pectinesterase 3 OS=Phaseolus vulgaris GN=MPE3 PE=2 SV=1	PF05478//PF06072//PF00143//PF04043	Prominin//Alphaherpesvirus tegument protein US9//Interferon alpha/beta domain//Plant invertase/pectin methylesterase inhibitor	GO:0007165//GO:0006952	signal transduction//defense response	GO:0004857//GO:0005126	enzyme inhibitor activity//cytokine receptor binding	GO:0005576//GO:0016021//GO:0019033	extracellular region//integral component of membrane//viral tegument	--	--
Cluster-10809.0	4	1.04	8	1.7	3	0.69	3	1.09	496	--	--	--	--	--	--	--	--	--	--	--	--	--	--	--	--	--	--	--	--	--	--	--	--	--	--	--	--
Cluster-10821.3	27.51	2.04	40.12	2.36	29.74	1.92	4.47	0.59	1054	567869461	XP_006427352.1	371	1.9e-33	hypothetical protein CICLE_v10024835mg [Citrus clementina]>gi|557529342|gb|ESR40592.1| hypothetical protein CICLE_v10024835mg [Citrus clementina]>gi|641812482|gb|KDO37376.1| hypothetical protein CISIN_1g037222mg [Citrus sinensis]	--	--	--	--	--	K13459	RPS2	disease resistance protein RPS2	http://www.genome.jp/dbget-bin/www_bget?ko:K13459	O82484	302	2.7e-26	Putative disease resistance protein At4g10780 OS=Arabidopsis thaliana GN=At4g10780 PE=3 SV=1	PF00931	NB-ARC domain	--	--	GO:0043531	ADP binding	--	--	--	--
Cluster-10821.5	27.53	1.26	48.4	1.76	47.17	1.88	12.53	1.07	1533	567869423	XP_006427333.1	383	1.1e-34	hypothetical protein CICLE_v10024836mg [Citrus clementina]>gi|557529323|gb|ESR40573.1| hypothetical protein CICLE_v10024836mg [Citrus clementina]	--	--	--	--	--	K13459	RPS2	disease resistance protein RPS2	http://www.genome.jp/dbget-bin/www_bget?ko:K13459	O82484	302	3.9e-26	Putative disease resistance protein At4g10780 OS=Arabidopsis thaliana GN=At4g10780 PE=3 SV=1	PF00931//PF00560//PF13855//PF13516	NB-ARC domain//Leucine Rich Repeat//Leucine rich repeat//Leucine Rich repeat	--	--	GO:0043531//GO:0005515	ADP binding//protein binding	--	--	--	--
Cluster-10828.0	30.64	0.81	31.66	0.66	13.37	0.31	7.13	0.36	2466	590617824	XP_007023892.1	572	2.2e-56	Cc-nbs-lrr resistance protein, putative [Theobroma cacao]>gi|508779258|gb|EOY26514.1| Cc-nbs-lrr resistance protein, putative [Theobroma cacao]	--	--	--	--	--	K13459	RPS2	disease resistance protein RPS2	http://www.genome.jp/dbget-bin/www_bget?ko:K13459	O82484	502	4.1e-49	Putative disease resistance protein At4g10780 OS=Arabidopsis thaliana GN=At4g10780 PE=3 SV=1	PF00004//PF02421//PF01637//PF13855//PF00503//PF03193//PF00931//PF00560//PF08477//PF00005//PF01926	ATPase family associated with various cellular activities (AAA)//Ferrous iron transport protein B//Archaeal ATPase//Leucine rich repeat//G-protein alpha subunit//Protein of unknown function, DUF258//NB-ARC domain//Leucine Rich Repeat//Ras of Complex, Roc, domain of DAPkinase//ABC transporter//50S ribosome-binding GTPase	GO:0007264//GO:0015684//GO:0007186//GO:0007165	small GTPase mediated signal transduction//ferrous iron transport//G-protein coupled receptor signaling pathway//signal transduction	GO:0016887//GO:0015093//GO:0004871//GO:0031683//GO:0005515//GO:0043531//GO:0003924//GO:0005524//GO:0019001//GO:0005525	ATPase activity//ferrous iron transmembrane transporter activity//signal transducer activity//G-protein beta/gamma-subunit complex binding//protein binding//ADP binding//GTPase activity//ATP binding//guanyl nucleotide binding//GTP binding	GO:0016021	integral component of membrane	--	--
Cluster-10829.0	16	1.03	36	1.84	21	1.18	16	1.87	1170	255541094	XP_002511611.1	1276	2.4e-138	conserved hypothetical protein [Ricinus communis]>gi|223548791|gb|EEF50280.1| conserved hypothetical protein [Ricinus communis]	802700307	XM_012228283.1	378	0	PREDICTED: Jatropha curcas uncharacterized LOC105643202 (LOC105643202), mRNA	--	--	--	--	--	--	--	--	PF02536	mTERF	GO:0006355	regulation of transcription, DNA-templated	GO:0003690	double-stranded DNA binding	GO:0005739	mitochondrion	--	--
Cluster-10829.1	24	2.51	21	1.76	14	1.28	6	1.07	826	255541094	XP_002511611.1	693	6.9e-71	conserved hypothetical protein [Ricinus communis]>gi|223548791|gb|EEF50280.1| conserved hypothetical protein [Ricinus communis]	255541093	XM_002511565.1	254	2.30277e-128	Ricinus communis conserved hypothetical protein, mRNA	--	--	--	--	--	--	--	--	PF02536	mTERF	GO:0006355	regulation of transcription, DNA-templated	GO:0003690	double-stranded DNA binding	GO:0005739	mitochondrion	--	--
Cluster-10830.0	1	0.41	1	0.35	3	1.11	1	0.49	413	--	--	--	--	--	--	--	--	--	--	--	--	--	--	--	--	--	--	--	--	--	--	--	--	--	--	--	--
Cluster-10831.0	1	0.35	2.8	0.81	4.71	1.48	2.04	0.9	438	--	--	--	--	--	802581241	XM_012214218.1	40	1.0791e-09	PREDICTED: Jatropha curcas thermospermine synthase ACAULIS5-like (LOC105631971), mRNA	--	--	--	--	--	--	--	--	--	--	--	--	--	--	--	--	--	--
Cluster-10832.1	3	0.31	8	0.66	7	0.63	2	0.35	833	--	--	--	--	--	--	--	--	--	--	--	--	--	--	--	--	--	--	--	--	--	--	--	--	--	--	--	--
Cluster-10839.0	1	0.46	2	0.77	1	0.41	2	1.04	399	--	--	--	--	--	--	--	--	--	--	--	--	--	--	--	--	--	--	--	--	--	--	--	--	--	--	--	--
Cluster-10850.0	3	0.37	5	0.5	5	0.55	2	0.41	737	--	--	--	--	--	--	--	--	--	--	--	--	--	--	--	--	--	--	--	--	--	--	--	--	--	--	--	--
Cluster-10866.0	319	13.99	196	6.81	220	8.37	190	15.62	1591	802628181	XP_012076988.1	932	2.6e-98	PREDICTED: UBP1-associated proteins 1C isoform X1 [Jatropha curcas]>gi|643724673|gb|KDP33874.1| hypothetical protein JCGZ_07445 [Jatropha curcas]	802628183	XM_012221599.1	254	4.52271e-128	PREDICTED: Jatropha curcas UBP1-associated proteins 1C (LOC105637922), transcript variant X2, mRNA	K15263	LYER	cell growth-regulating nucleolar protein	http://www.genome.jp/dbget-bin/www_bget?ko:K15263	O64571	335	6.1e-30	UBP1-associated proteins 1C OS=Arabidopsis thaliana GN=UBA1C PE=3 SV=2	PF00096//PF01258//PF05495	Zinc finger, C2H2 type//Prokaryotic dksA/traR C4-type zinc finger//CHY zinc finger	--	--	GO:0008270//GO:0046872	zinc ion binding//metal ion binding	--	--	KOG2186	Cell growth-regulating nucleolar protein
Cluster-10868.0	8	1.83	8	1.5	3	0.61	4	1.33	525	--	--	--	--	--	--	--	--	--	--	--	--	--	--	--	--	--	--	--	--	--	--	--	--	--	--	--	--
Cluster-10870.0	5	1.01	4	0.65	4	0.71	6	1.81	560	--	--	--	--	--	--	--	--	--	--	--	--	--	--	--	--	--	--	--	--	--	--	--	--	--	--	--	--
Cluster-10880.0	5.43	0.85	6	0.76	2.77	0.38	2	0.5	642	--	--	--	--	--	--	--	--	--	--	--	--	--	--	--	--	--	--	--	--	--	--	--	--	--	--	--	--
Cluster-10885.0	185	6.35	32	0.87	95	2.83	19	1.24	1957	802611414	XP_012074474.1	1999	5.9e-222	PREDICTED: protein TRANSPARENT TESTA 12 isoform X1 [Jatropha curcas]	731409164	XM_002282896.2	411	0	PREDICTED: Vitis vinifera protein TRANSPARENT TESTA 12 (LOC100250616), mRNA	K03327	TC.MATE, SLC47A, norM, mdtK, dinF	multidrug resistance protein, MATE family	http://www.genome.jp/dbget-bin/www_bget?ko:K03327	Q9LYT3	1718	3.2e-190	Protein TRANSPARENT TESTA 12 OS=Arabidopsis thaliana GN=TT12 PE=2 SV=1	PF01554	MatE	GO:0006810//GO:0015893//GO:0006855//GO:0055085	transport//drug transport//drug transmembrane transport//transmembrane transport	GO:0015297//GO:0015238	antiporter activity//drug transmembrane transporter activity	GO:0016020	membrane	--	--
Cluster-10886.0	5	0.43	17	1.16	28	2.09	5	0.75	947	--	--	--	--	--	--	--	--	--	--	--	--	--	--	--	--	--	--	--	--	--	--	--	--	--	--	--	--
Cluster-10889.1	62.12	2.95	18	0.68	36	1.49	48	4.25	1489	255571125	XP_002526513.1	1474	3.4e-161	protein binding protein, putative [Ricinus communis]>gi|223534188|gb|EEF35904.1| protein binding protein, putative [Ricinus communis]	802659432	XM_012225450.1	492	0	PREDICTED: Jatropha curcas sister chromatid cohesion protein DCC1-like (LOC105641008), mRNA	K11271	DSCC1, DCC1	sister chromatid cohesion protein DCC1	http://www.genome.jp/dbget-bin/www_bget?ko:K11271	Q9BVC3	398	2.8e-37	Sister chromatid cohesion protein DCC1 OS=Homo sapiens GN=DSCC1 PE=1 SV=2	--	--	--	--	--	--	--	--	KOG0798	Uncharacterized conserved protein
Cluster-10890.0	5	9.3	1	1.77	1	1.83	1	0.98	291	--	--	--	--	--	--	--	--	--	--	--	--	--	--	--	--	--	--	--	--	--	--	--	--	--	--	--	--
Cluster-10906.0	96	5.05	474	19.8	278	12.71	88	8.56	1371	743875997	XP_011035081.1	1039	8.7e-111	PREDICTED: chloroplastic group IIB intron splicing facilitator CRS2-A, chloroplastic-like isoform X1 [Populus euphratica]>gi|743876001|ref|XP_011035082.1| PREDICTED: chloroplastic group IIB intron splicing facilitator CRS2-A, chloroplastic-like isoform X1 [Populus euphratica]	802634435	XM_012222605.1	403	0	PREDICTED: Jatropha curcas chloroplastic group IIB intron splicing facilitator CRS2-B, chloroplastic (LOC105638747), mRNA	K01056	PTH1, pth, spoVC	peptidyl-tRNA hydrolase, PTH1 family	http://www.genome.jp/dbget-bin/www_bget?ko:K01056	Q9FKN4	804	2.2e-84	Chloroplastic group IIB intron splicing facilitator CRS2-A, chloroplastic OS=Arabidopsis thaliana GN=CRS2A PE=2 SV=1	PF01195	Peptidyl-tRNA hydrolase	--	--	GO:0004045	aminoacyl-tRNA hydrolase activity	--	--	--	--
Cluster-10907.0	7	0.34	20	0.76	53	2.21	5	0.45	1476	502126996	XP_004499522.1	241	3.2e-18	PREDICTED: uncharacterized protein LOC101509306 [Cicer arietinum]	--	--	--	--	--	--	--	--	--	--	--	--	--	--	--	--	--	--	--	--	--	--	--
Cluster-10912.0	16	14.99	6	5.05	3	2.65	3	2.23	330	--	--	--	--	--	--	--	--	--	--	--	--	--	--	--	--	--	--	--	--	--	--	--	--	--	--	--	--
Cluster-10918.0	2	0.76	2	0.63	2	0.68	2	0.93	425	--	--	--	--	--	--	--	--	--	--	--	--	--	--	--	--	--	--	--	--	--	--	--	--	--	--	--	--
Cluster-10933.0	7.86	21.9	2	5.5	1	2.82	1.55	1.75	274	--	--	--	--	--	--	--	--	--	--	--	--	--	--	--	--	--	--	--	--	--	--	--	--	--	--	--	--
Cluster-10935.0	1	0.41	2	0.7	3	1.12	1	0.49	412	--	--	--	--	--	--	--	--	--	--	--	--	--	--	--	--	--	--	--	--	--	--	--	--	--	--	--	--
Cluster-10941.0	34	15.73	7	2.75	22	9.24	1	0.52	397	--	--	--	--	--	821595208	LN846352.1	45	1.61147e-12	Trifolium pratense genome assembly redclover, chromosome : chr4	--	--	--	--	--	--	--	--	--	--	--	--	--	--	--	--	--	--
Cluster-10946.0	4	1.46	3	0.91	3	0.98	7	3.17	431	--	--	--	--	--	--	--	--	--	--	--	--	--	--	--	--	--	--	--	--	--	--	--	--	--	--	--	--
Cluster-10953.0	29	3.23	25	2.23	58	5.66	211	39.85	791	225444877	XP_002281464.1	385	3.4e-35	PREDICTED: uncharacterized protein LOC100256150 [Vitis vinifera]	--	--	--	--	--	--	--	--	--	--	--	--	--	PF04566	RNA polymerase Rpb2, domain 4	GO:0006351//GO:0006144//GO:0006206	transcription, DNA-templated//purine nucleobase metabolic process//pyrimidine nucleobase metabolic process	GO:0003677//GO:0003899	DNA binding//DNA-directed RNA polymerase activity	GO:0005730	nucleolus	--	--
Cluster-10957.0	11	3.82	2	0.58	3	0.93	4	1.76	439	224099907	XP_002311670.1	139	6.4e-07	hypothetical protein POPTR_0008s16660g [Populus trichocarpa]>gi|222851490|gb|EEE89037.1| hypothetical protein POPTR_0008s16660g [Populus trichocarpa]	--	--	--	--	--	--	--	--	--	--	--	--	--	--	--	--	--	--	--	--	--	--	--
Cluster-10957.1	14	2.58	4	0.6	16	2.6	9	2.55	586	802581652	XP_012069834.1	672	1.3e-68	PREDICTED: myb-related protein Myb4-like [Jatropha curcas]>gi|643733385|gb|KDP40332.1| hypothetical protein JCGZ_02330 [Jatropha curcas]>gi|696739888|gb|AIT52248.1| MYB family protein [Jatropha curcas]	802581651	XM_012214444.1	196	2.80212e-96	PREDICTED: Jatropha curcas myb-related protein Myb4-like (LOC105632135), mRNA	K09422	MYBP	myb proto-oncogene protein, plant	http://www.genome.jp/dbget-bin/www_bget?ko:K09422	Q7XBH4	552	1.5e-55	Myb-related protein Myb4 OS=Oryza sativa subsp. japonica GN=MYB4 PE=2 SV=2	PF09111	SLIDE	GO:0006338	chromatin remodeling	GO:0003676//GO:0005524//GO:0016818	nucleic acid binding//ATP binding//hydrolase activity, acting on acid anhydrides, in phosphorus-containing anhydrides	GO:0005634	nucleus	--	--
Cluster-10962.0	51.42	4.64	11.72	0.84	19	1.49	3	0.47	914	--	--	--	--	--	--	--	--	--	--	--	--	--	--	--	--	--	--	--	--	--	--	--	--	--	--	--	--
Cluster-10966.0	118	5.53	50	1.86	64	2.61	17	1.49	1505	802698672	XP_012083530.1	1260	2.3e-136	PREDICTED: probable carboxylesterase 9 [Jatropha curcas]>gi|317106638|dbj|BAJ53144.1| JHL05D22.15 [Jatropha curcas]>gi|643717095|gb|KDP28721.1| hypothetical protein JCGZ_14492 [Jatropha curcas]	802698671	XM_012228140.1	188	2.08884e-91	PREDICTED: Jatropha curcas probable carboxylesterase 9 (LOC105643085), mRNA	--	--	--	--	O64641	714	6.5e-74	Probable carboxylesterase 9 OS=Arabidopsis thaliana GN=CXE9 PE=2 SV=1	PF07859//PF12740	alpha/beta hydrolase fold//Chlorophyllase enzyme	GO:0008152//GO:0015994//GO:0015996	metabolic process//chlorophyll metabolic process//chlorophyll catabolic process	GO:0016787//GO:0047746	hydrolase activity//chlorophyllase activity	--	--	--	--
Cluster-10967.0	17.77	0.37	28.27	0.46	21.05	0.38	14.03	0.57	3055	802628057	XP_012076939.1	2292	9.8e-256	PREDICTED: zinc finger CCCH domain-containing protein 64 [Jatropha curcas]>gi|802628060|ref|XP_012076940.1| PREDICTED: zinc finger CCCH domain-containing protein 64 [Jatropha curcas]>gi|643724637|gb|KDP33838.1| hypothetical protein JCGZ_07409 [Jatropha curcas]	802628059	XM_012221550.1	775	0	PREDICTED: Jatropha curcas zinc finger CCCH domain-containing protein 64 (LOC105637886), transcript variant X2, mRNA	--	--	--	--	Q84WU9	1826	1.5e-202	Zinc finger CCCH domain-containing protein 64 OS=Arabidopsis thaliana GN=At5g56900 PE=2 SV=1	PF15048//PF02285//PF00642	Organic solute transporter subunit beta protein//Cytochrome oxidase c subunit VIII//Zinc finger C-x8-C-x5-C-x3-H type (and similar)	GO:0015721//GO:0006123//GO:0015992//GO:0006810	bile acid and bile salt transport//mitochondrial electron transport, cytochrome c to oxygen//proton transport//transport	GO:0046982//GO:0046872//GO:0004129//GO:0005215	protein heterodimerization activity//metal ion binding//cytochrome-c oxidase activity//transporter activity	GO:0005886//GO:0045277	plasma membrane//respiratory chain complex IV	KOG2476	Uncharacterized conserved protein
Cluster-10970.0	3	0.57	6	0.92	2	0.33	2	0.58	579	--	--	--	--	--	--	--	--	--	--	--	--	--	--	--	--	--	--	--	--	--	--	--	--	--	--	--	--
Cluster-10971.0	112	28.85	9	1.9	29	6.64	2	0.72	497	--	--	--	--	--	--	--	--	--	--	--	--	--	--	--	--	--	--	--	--	--	--	--	--	--	--	--	--
Cluster-10972.0	12	1.43	7.15	0.68	13	1.35	2.2	0.44	759	802749925	XP_012087681.1	139	1.1e-06	PREDICTED: uncharacterized protein LOC105646438 [Jatropha curcas]	--	--	--	--	--	--	--	--	--	--	--	--	--	--	--	--	--	--	--	--	--	--	--
Cluster-10974.0	10	2.31	9	1.7	2	0.41	1	0.33	523	--	--	--	--	--	--	--	--	--	--	--	--	--	--	--	--	--	--	--	--	--	--	--	--	--	--	--	--
Cluster-10982.0	4	0.72	4.5	0.65	3	0.47	25.2	6.96	596	--	--	--	--	--	--	--	--	--	--	--	--	--	--	--	--	--	--	--	--	--	--	--	--	--	--	--	--
Cluster-10983.0	10	1.11	5	0.44	8	0.77	3	0.56	795	802715467	XP_012084745.1	676	6.2e-69	PREDICTED: pentatricopeptide repeat-containing protein At5g15340, mitochondrial [Jatropha curcas]>gi|643714826|gb|KDP27181.1| hypothetical protein JCGZ_19880 [Jatropha curcas]	--	--	--	--	--	--	--	--	--	Q9LXE8	400	8.8e-38	Pentatricopeptide repeat-containing protein At5g15340, mitochondrial OS=Arabidopsis thaliana GN=PCMP-H91 PE=2 SV=1	--	--	--	--	--	--	--	--	--	--
Cluster-10984.0	33.25	2.61	17.19	1.07	12.87	0.88	3.46	0.48	1010	255571097	XP_002526499.1	233	1.8e-17	conserved hypothetical protein [Ricinus communis]>gi|223534174|gb|EEF35890.1| conserved hypothetical protein [Ricinus communis]	--	--	--	--	--	--	--	--	--	--	--	--	--	--	--	--	--	--	--	--	--	--	--
Cluster-10985.0	3	0.66	2	0.36	13	2.52	6.15	1.97	537	--	--	--	--	--	--	--	--	--	--	--	--	--	--	--	--	--	--	--	--	--	--	--	--	--	--	--	--
Cluster-10995.0	20.18	1.15	23.24	1.05	14.77	0.73	10.92	1.14	1287	659132204	XP_008466075.1	502	1.5e-48	PREDICTED: uncharacterized protein LOC103503608 isoform X3 [Cucumis melo]>gi|659132206|ref|XP_008466076.1| PREDICTED: uncharacterized protein LOC103503608 isoform X3 [Cucumis melo]	802633271	XM_012221997.1	300	9.76639e-154	PREDICTED: Jatropha curcas protein SAWADEE HOMEODOMAIN HOMOLOG 1-like (LOC105638221), transcript variant X2, mRNA	--	--	--	--	Q8RWJ7	299	7.3e-26	Protein SAWADEE HOMEODOMAIN HOMOLOG 2 OS=Arabidopsis thaliana GN=SHH2 PE=2 SV=1	PF16719//PF02130	SAWADEE domain//Uncharacterized protein family UPF0054	GO:0006364	rRNA processing	GO:0003682//GO:0004222	chromatin binding//metalloendopeptidase activity	GO:0000785	chromatin	--	--
Cluster-10995.4	96.88	5.45	86.01	3.84	95.1	4.65	31.02	3.21	1301	802633272	XP_012077387.1	917	1.2e-96	PREDICTED: protein SAWADEE HOMEODOMAIN HOMOLOG 1-like isoform X2 [Jatropha curcas]	802633271	XM_012221997.1	340	5.73702e-176	PREDICTED: Jatropha curcas protein SAWADEE HOMEODOMAIN HOMOLOG 1-like (LOC105638221), transcript variant X2, mRNA	--	--	--	--	Q9XI47	470	1.1e-45	Protein SAWADEE HOMEODOMAIN HOMOLOG 1 OS=Arabidopsis thaliana GN=SHH1 PE=1 SV=1	PF16719	SAWADEE domain	--	--	GO:0003682	chromatin binding	GO:0000785	chromatin	--	--
Cluster-11007.1	5	0.88	3	0.43	7	1.09	2	0.55	600	--	--	--	--	--	--	--	--	--	--	--	--	--	--	--	--	--	--	--	--	--	--	--	--	--	--	--	--
Cluster-11013.0	46.32	1.13	58.95	1.14	71.23	1.51	35.48	1.68	2637	802755158	XP_012088830.1	2481	1e-277	PREDICTED: pentatricopeptide repeat-containing protein At1g63330-like isoform X1 [Jatropha curcas]>gi|802755164|ref|XP_012088831.1| PREDICTED: pentatricopeptide repeat-containing protein At1g63330-like isoform X2 [Jatropha curcas]>gi|643708422|gb|KDP23338.1| hypothetical protein JCGZ_23171 [Jatropha curcas]	566168566	XM_006382204.1	485	0	Populus trichocarpa hypothetical protein (POPTR_0005s00500g) mRNA, complete cds	--	--	--	--	Q9FMF6	491	8.2e-48	Pentatricopeptide repeat-containing protein At5g64320, mitochondrial OS=Arabidopsis thaliana GN=At5g64320 PE=2 SV=1	--	--	--	--	--	--	--	--	--	--
Cluster-11013.1	19.79	1.1	19.54	0.86	8.73	0.42	3.52	0.36	1310	802755158	XP_012088830.1	1128	4e-121	PREDICTED: pentatricopeptide repeat-containing protein At1g63330-like isoform X1 [Jatropha curcas]>gi|802755164|ref|XP_012088831.1| PREDICTED: pentatricopeptide repeat-containing protein At1g63330-like isoform X2 [Jatropha curcas]>gi|643708422|gb|KDP23338.1| hypothetical protein JCGZ_23171 [Jatropha curcas]	--	--	--	--	--	--	--	--	--	O49436	318	4.7e-28	Pentatricopeptide repeat-containing protein At4g20090 OS=Arabidopsis thaliana GN=EMB1025 PE=3 SV=1	--	--	--	--	--	--	--	--	--	--
Cluster-11016.0	24.33	1.32	22.73	0.98	22.46	1.06	54	5.4	1339	802699243	XP_012083546.1	739	5.2e-76	PREDICTED: growth-regulating factor 9 [Jatropha curcas]>gi|643717107|gb|KDP28733.1| hypothetical protein JCGZ_14504 [Jatropha curcas]	743788851	XM_011036336.1	102	1.18851e-43	PREDICTED: Populus euphratica growth-regulating factor 9 (LOC105132692), transcript variant X2, mRNA	--	--	--	--	Q8S9M3	324	9.6e-29	Growth-regulating factor 9 OS=Arabidopsis thaliana GN=GRF9 PE=1 SV=1	PF11722	CCCH zinc finger in TRM13 protein	--	--	GO:0008168	methyltransferase activity	--	--	--	--
Cluster-11017.0	2	0.42	2	0.34	4	0.74	3	0.94	548	--	--	--	--	--	357197295	JN872550.1	182	1.5815e-88	Millettia pinnata mitochondrion, complete genome	--	--	--	--	--	--	--	--	--	--	--	--	--	--	--	--	--	--
Cluster-11034.2	10.85	0.78	12.22	0.7	6.15	0.38	4.89	0.63	1080	--	--	--	--	--	255580372	XM_002530968.1	41	7.74648e-10	Ricinus communis ATP binding protein, putative, mRNA	--	--	--	--	--	--	--	--	--	--	--	--	--	--	--	--	--	--
Cluster-11035.0	36.03	0.76	48.07	0.8	71.27	1.31	15.4	0.63	3005	802574327	XP_012068756.1	2200	4.5e-245	PREDICTED: pentatricopeptide repeat-containing protein At2g19280 [Jatropha curcas]	--	--	--	--	--	--	--	--	--	Q6NKW7	1504	3.2e-165	Pentatricopeptide repeat-containing protein At2g19280 OS=Arabidopsis thaliana GN=At2g19280 PE=2 SV=2	PF03039//PF00637	Interleukin-12 alpha subunit//Region in Clathrin and VPS	GO:0016192//GO:0006886//GO:0040007//GO:0006955//GO:0007165//GO:0008283	vesicle-mediated transport//intracellular protein transport//growth//immune response//signal transduction//cell proliferation	GO:0008083//GO:0005143	growth factor activity//interleukin-12 receptor binding	GO:0042022//GO:0005576	interleukin-12 receptor complex//extracellular region	--	--
Cluster-11044.0	6	0.5	9	0.6	8	0.58	5	0.74	963	--	--	--	--	--	--	--	--	--	--	--	--	--	--	--	--	--	--	--	--	--	--	--	--	--	--	--	--
Cluster-11045.0	47	1.34	31	0.7	48	1.19	26	1.43	2293	802627203	XP_012076594.1	2519	3.5e-282	PREDICTED: pentatricopeptide repeat-containing protein At4g21065-like [Jatropha curcas]>gi|643724406|gb|KDP33607.1| hypothetical protein JCGZ_07178 [Jatropha curcas]	802627202	XM_012221204.1	826	0	PREDICTED: Jatropha curcas pentatricopeptide repeat-containing protein At4g21065-like (LOC105637654), mRNA	--	--	--	--	A8MQA3	1295	4.2e-141	Pentatricopeptide repeat-containing protein At4g21065 OS=Arabidopsis thaliana GN=PCMP-H28 PE=2 SV=2	--	--	--	--	--	--	--	--	--	--
Cluster-11055.0	136.59	10.37	312.69	18.91	241.06	15.94	62.23	8.43	1034	802555265	XP_012065339.1	952	8e-101	PREDICTED: UPF0548 protein At2g17695 [Jatropha curcas]>gi|643737669|gb|KDP43718.1| hypothetical protein JCGZ_22345 [Jatropha curcas]	802555264	XM_012209949.1	367	0	PREDICTED: Jatropha curcas UPF0548 protein At2g17695 (LOC105628525), mRNA	--	--	--	--	Q8GXB1	763	9.2e-80	UPF0548 protein At2g17695 OS=Arabidopsis thaliana GN=At2g17695 PE=2 SV=1	PF02203	Tar ligand binding domain homologue	GO:0006935//GO:0007165	chemotaxis//signal transduction	GO:0004888	transmembrane signaling receptor activity	GO:0016020	membrane	--	--
Cluster-11067.0	9	1.38	20	2.48	11	1.48	3	0.74	649	--	--	--	--	--	--	--	--	--	--	--	--	--	--	--	--	--	--	--	--	--	--	--	--	--	--	--	--
Cluster-11070.0	31.91	1.61	10	0.4	62.67	2.75	246.22	23.09	1416	224120808	XP_002318422.1	799	6e-83	hypothetical protein POPTR_0012s02230g [Populus trichocarpa]>gi|133925821|gb|ABO43663.1| calcineurin B-like protein 4-1 [Populus trichocarpa]>gi|222859095|gb|EEE96642.1| hypothetical protein POPTR_0012s02230g [Populus trichocarpa]	255551266	XM_002516634.1	414	0	Ricinus communis calcineurin B, putative, mRNA	K06268	PPP3R, CNB	serine/threonine-protein phosphatase 2B regulatory subunit	http://www.genome.jp/dbget-bin/www_bget?ko:K06268	O81223	693	1.7e-71	Calcineurin B-like protein 4 OS=Arabidopsis thaliana GN=CBL4 PE=1 SV=3	PF12763//PF13499//PF10591//PF13833//PF13202//PF00036//PF13405	Cytoskeletal-regulatory complex EF hand//EF-hand domain pair//Secreted protein acidic and rich in cysteine Ca binding region//EF-hand domain pair//EF hand//EF hand//EF-hand domain	GO:0007165//GO:0030007//GO:0005513//GO:0042539	signal transduction//cellular potassium ion homeostasis//detection of calcium ion//hypotonic salinity response	GO:0005509//GO:0005515	calcium ion binding//protein binding	GO:0005578//GO:0005737	proteinaceous extracellular matrix//cytoplasm	--	--
Cluster-11072.0	14.25	0.44	39.75	0.96	26.19	0.7	8.46	0.5	2157	802741555	XP_012087110.1	2914	0	PREDICTED: uncharacterized protein LOC105645967 [Jatropha curcas]>gi|802741563|ref|XP_012087111.1| PREDICTED: uncharacterized protein LOC105645967 [Jatropha curcas]>gi|643712181|gb|KDP25609.1| hypothetical protein JCGZ_20765 [Jatropha curcas]	802741562	XM_012231721.1	987	0	PREDICTED: Jatropha curcas uncharacterized LOC105645967 (LOC105645967), transcript variant X2, mRNA	--	--	--	--	--	--	--	--	PF02892//PF03931//PF00872//PF05699	BED zinc finger//Skp1 family, tetramerisation domain//Transposase, Mutator family//hAT family C-terminal dimerisation region	GO:0006511//GO:0006313	ubiquitin-dependent protein catabolic process//transposition, DNA-mediated	GO:0046983//GO:0004803//GO:0003677	protein dimerization activity//transposase activity//DNA binding	--	--	--	--
Cluster-11081.0	9	1.23	4	0.44	12	1.44	4.51	1.01	694	255543921	XP_002513023.1	290	3.1e-24	hypothetical protein RCOM_1451930 [Ricinus communis]>gi|223548034|gb|EEF49526.1| hypothetical protein RCOM_1451930 [Ricinus communis]	--	--	--	--	--	K15032	MTERFD	mTERF domain-containing protein, mitochondrial	http://www.genome.jp/dbget-bin/www_bget?ko:K15032	--	--	--	--	--	--	--	--	--	--	--	--	--	--
Cluster-11084.0	41.21	1.91	118.09	4.33	155.19	6.24	110.5	9.55	1522	802559014	XP_012065952.1	653	5.5e-66	PREDICTED: 14 kDa zinc-binding protein isoform X1 [Jatropha curcas]>gi|643736919|gb|KDP43155.1| hypothetical protein JCGZ_00088 [Jatropha curcas]	802559013	XM_012210562.1	262	1.54356e-132	PREDICTED: Jatropha curcas 14 kDa zinc-binding protein (LOC105629048), transcript variant X1, mRNA	--	--	--	--	P42856	472	7.5e-46	14 kDa zinc-binding protein OS=Zea mays GN=ZBP14 PE=1 SV=1	--	--	--	--	--	--	--	--	KOG3275	Zinc-binding protein of the histidine triad (HIT) family
Cluster-11086.0	22	2.58	5	0.47	21	2.16	2	0.39	765	255552736	XP_002517411.1	954	3.5e-101	Metalloendoproteinase 1 precursor, putative [Ricinus communis]>gi|223543422|gb|EEF44953.1| Metalloendoproteinase 1 precursor, putative [Ricinus communis]	--	--	--	--	--	K07999	MMP20	matrix metalloproteinase-20 (enamelysin)	http://www.genome.jp/dbget-bin/www_bget?ko:K07999	Q5XF51	563	1.1e-56	Metalloendoproteinase 3-MMP OS=Arabidopsis thaliana GN=3MMP PE=1 SV=1	PF01400//PF07998//PF00413//PF10462	Astacin (Peptidase family M12A)//Peptidase family M54//Matrixin//Peptidase M66	GO:0006508	proteolysis	GO:0046872//GO:0008270//GO:0004222	metal ion binding//zinc ion binding//metalloendopeptidase activity	GO:0031012	extracellular matrix	--	--
Cluster-11098.1	10	1.23	22	2.17	16	1.72	3	0.61	744	802724879	XP_012085879.1	518	1.2e-50	PREDICTED: GDSL esterase/lipase At3g26430-like [Jatropha curcas]	802724875	XM_012230488.1	73	8.55321e-28	PREDICTED: Jatropha curcas GDSL esterase/lipase At3g26430-like (LOC105644983), mRNA	--	--	--	--	Q9LIN2	399	1.1e-37	GDSL esterase/lipase At3g26430 OS=Arabidopsis thaliana GN=At3g26430 PE=2 SV=1	--	--	--	--	--	--	--	--	--	--
Cluster-11099.0	33.09	1.94	13.75	0.64	11.17	0.57	5.77	0.62	1256	743801780	XP_011015618.1	203	6.9e-14	PREDICTED: GDSL esterase/lipase At1g71691-like [Populus euphratica]	--	--	--	--	--	--	--	--	--	Q9FNP2	138	3.3e-07	GDSL esterase/lipase At5g08460 OS=Arabidopsis thaliana GN=At5g08460 PE=2 SV=1	PF03395	Poxvirus P4A protein	--	--	GO:0005198	structural molecule activity	GO:0019012	virion	--	--
Cluster-11110.0	28.1	2.61	33.27	2.47	27.48	2.23	9.21	1.49	894	--	--	--	--	--	--	--	--	--	--	--	--	--	--	--	--	--	--	--	--	--	--	--	--	--	--	--	--
Cluster-11111.0	9	0.86	16	1.22	19	1.58	6	0.99	878	802615560	XP_012075244.1	982	2.3e-104	PREDICTED: alkane hydroxylase MAH1 [Jatropha curcas]>gi|643726580|gb|KDP35260.1| hypothetical protein JCGZ_09419 [Jatropha curcas]	802615559	XM_012219854.1	175	2.02174e-84	PREDICTED: Jatropha curcas alkane hydroxylase MAH1 (LOC105636555), mRNA	--	--	--	--	Q9FVS9	563	1.2e-56	Alkane hydroxylase MAH1 OS=Arabidopsis thaliana GN=CYP96A15 PE=2 SV=1	PF00067	Cytochrome P450	GO:0055114	oxidation-reduction process	GO:0020037//GO:0016705//GO:0005506	heme binding//oxidoreductase activity, acting on paired donors, with incorporation or reduction of molecular oxygen//iron ion binding	--	--	--	--
Cluster-11111.1	46	3.39	36	2.11	35	2.25	8	1.06	1057	802615557	XP_012075243.1	911	4.6e-96	PREDICTED: alkane hydroxylase MAH1-like [Jatropha curcas]>gi|643726577|gb|KDP35257.1| hypothetical protein JCGZ_09416 [Jatropha curcas]	--	--	--	--	--	--	--	--	--	Q9FVS9	670	5.7e-69	Alkane hydroxylase MAH1 OS=Arabidopsis thaliana GN=CYP96A15 PE=2 SV=1	PF00067	Cytochrome P450	GO:0055114	oxidation-reduction process	GO:0016705//GO:0020037//GO:0005506	oxidoreductase activity, acting on paired donors, with incorporation or reduction of molecular oxygen//heme binding//iron ion binding	--	--	--	--
Cluster-11112.0	47	5.83	40	3.98	47	5.1	14	2.89	739	568825723	XP_006467227.1	231	2.3e-17	PREDICTED: uncharacterized protein LOC102624365 isoform X1 [Citrus sinensis]	658055234	XR_528255.1	51	1.44143e-15	PREDICTED: Malus x domestica uncharacterized LOC103427076 (LOC103427076), ncRNA	--	--	--	--	--	--	--	--	PF05209//PF00403	Septum formation inhibitor MinC, N-terminal domain//Heavy-metal-associated domain	GO:0030001//GO:0051302	metal ion transport//regulation of cell division	GO:0046872	metal ion binding	--	--	--	--
Cluster-11115.0	4	1.33	2	0.55	2	0.6	2.78	1.19	446	--	--	--	--	--	--	--	--	--	--	--	--	--	--	--	--	--	--	--	--	--	--	--	--	--	--	--	--
Cluster-11122.0	1	0.36	4	1.19	2	0.64	1	0.45	434	--	--	--	--	--	--	--	--	--	--	--	--	--	--	--	--	--	--	--	--	--	--	--	--	--	--	--	--
Cluster-11147.0	4	1.48	7	2.16	7	2.32	20	9.14	429	--	--	--	--	--	--	--	--	--	--	--	--	--	--	--	--	--	--	--	--	--	--	--	--	--	--	--	--
Cluster-11148.0	94	6.45	26	1.42	14	0.84	69	8.54	1115	802700554	XP_012083755.1	919	5.8e-97	PREDICTED: uncharacterized protein LOC105643262 [Jatropha curcas]>gi|643717277|gb|KDP28903.1| hypothetical protein JCGZ_14674 [Jatropha curcas]	255571094	XM_002526452.1	301	2.34528e-154	Ricinus communis conserved hypothetical protein, mRNA	--	--	--	--	--	--	--	--	--	--	--	--	--	--	--	--	--	--
Cluster-11152.0	4	0.57	7	0.8	11	1.37	7	1.61	681	--	--	--	--	--	--	--	--	--	--	--	--	--	--	--	--	--	--	--	--	--	--	--	--	--	--	--	--
Cluster-11153.1	7.04	0.43	18.17	0.88	33.57	1.78	3.01	0.33	1223	802540403	XP_012076260.1	984	1.8e-104	PREDICTED: uncharacterized exonuclease domain-containing protein At3g15140 [Jatropha curcas]>gi|643740178|gb|KDP45856.1| hypothetical protein JCGZ_15300 [Jatropha curcas]	255564548	XM_002523224.1	360	0	Ricinus communis exonuclease, putative, mRNA	K18416	THEX1, ERI1	3'-5' exoribonuclease 1	http://www.genome.jp/dbget-bin/www_bget?ko:K18416	Q8W566	812	2.3e-85	Uncharacterized exonuclease domain-containing protein At3g15140 OS=Arabidopsis thaliana GN=At3g15140 PE=2 SV=1	PF09594	Protein of unknown function (DUF2029)	--	--	GO:0016758	transferase activity, transferring hexosyl groups	--	--	KOG0542	Predicted exonuclease
Cluster-11159.0	3	0.38	12	1.21	3	0.33	2	0.42	733	--	--	--	--	--	--	--	--	--	--	--	--	--	--	--	--	--	--	PF01077	Nitrite and sulphite reductase 4Fe-4S domain	GO:0055114	oxidation-reduction process	GO:0016491//GO:0051536//GO:0020037	oxidoreductase activity//iron-sulfur cluster binding//heme binding	--	--	--	--
Cluster-11162.0	7	0.43	15	0.73	25	1.33	10.88	1.21	1221	731350016	XP_010686290.1	144	4.7e-07	PREDICTED: zingipain-2-like [Beta vulgaris subsp. vulgaris]>gi|870852586|gb|KMT04501.1| hypothetical protein BVRB_8g181670 [Beta vulgaris subsp. vulgaris]	--	--	--	--	--	--	--	--	--	--	--	--	--	PF00112	Papain family cysteine protease	GO:0006508	proteolysis	GO:0008234	cysteine-type peptidase activity	--	--	--	--
Cluster-11164.0	1	0.39	1	0.32	2	0.7	1	0.47	422	--	--	--	--	--	756762080	KM207678.1	82	4.65462e-33	Nicotiana tabacum/Hyoscyamus niger cybrid clone contig1 mitochondrion, complete sequence	--	--	--	--	--	--	--	--	--	--	--	--	--	--	--	--	--	--
Cluster-11166.0	7	0.6	8	0.55	29	2.17	4	0.6	946	802639994	XP_012078626.1	802	1.8e-83	PREDICTED: cyclin-A2-2-like [Jatropha curcas]>gi|802639997|ref|XP_012078627.1| PREDICTED: cyclin-A2-2-like [Jatropha curcas]>gi|643722539|gb|KDP32289.1| hypothetical protein JCGZ_13214 [Jatropha curcas]	802639996	XM_012223237.1	276	1.56238e-140	PREDICTED: Jatropha curcas cyclin-A2-2-like (LOC105639248), transcript variant X2, mRNA	K06627	CCNA	cyclin A	http://www.genome.jp/dbget-bin/www_bget?ko:K06627	Q147G5	696	5e-72	Cyclin-A2-2 OS=Arabidopsis thaliana GN=CYCA2-2 PE=2 SV=1	PF02984	Cyclin, C-terminal domain	--	--	--	--	GO:0005634	nucleus	--	--
Cluster-11171.0	4	0.72	3	0.44	8	1.27	4	1.11	593	--	--	--	--	--	357197295	JN872550.1	110	1.8201e-48	Millettia pinnata mitochondrion, complete genome	--	--	--	--	--	--	--	--	--	--	--	--	--	--	--	--	--	--
Cluster-11172.0	5	0.67	9	0.97	6	0.7	4	0.88	704	--	--	--	--	--	--	--	--	--	--	--	--	--	--	--	--	--	--	--	--	--	--	--	--	--	--	--	--
Cluster-11186.0	29.12	2.35	17.93	1.16	10.28	0.72	9.65	1.38	988	255567875	XP_002524915.1	800	3.2e-83	Phosphatidylinositol-3,4,5-trisphosphate 3-phosphatase and dual-specificity protein phosphatase PTEN, putative [Ricinus communis]>gi|223535750|gb|EEF37412.1| Phosphatidylinositol-3,4,5-trisphosphate 3-phosphatase and dual-specificity protein phosphatase PTEN, putative [Ricinus communis]	255567874	XM_002524869.1	259	4.60881e-131	Ricinus communis Phosphatidylinositol-3,4,5-trisphosphate 3-phosphatase and dual-specificity protein phosphatase PTEN, putative, mRNA	K01110	PTEN	phosphatidylinositol-3,4,5-trisphosphate 3-phosphatase and dual-specificity protein phosphatase PTEN	http://www.genome.jp/dbget-bin/www_bget?ko:K01110	--	--	--	--	PF15323	Developmental protein	GO:0048598//GO:0016311	embryonic morphogenesis//dephosphorylation	GO:0016791	phosphatase activity	GO:0072669	tRNA-splicing ligase complex	--	--
Cluster-11188.0	8	2.99	5	1.56	6	2.02	4	1.84	427	--	--	--	--	--	--	--	--	--	--	--	--	--	--	--	--	--	--	--	--	--	--	--	--	--	--	--	--
Cluster-11192.0	108	13.71	34	3.47	36.93	4.11	2	0.42	728	--	--	--	--	--	--	--	--	--	--	--	--	--	--	--	--	--	--	--	--	--	--	--	--	--	--	--	--
Cluster-11203.0	9.92	0.37	43.76	1.28	130.69	4.18	5.44	0.38	1841	802701134	XP_012083890.1	1123	2.1e-120	PREDICTED: pectin acetylesterase 8 isoform X1 [Jatropha curcas]>gi|802701140|ref|XP_012083891.1| PREDICTED: pectin acetylesterase 8 isoform X1 [Jatropha curcas]	255557762	XM_002519865.1	531	0	Ricinus communis pectin acetylesterase, putative, mRNA	--	--	--	--	Q6DBP4	958	4e-102	Pectin acetylesterase 8 OS=Arabidopsis thaliana GN=PAE8 PE=2 SV=1	PF03283	Pectinacetylesterase	--	--	GO:0016787	hydrolase activity	--	--	--	--
Cluster-11204.0	16	0.81	10	0.4	24	1.05	32	3	1416	802555736	XP_012065601.1	1383	1.2e-150	PREDICTED: polyamine oxidase 1 isoform X1 [Jatropha curcas]	255553483	XM_002517737.1	590	0	Ricinus communis polyamine oxidase, putative, mRNA	K13366	MPAO, PAO1	polyamine oxidase	http://www.genome.jp/dbget-bin/www_bget?ko:K13366	Q9FNA2	1066	9.3e-115	Polyamine oxidase 1 OS=Arabidopsis thaliana GN=PAO1 PE=1 SV=1	PF01593	Flavin containing amine oxidoreductase	GO:0055114	oxidation-reduction process	GO:0016491	oxidoreductase activity	--	--	--	--
Cluster-11206.0	2	1.08	4	1.85	2	0.98	3	1.7	379	643710341	KDP24548.1	188	1.1e-12	hypothetical protein JCGZ_25112 [Jatropha curcas]	--	--	--	--	--	--	--	--	--	--	--	--	--	--	--	--	--	--	--	--	--	--	--
Cluster-11207.0	5.6	0.66	4.45	0.42	3.15	0.33	9.79	1.94	762	643732586	KDP39682.1	914	1.5e-96	hypothetical protein JCGZ_02702 [Jatropha curcas]	255569513	XM_002525678.1	301	1.57943e-154	Ricinus communis hydrolase, hydrolyzing O-glycosyl compounds, putative, mRNA	K05349	bglX	beta-glucosidase	http://www.genome.jp/dbget-bin/www_bget?ko:K05349	D5EY15	180	2.7e-12	Xylan 1,4-beta-xylosidase OS=Prevotella ruminicola (strain ATCC 19189 / JCM 8958 / 23) GN=xyl3A PE=1 SV=1	PF01915	Glycosyl hydrolase family 3 C-terminal domain	GO:0005975	carbohydrate metabolic process	GO:0004553	hydrolase activity, hydrolyzing O-glycosyl compounds	--	--	--	--
Cluster-11211.0	18.45	0.79	33.15	1.13	34.69	1.3	4.15	0.34	1615	802768848	XP_012090195.1	349	1e-30	PREDICTED: probable RNA-binding protein 18 isoform X2 [Jatropha curcas]>gi|802768852|ref|XP_012090196.1| PREDICTED: probable RNA-binding protein 18 isoform X2 [Jatropha curcas]>gi|643706104|gb|KDP22236.1| hypothetical protein JCGZ_26067 [Jatropha curcas]	567858665	XM_006421953.1	225	6.06816e-112	Citrus clementina hypothetical protein (CICLE_v10006167mg) mRNA, complete cds	--	--	--	--	Q6PBM8	165	3.2e-10	Probable RNA-binding protein 18 OS=Danio rerio GN=rbm18 PE=2 SV=1	PF03689//PF00076//PF16367	Nepovirus coat protein, N-terminal domain//RNA recognition motif. (a.k.a. RRM, RBD, or RNP domain)//RNA recognition motif	--	--	GO:0003676	nucleic acid binding	GO:0019028	viral capsid	--	--
Cluster-11213.0	6	0.61	7	0.57	8	0.71	2	0.35	844	--	--	--	--	--	--	--	--	--	--	--	--	--	--	--	--	--	--	--	--	--	--	--	--	--	--	--	--
Cluster-11221.0	127.66	5.39	33.61	1.12	54.44	1.99	38.57	3.06	1642	802688905	XP_012082789.1	1625	1.2e-178	PREDICTED: poly [ADP-ribose] polymerase 2 isoform X1 [Jatropha curcas]	802688904	XM_012227399.1	600	0	PREDICTED: Jatropha curcas poly [ADP-ribose] polymerase 2 (LOC105642540), transcript variant X1, mRNA	K10798	PARP	poly	http://www.genome.jp/dbget-bin/www_bget?ko:K10798	Q11207	1410	1.4e-154	Poly [ADP-ribose] polymerase 2 OS=Arabidopsis thaliana GN=PARP2 PE=2 SV=1	PF02877//PF00644	Poly(ADP-ribose) polymerase, regulatory domain//Poly(ADP-ribose) polymerase catalytic domain	GO:0006471	protein ADP-ribosylation	GO:0003950	NAD+ ADP-ribosyltransferase activity	--	--	KOG1037	NAD+ ADP-ribosyltransferase Parp, required for poly-ADP ribosylation of nuclear proteins
Cluster-11222.0	5	1.11	2	0.36	5	0.99	5	1.63	532	--	--	--	--	--	--	--	--	--	--	--	--	--	--	--	--	--	--	--	--	--	--	--	--	--	--	--	--
Cluster-11232.0	8	24.12	1	2.99	2	6.13	2	2.32	271	--	--	--	--	--	--	--	--	--	--	--	--	--	--	--	--	--	--	--	--	--	--	--	--	--	--	--	--
Cluster-11236.0	107.33	6.78	96.49	4.84	146.1	8.03	40.52	4.65	1188	802565399	XP_012067484.1	677	7.1e-69	PREDICTED: trafficking protein particle complex subunit 2 [Jatropha curcas]	802565398	XM_012212094.1	300	8.99413e-154	PREDICTED: Jatropha curcas trafficking protein particle complex subunit 2 (LOC105630302), mRNA	--	--	--	--	Q3T0F2	344	4.1e-31	Trafficking protein particle complex subunit 2 OS=Bos taurus GN=TRAPPC2 PE=2 SV=1	PF04628//PF04099	Sedlin, N-terminal conserved region//Sybindin-like family	GO:0006888	ER to Golgi vesicle-mediated transport	--	--	GO:0005801//GO:0005622	cis-Golgi network//intracellular	KOG3487	TRAPP 20 K subunit
Cluster-11251.0	2	0.54	2	0.44	4	0.96	1	0.37	487	--	--	--	--	--	--	--	--	--	--	--	--	--	--	--	--	--	--	--	--	--	--	--	--	--	--	--	--
Cluster-11254.0	2	1.93	3	2.6	3	2.74	2	1.5	328	--	--	--	--	--	--	--	--	--	--	--	--	--	--	--	--	--	--	PF08063	PADR1 (NUC008) domain	--	--	GO:0003950	NAD+ ADP-ribosyltransferase activity	GO:0005634	nucleus	--	--
Cluster-11259.0	50	2.8	9	0.4	20	0.97	4	0.41	1305	255582055	XP_002531824.1	1586	3.1e-174	laccase, putative [Ricinus communis]>gi|223528520|gb|EEF30544.1| laccase, putative [Ricinus communis]	571552019	XM_006603431.1	358	0	PREDICTED: Glycine max laccase-17-like (LOC100819074), partial mRNA	K05909	E1.10.3.2	laccase	http://www.genome.jp/dbget-bin/www_bget?ko:K05909	Q9FJD5	1461	1.3e-160	Laccase-17 OS=Arabidopsis thaliana GN=LAC17 PE=2 SV=1	PF00394//PF07731	Multicopper oxidase//Multicopper oxidase	GO:0055114//GO:0019852//GO:0006118//GO:0046274	oxidation-reduction process//L-ascorbic acid metabolic process//obsolete electron transport//lignin catabolic process	GO:0016491//GO:0005507//GO:0008447//GO:0052716	oxidoreductase activity//copper ion binding//L-ascorbate oxidase activity//hydroquinone:oxygen oxidoreductase activity	GO:0048046	apoplast	--	--
Cluster-11265.1	24.97	0.91	33.3	0.96	83.55	2.64	7.88	0.54	1860	802604261	XP_012073530.1	1989	8.2e-221	PREDICTED: uncharacterized protein LOC105635142 isoform X2 [Jatropha curcas]>gi|643728777|gb|KDP36714.1| hypothetical protein JCGZ_08005 [Jatropha curcas]	802604260	XM_012218140.1	705	0	PREDICTED: Jatropha curcas uncharacterized LOC105635142 (LOC105635142), transcript variant X2, mRNA	K01113	phoD	alkaline phosphatase D	http://www.genome.jp/dbget-bin/www_bget?ko:K01113	--	--	--	--	--	--	--	--	--	--	--	--	--	--
Cluster-11275.1	73.34	1.39	32.95	0.49	52.3	0.86	24.55	0.91	3329	566147012	XP_006368499.1	1927	2.3e-213	hypothetical protein POPTR_0001s03510g [Populus trichocarpa]>gi|550346420|gb|ERP65068.1| hypothetical protein POPTR_0001s03510g [Populus trichocarpa]	255543334	XM_002512684.1	536	0	Ricinus communis pentatricopeptide repeat-containing protein, putative, mRNA	--	--	--	--	Q9SAH2	1362	1e-148	Pentatricopeptide repeat-containing protein At1g80880, mitochondrial OS=Arabidopsis thaliana GN=At1g80880 PE=2 SV=1	PF04055//PF13762	Radical SAM superfamily//Mitochondrial splicing apparatus component	GO:0000372	Group I intron splicing	GO:0003824//GO:0051536	catalytic activity//iron-sulfur cluster binding	GO:0030529	intracellular ribonucleoprotein complex	--	--
Cluster-11276.0	25	4.91	11	1.76	4	0.69	15.34	4.55	567	--	--	--	--	--	--	--	--	--	--	--	--	--	--	--	--	--	--	--	--	--	--	--	--	--	--	--	--
Cluster-11278.0	5.19	0.4	16.15	0.99	21	1.41	4.71	0.64	1024	802706862	XP_012084206.1	261	1.1e-20	PREDICTED: uncharacterized protein ECU03_1610 [Jatropha curcas]	--	--	--	--	--	--	--	--	--	P13940	159	1e-09	Late embryogenesis abundant protein D-29 OS=Gossypium hirsutum PE=3 SV=1	PF01442//PF07464	Apolipoprotein A1/A4/E domain//Apolipophorin-III precursor (apoLp-III)	GO:0042157//GO:0006869	lipoprotein metabolic process//lipid transport	GO:0008289	lipid binding	GO:0005576	extracellular region	--	--
Cluster-11282.1	21	0.59	27.73	0.61	24.5	0.59	13.86	0.74	2347	255577153	XP_002529460.1	1237	1.6e-133	ribonuclease III, putative [Ricinus communis]>gi|223531076|gb|EEF32926.1| ribonuclease III, putative [Ricinus communis]	--	--	--	--	--	--	--	--	--	Q9LTQ0	975	5.5e-104	Ribonuclease 3-like protein 2 OS=Arabidopsis thaliana GN=RTL2 PE=1 SV=1	PF14622//PF00636//PF09459	Ribonuclease-III-like//Ribonuclease III domain//Ethylbenzene dehydrogenase	GO:0016075//GO:0051252//GO:0006396	rRNA catabolic process//regulation of RNA metabolic process//RNA processing	GO:0003723//GO:0003725//GO:0020037//GO:0004525	RNA binding//double-stranded RNA binding//heme binding//ribonuclease III activity	GO:0005622	intracellular	KOG0701	dsRNA-specific nuclease Dicer and related ribonucleases
Cluster-11291.0	6	3.14	2	0.9	1	0.48	4	2.24	382	--	--	--	--	--	657118275	CP006032.1	379	0	Propionibacterium acnes hdn-1, complete genome	--	--	--	--	--	--	--	--	--	--	--	--	--	--	--	--	--	--
Cluster-11293.0	103	3.79	73.6	2.14	53.76	1.72	44	3.07	1843	802607784	XP_012073986.1	2265	8e-253	PREDICTED: pentatricopeptide repeat-containing protein At1g34160 [Jatropha curcas]>gi|643728470|gb|KDP36525.1| hypothetical protein JCGZ_08908 [Jatropha curcas]	802607783	XM_012218596.1	748	0	PREDICTED: Jatropha curcas pentatricopeptide repeat-containing protein At1g34160 (LOC105635529), mRNA	--	--	--	--	Q9FX24	1705	9.7e-189	Pentatricopeptide repeat-containing protein At1g34160 OS=Arabidopsis thaliana GN=PCMP-H68 PE=2 SV=2	--	--	--	--	--	--	--	--	--	--
Cluster-11295.0	12.02	1.28	13.75	1.17	23.63	2.19	13.32	2.41	817	--	--	--	--	--	--	--	--	--	--	--	--	--	--	--	--	--	--	--	--	--	--	--	--	--	--	--	--
Cluster-11295.1	43.98	2.48	60.25	2.69	57.37	2.81	6.68	0.69	1299	--	--	--	--	--	--	--	--	--	--	--	--	--	--	--	--	--	--	--	--	--	--	--	--	--	--	--	--
Cluster-11297.0	97	7.7	73	4.62	86	5.95	5	0.7	1001	802604142	XP_012073463.1	332	6.1e-29	PREDICTED: G-type lectin S-receptor-like serine/threonine-protein kinase CES101 [Jatropha curcas]	--	--	--	--	--	--	--	--	--	O64793	184	1.2e-12	G-type lectin S-receptor-like serine/threonine-protein kinase At1g67520 OS=Arabidopsis thaliana GN=At1g67520 PE=2 SV=3	--	--	--	--	--	--	--	--	--	--
Cluster-11302.0	14.16	1.13	18.18	1.16	19.41	1.35	11.33	1.6	997	255581582	XP_002531596.1	502	1.2e-48	pentatricopeptide repeat-containing protein, putative [Ricinus communis]>gi|223528792|gb|EEF30799.1| pentatricopeptide repeat-containing protein, putative [Ricinus communis]	--	--	--	--	--	--	--	--	--	Q9SKU6	329	1.9e-29	Pentatricopeptide repeat-containing protein At2g20710, mitochondrial OS=Arabidopsis thaliana GN=At2g20710 PE=2 SV=1	PF09106	Elongation factor SelB, winged helix	GO:0006448//GO:0001514	regulation of translational elongation//selenocysteine incorporation	GO:0005525//GO:0003723//GO:0003746	GTP binding//RNA binding//translation elongation factor activity	GO:0005840//GO:0005737	ribosome//cytoplasm	--	--
Cluster-11304.0	10	0.95	135	10.29	261	21.72	6	0.99	879	255580361	XP_002531008.1	737	5.8e-76	diphosphoinositol polyphosphate phosphohydrolase, putative [Ricinus communis]>gi|223529406|gb|EEF31368.1| diphosphoinositol polyphosphate phosphohydrolase, putative [Ricinus communis]	571511996	XM_003544933.2	143	1.24435e-66	PREDICTED: Glycine max nudix hydrolase 17, mitochondrial-like (LOC100798559), mRNA	K07766	E3.6.1.52	diphosphoinositol-polyphosphate diphosphatase	http://www.genome.jp/dbget-bin/www_bget?ko:K07766	Q9LE73	546	1.1e-54	Nudix hydrolase 4 OS=Arabidopsis thaliana GN=NUDT4 PE=1 SV=1	PF00293	NUDIX domain	--	--	GO:0016787	hydrolase activity	--	--	KOG2839	Diadenosine and diphosphoinositol polyphosphate phosphohydrolase
Cluster-11324.0	21	3.22	4	0.49	4.74	0.64	2	0.49	650	--	--	--	--	--	--	--	--	--	--	--	--	--	--	--	--	--	--	PF08656//PF07496	DASH complex subunit Dad3//CW-type Zinc Finger	GO:0008608	attachment of spindle microtubules to kinetochore	GO:0008270	zinc ion binding	GO:0042729//GO:0072686	DASH complex//mitotic spindle	--	--
Cluster-11326.0	6.06	1.07	15	2.15	31.29	4.88	13.06	3.58	599	802761258	XP_012089727.1	495	4.6e-48	PREDICTED: protein LURP-one-related 15-like isoform X1 [Jatropha curcas]	--	--	--	--	--	--	--	--	--	Q9LZX1	292	2.2e-25	Protein LURP-one-related 15 OS=Arabidopsis thaliana GN=At5g01750 PE=1 SV=1	PF00646	F-box domain	--	--	GO:0005515	protein binding	--	--	--	--
Cluster-11327.2	119.11	1.89	58.39	0.73	163.6	2.24	57.98	1.8	3922	802539850	XP_012073067.1	3155	0	PREDICTED: putative protein FAR1-RELATED SEQUENCE 10 isoform X1 [Jatropha curcas]>gi|802539852|ref|XP_012073075.1| PREDICTED: putative protein FAR1-RELATED SEQUENCE 10 isoform X1 [Jatropha curcas]	802539851	XM_012217685.1	1240	0	PREDICTED: Jatropha curcas putative protein FAR1-RELATED SEQUENCE 10 (LOC105634768), transcript variant X2, mRNA	--	--	--	--	Q9LKR4	2061	1.1e-229	Putative protein FAR1-RELATED SEQUENCE 10 OS=Arabidopsis thaliana GN=FRS10 PE=2 SV=2	PF04434//PF03699	SWIM zinc finger//Uncharacterised protein family (UPF0182)	--	--	GO:0008270	zinc ion binding	GO:0016021	integral component of membrane	--	--
Cluster-11328.0	9.95	4.99	5.44	2.33	11.45	5.24	11.92	6.52	387	--	--	--	--	--	--	--	--	--	--	--	--	--	--	--	--	--	--	--	--	--	--	--	--	--	--	--	--
Cluster-11333.0	1	0.39	1	0.33	4	1.42	2	0.95	419	--	--	--	--	--	--	--	--	--	--	--	--	--	--	--	--	--	--	--	--	--	--	--	--	--	--	--	--
Cluster-11334.0	39.98	1.54	13.98	0.43	66.98	2.24	15.2	1.11	1775	255565445	XP_002523713.1	1712	1e-188	conserved hypothetical protein [Ricinus communis]>gi|223537017|gb|EEF38653.1| conserved hypothetical protein [Ricinus communis]	255565444	XM_002523667.1	605	0	Ricinus communis conserved hypothetical protein, mRNA	--	--	--	--	--	--	--	--	PF06467	MYM-type Zinc finger with FCS sequence motif	--	--	GO:0008270	zinc ion binding	--	--	--	--
Cluster-11335.0	27	0.78	16	0.37	26	0.65	16	0.89	2268	802570135	XP_012068015.1	1859	1.2e-205	PREDICTED: kinesin-like protein BC2 [Jatropha curcas]>gi|802570137|ref|XP_012068016.1| PREDICTED: kinesin-like protein BC2 [Jatropha curcas]>gi|643734811|gb|KDP41481.1| hypothetical protein JCGZ_15888 [Jatropha curcas]	255545965	XM_002513997.1	506	0	Ricinus communis Chromosome-associated kinesin KIF4A, putative, mRNA	K10395	KIF4_21_27	kinesin family member 4/21/27	http://www.genome.jp/dbget-bin/www_bget?ko:K10395	Q6YUL8	774	1.1e-80	Kinesin-like protein BC2 OS=Oryza sativa subsp. japonica GN=BC2 PE=1 SV=1	--	--	--	--	--	--	--	--	KOG0244	Kinesin-like protein
Cluster-11336.0	3.94	0.42	8.93	0.76	17.33	1.61	8.1	1.46	818	--	--	--	--	--	--	--	--	--	--	--	--	--	--	--	--	--	--	--	--	--	--	--	--	--	--	--	--
Cluster-11337.0	12.76	0.63	23.38	0.92	28.32	1.22	7.67	0.71	1440	802562440	XP_012066369.1	1224	3.2e-132	PREDICTED: ubiquitin carboxyl-terminal hydrolase 8 isoform X2 [Jatropha curcas]	802562439	XM_012210979.1	466	0	PREDICTED: Jatropha curcas ubiquitin carboxyl-terminal hydrolase 8 (LOC105629385), transcript variant X2, mRNA	K11835	USP4_11_15, UBP12	ubiquitin carboxyl-terminal hydrolase 4/11/15	http://www.genome.jp/dbget-bin/www_bget?ko:K11835	Q9C585	952	1.6e-101	Ubiquitin carboxyl-terminal hydrolase 8 OS=Arabidopsis thaliana GN=UBP8 PE=2 SV=2	PF00443	Ubiquitin carboxyl-terminal hydrolase	GO:0016579	protein deubiquitination	GO:0036459	ubiquitinyl hydrolase activity	--	--	KOG1870	Ubiquitin C-terminal hydrolase
Cluster-11341.4	168.82	8.21	198.18	7.64	188.67	7.97	138.38	12.52	1461	255554835	XP_002518455.1	526	2.8e-51	30S ribosomal protein S19, putative [Ricinus communis]>gi|223542300|gb|EEF43842.1| 30S ribosomal protein S19, putative [Ricinus communis]	--	--	--	--	--	K02965	RP-S19, rpsS	small subunit ribosomal protein S19	http://www.genome.jp/dbget-bin/www_bget?ko:K02965	P27527	293	4.1e-25	Ribosomal protein S19, mitochondrial OS=Petunia hybrida GN=RPS19 PE=2 SV=2	PF00203	Ribosomal protein S19	GO:0006412//GO:0042254	translation//ribosome biogenesis	GO:0003735	structural constituent of ribosome	GO:0005840	ribosome	KOG0898	40S ribosomal protein S15
Cluster-11341.5	51.21	1.94	24.36	0.73	40.34	1.33	37.83	2.72	1796	643703662	KDP20726.1	380	3e-34	hypothetical protein JCGZ_21197 [Jatropha curcas]	--	--	--	--	--	K02965	RP-S19, rpsS	small subunit ribosomal protein S19	http://www.genome.jp/dbget-bin/www_bget?ko:K02965	P27527	293	5.1e-25	Ribosomal protein S19, mitochondrial OS=Petunia hybrida GN=RPS19 PE=2 SV=2	PF00203	Ribosomal protein S19	GO:0042254//GO:0006412	ribosome biogenesis//translation	GO:0003735	structural constituent of ribosome	GO:0005840	ribosome	KOG0898	40S ribosomal protein S15
Cluster-11341.6	8.73	0.49	6.85	0.31	30.72	1.51	3.86	0.4	1294	802639598	XP_012078459.1	310	2.8e-26	PREDICTED: E3 ubiquitin-protein ligase listerin [Jatropha curcas]	743897084	XM_011043524.1	117	5.26375e-52	PREDICTED: Populus euphratica E3 ubiquitin-protein ligase listerin (LOC105137689), transcript variant X1, mRNA	--	--	--	--	Q9FGI1	254	1.2e-20	E3 ubiquitin-protein ligase listerin OS=Arabidopsis thaliana GN=At5g58410 PE=3 SV=1	--	--	--	--	--	--	--	--	--	--
Cluster-11350.1	7.59	0.49	16.72	0.85	16.23	0.91	11.29	1.32	1172	802667432	XP_012081335.1	396	2.7e-36	PREDICTED: protein PLANT CADMIUM RESISTANCE 10 [Jatropha curcas]>gi|643718969|gb|KDP30018.1| hypothetical protein JCGZ_18590 [Jatropha curcas]	255555562	XM_002518772.1	148	2.78115e-69	Ricinus communis conserved hypothetical protein, mRNA	--	--	--	--	Q8S8T8	320	2.5e-28	Protein PLANT CADMIUM RESISTANCE 10 OS=Arabidopsis thaliana GN=PCR10 PE=2 SV=1	PF04505	Interferon-induced transmembrane protein	GO:0009607	response to biotic stimulus	--	--	GO:0016021	integral component of membrane	--	--
Cluster-11360.0	1	0.32	2	0.53	3	0.85	2	0.83	454	802754629	XP_012088740.1	290	2e-24	PREDICTED: putative pentatricopeptide repeat-containing protein At5g13230, mitochondrial [Jatropha curcas]>gi|802754635|ref|XP_012088741.1| PREDICTED: putative pentatricopeptide repeat-containing protein At5g13230, mitochondrial [Jatropha curcas]	--	--	--	--	--	--	--	--	--	Q9LYV3	215	1.4e-16	Putative pentatricopeptide repeat-containing protein At5g13230, mitochondrial OS=Arabidopsis thaliana GN=PCMP-H89 PE=3 SV=1	--	--	--	--	--	--	--	--	--	--
Cluster-11361.0	1	0.59	7	3.58	10	5.44	1	0.6	369	--	--	--	--	--	--	--	--	--	--	--	--	--	--	--	--	--	--	--	--	--	--	--	--	--	--	--	--
Cluster-11368.0	5	0.55	7	0.61	9	0.86	2	0.37	803	--	--	--	--	--	--	--	--	--	--	--	--	--	--	--	--	--	--	--	--	--	--	--	--	--	--	--	--
Cluster-11376.0	12.4	0.58	24.3	0.89	35.27	1.42	28.05	2.43	1518	255552057	XP_002517073.1	1018	2.6e-108	conserved hypothetical protein [Ricinus communis]>gi|223543708|gb|EEF45236.1| conserved hypothetical protein [Ricinus communis]	802581406	XM_012214309.1	354	0	PREDICTED: Jatropha curcas protein TIFY 4B (LOC105632039), transcript variant X3, mRNA	--	--	--	--	Q8GY55	496	1.2e-48	Protein TIFY 4B OS=Arabidopsis thaliana GN=TIFY4B PE=1 SV=1	--	--	--	--	--	--	--	--	--	--
Cluster-11376.1	77.24	3.2	61.26	2.01	38.93	1.4	16.9	1.32	1670	255552057	XP_002517073.1	1207	3.5e-130	conserved hypothetical protein [Ricinus communis]>gi|223543708|gb|EEF45236.1| conserved hypothetical protein [Ricinus communis]	802581406	XM_012214309.1	433	0	PREDICTED: Jatropha curcas protein TIFY 4B (LOC105632039), transcript variant X3, mRNA	--	--	--	--	Q8GY55	660	1.3e-67	Protein TIFY 4B OS=Arabidopsis thaliana GN=TIFY4B PE=1 SV=1	PF15966	F-box	--	--	GO:0005515	protein binding	--	--	--	--
Cluster-11385.0	1.46	0.47	10.79	2.9	4.01	1.16	3.41	1.43	451	255572615	XP_002527241.1	241	9.7e-19	APO protein 4, mitochondrial precursor, putative [Ricinus communis]>gi|223533417|gb|EEF35167.1| APO protein 4, mitochondrial precursor, putative [Ricinus communis]	--	--	--	--	--	--	--	--	--	--	--	--	--	PF01120//PF05634	Alpha-L-fucosidase//APO RNA-binding	GO:0005975	carbohydrate metabolic process	GO:0004560//GO:0003723	alpha-L-fucosidase activity//RNA binding	--	--	--	--
Cluster-11392.0	6.74	0.32	13.07	0.49	14.3	0.58	6.09	0.53	1504	657387756	KEH29831.1	147	2.6e-07	fission ELM1 protein [Medicago truncatula]	--	--	--	--	--	--	--	--	--	--	--	--	--	--	--	--	--	--	--	--	--	--	--
Cluster-11399.0	24.18	3.33	30.72	3.4	9	1.09	4	0.9	693	--	--	--	--	--	--	--	--	--	--	--	--	--	--	--	--	--	--	--	--	--	--	--	--	--	--	--	--
Cluster-11402.0	3	2.59	2	1.54	1	0.81	3	2.15	336	--	--	--	--	--	--	--	--	--	--	--	--	--	--	--	--	--	--	--	--	--	--	--	--	--	--	--	--
Cluster-11413.2	4	0.76	4	0.62	4	0.67	3	0.87	576	--	--	--	--	--	--	--	--	--	--	--	--	--	--	--	--	--	--	--	--	--	--	--	--	--	--	--	--
Cluster-11413.3	116.14	5.83	98.81	3.93	109.85	4.79	54.26	5.05	1425	802574779	XP_012068782.1	927	8.8e-98	PREDICTED: uncharacterized protein LOC105631312 [Jatropha curcas]>gi|643733774|gb|KDP40617.1| hypothetical protein JCGZ_24616 [Jatropha curcas]	802574778	XM_012213392.1	307	1.39273e-157	PREDICTED: Jatropha curcas uncharacterized LOC105631312 (LOC105631312), mRNA	--	--	--	--	O13942	133	1.4e-06	Uncharacterized protein C23H3.12c OS=Schizosaccharomyces pombe (strain 972 / ATCC 24843) GN=SPAC23H3.12c PE=4 SV=1	--	--	--	--	--	--	--	--	--	--
Cluster-11414.0	25	1.07	11	0.37	20	0.75	6	0.48	1618	802708201	XP_012084465.1	1676	1.4e-184	PREDICTED: pentatricopeptide repeat-containing protein At3g12770-like [Jatropha curcas]>gi|643715680|gb|KDP27621.1| hypothetical protein JCGZ_19626 [Jatropha curcas]	255543908	XM_002512971.1	461	0	Ricinus communis pentatricopeptide repeat-containing protein, putative, mRNA	--	--	--	--	Q9LW63	593	7.5e-60	Putative pentatricopeptide repeat-containing protein At3g23330 OS=Arabidopsis thaliana GN=PCMP-H32 PE=3 SV=1	PF13181	Tetratricopeptide repeat	--	--	GO:0005515	protein binding	--	--	--	--
Cluster-11416.1	28.34	0.94	43	1.13	47.99	1.39	13.86	0.88	2009	802537751	XP_012065853.1	2090	1.7e-232	PREDICTED: pentatricopeptide repeat-containing protein At4g31070, mitochondrial [Jatropha curcas]	802537750	XM_012210463.1	624	0	PREDICTED: Jatropha curcas pentatricopeptide repeat-containing protein At4g31070, mitochondrial (LOC105628957), mRNA	--	--	--	--	O65543	1371	5.7e-150	Pentatricopeptide repeat-containing protein At4g31070, mitochondrial OS=Arabidopsis thaliana GN=PCMP-E7 PE=3 SV=2	PF13176	Tetratricopeptide repeat	--	--	GO:0005515	protein binding	--	--	--	--
Cluster-11418.0	11.36	1.71	7.81	0.95	15.71	2.08	2.87	0.69	656	--	--	--	--	--	--	--	--	--	--	--	--	--	--	--	--	--	--	PF01384//PF00830	Phosphate transporter family//Ribosomal L28 family	GO:0006817//GO:0042254	phosphate ion transport//ribosome biogenesis	GO:0005315//GO:0003735	inorganic phosphate transmembrane transporter activity//structural constituent of ribosome	GO:0016020//GO:0005840	membrane//ribosome	--	--
Cluster-11419.0	5	2.37	3	1.21	5	2.15	2	1.06	394	--	--	--	--	--	--	--	--	--	--	--	--	--	--	--	--	--	--	PF00681//PF02214//PF07818	Plectin repeat//BTB/POZ domain//HCNGP-like protein	GO:0051260//GO:0006355	protein homooligomerization//regulation of transcription, DNA-templated	--	--	GO:0005856	cytoskeleton	--	--
Cluster-11425.0	2	0.52	2	0.43	4	0.93	3	1.09	494	--	--	--	--	--	--	--	--	--	--	--	--	--	--	--	--	--	--	--	--	--	--	--	--	--	--	--	--
Cluster-11436.0	9	0.8	17	1.2	16	1.23	3	0.46	926	--	--	--	--	--	--	--	--	--	--	--	--	--	--	--	--	--	--	PF10598	RNA recognition motif of the spliceosomal PrP8	--	--	GO:0003723	RNA binding	--	--	--	--
Cluster-11439.1	114.99	3.31	110.7	2.52	130.25	3.25	176.39	9.74	2283	802541185	XP_012079548.1	1583	1.2e-173	PREDICTED: CDT1-like protein b [Jatropha curcas]>gi|802541189|ref|XP_012079555.1| PREDICTED: CDT1-like protein b [Jatropha curcas]>gi|643740135|gb|KDP45821.1| hypothetical protein JCGZ_17428 [Jatropha curcas]	802541188	XM_012224165.1	239	1.42442e-119	PREDICTED: Jatropha curcas CDT1-like protein b (LOC105639948), transcript variant X2, mRNA	--	--	--	--	Q9SJW9	325	1.3e-28	CDT1-like protein a, chloroplastic OS=Arabidopsis thaliana GN=CDT1A PE=1 SV=1	--	--	--	--	--	--	--	--	--	--
Cluster-11441.0	34.44	0.64	58	0.85	63	1.01	10.16	0.37	3379	802603792	XP_012073273.1	3451	0	PREDICTED: pentatricopeptide repeat-containing protein At1g15510, chloroplastic [Jatropha curcas]>gi|643729277|gb|KDP37157.1| hypothetical protein JCGZ_06213 [Jatropha curcas]	802603791	XM_012217883.1	1148	0	PREDICTED: Jatropha curcas pentatricopeptide repeat-containing protein At1g15510, chloroplastic (LOC105634925), mRNA	--	--	--	--	Q9M9E2	2850	0	Pentatricopeptide repeat-containing protein At1g15510, chloroplastic OS=Arabidopsis thaliana GN=PCMP-H73 PE=3 SV=1	PF17049	ATPase expression protein 1	GO:0006417	regulation of translation	GO:0045182	translation regulator activity	--	--	--	--
Cluster-11443.0	6	0.43	8	0.46	22	1.38	6.57	0.85	1075	--	--	--	--	--	--	--	--	--	--	--	--	--	--	--	--	--	--	--	--	--	--	--	--	--	--	--	--
Cluster-11445.0	56	3.65	43	2.23	18	1.02	50	5.91	1159	802658951	XP_012080746.1	690	2.2e-70	PREDICTED: uncharacterized protein LOC105640938 isoform X1 [Jatropha curcas]	--	--	--	--	--	--	--	--	--	--	--	--	--	--	--	--	--	--	--	--	--	--	--
Cluster-11449.0	92.59	3.73	65.65	2.09	49.6	1.73	88.45	6.72	1708	567861094	XP_006423201.1	1733	3.6e-191	hypothetical protein CICLE_v10028484mg [Citrus clementina]>gi|568867742|ref|XP_006487192.1| PREDICTED: dolichyl-diphosphooligosaccharide--protein glycosyltransferase 48 kDa subunit-like [Citrus sinensis]>gi|557525135|gb|ESR36441.1| hypothetical protein CICLE_v10028484mg [Citrus clementina]>gi|641832421|gb|KDO51457.1| hypothetical protein CISIN_1g013791mg [Citrus sinensis]	255556110	XM_002519044.1	545	0	Ricinus communis dolichyl-diphosphooligosaccharide--protein glycosyltransferase, putative, mRNA	K12670	WBP1	oligosaccharyltransferase complex subunit beta	http://www.genome.jp/dbget-bin/www_bget?ko:K12670	Q944K2	1555	2.2e-171	Dolichyl-diphosphooligosaccharide--protein glycosyltransferase 48 kDa subunit OS=Arabidopsis thaliana GN=OST48 PE=2 SV=1	PF03345	Oligosaccharyltransferase 48 kDa subunit beta	GO:0018279	protein N-linked glycosylation via asparagine	--	--	GO:0005789	endoplasmic reticulum membrane	KOG2754	Oligosaccharyltransferase, beta subunit
Cluster-11452.0	3	1.02	3	0.85	9	2.75	2	0.87	442	--	--	--	--	--	--	--	--	--	--	--	--	--	--	--	--	--	--	--	--	--	--	--	--	--	--	--	--
Cluster-11459.0	13.8	2.04	5	0.6	25	3.24	18	4.28	664	802788793	XP_012092152.1	609	3.1e-61	PREDICTED: calmodulin-like [Jatropha curcas]	848910977	XM_012998553.1	81	2.71042e-32	PREDICTED: Erythranthe guttatus calmodulin-like protein 8 (LOC105973522), transcript variant X1, mRNA	K02183	CALM	calmodulin	http://www.genome.jp/dbget-bin/www_bget?ko:K02183	Q9LIK5	466	1.6e-45	Calmodulin-like protein 11 OS=Arabidopsis thaliana GN=CML11 PE=2 SV=1	PF02821//PF00036//PF13405//PF10591//PF13202//PF13833//PF12763//PF13499	Staphylokinase/Streptokinase family//EF hand//EF-hand domain//Secreted protein acidic and rich in cysteine Ca binding region//EF hand//EF-hand domain pair//Cytoskeletal-regulatory complex EF hand//EF-hand domain pair	GO:0031639//GO:0007165//GO:0009405	plasminogen activation//signal transduction//pathogenesis	GO:0005509//GO:0005515	calcium ion binding//protein binding	GO:0005578//GO:0005576	proteinaceous extracellular matrix//extracellular region	KOG0027	Calmodulin and related proteins (EF-Hand superfamily)
Cluster-11462.0	24	2.06	15.47	1.06	33.34	2.5	15	2.26	946	645241357	XP_008227039.1	137	2.3e-06	PREDICTED: F-box/kelch-repeat protein At3g06240-like [Prunus mume]	--	--	--	--	--	--	--	--	--	--	--	--	--	--	--	--	--	--	--	--	--	--	--
Cluster-11466.0	53	1.56	93	2.16	97	2.47	28	1.58	2241	802542233	XP_012081199.1	2388	5.3e-267	PREDICTED: cysteine-rich receptor-like protein kinase 42 [Jatropha curcas]>gi|643739578|gb|KDP45316.1| hypothetical protein JCGZ_09565 [Jatropha curcas]	802542232	XM_012225809.1	747	0	PREDICTED: Jatropha curcas cysteine-rich receptor-like protein kinase 42 (LOC105641290), mRNA	--	--	--	--	Q9FNE1	1738	1.8e-192	Cysteine-rich receptor-like protein kinase 42 OS=Arabidopsis thaliana GN=CRK42 PE=2 SV=1	PF07714//PF00069	Protein tyrosine kinase//Protein kinase domain	GO:0006468	protein phosphorylation	GO:0005524//GO:0004672	ATP binding//protein kinase activity	--	--	--	--
Cluster-11468.0	2	1.17	2	1.01	3	1.61	3	1.78	370	--	--	--	--	--	--	--	--	--	--	--	--	--	--	--	--	--	--	--	--	--	--	--	--	--	--	--	--
Cluster-11476.0	22	1.86	16	1.08	8	0.59	7	1.04	955	802564829	XP_012067400.1	885	4.4e-93	PREDICTED: DNA cross-link repair protein SNM1 [Jatropha curcas]>gi|643735245|gb|KDP41886.1| hypothetical protein JCGZ_26904 [Jatropha curcas]	--	--	--	--	--	K15340	DCLRE1A, SNM1A, PSO2	DNA cross-link repair 1A protein	http://www.genome.jp/dbget-bin/www_bget?ko:K15340	Q38961	713	5.4e-74	DNA cross-link repair protein SNM1 OS=Arabidopsis thaliana GN=SNM1 PE=2 SV=1	--	--	--	--	--	--	--	--	KOG1361	Predicted hydrolase involved in interstrand cross-link repair
Cluster-11477.0	6	2.32	2	0.65	5	1.74	3	1.41	422	802577466	XP_012069012.1	438	1.3e-41	PREDICTED: uncharacterized protein LOC105631490 [Jatropha curcas]>gi|643733958|gb|KDP40801.1| hypothetical protein JCGZ_24800 [Jatropha curcas]	--	--	--	--	--	K02140	ATPeFG, ATP5L, ATP20	F-type H+-transporting ATPase subunit g	http://www.genome.jp/dbget-bin/www_bget?ko:K02140	--	--	--	--	PF04718	Mitochondrial ATP synthase g subunit	GO:0015986//GO:0015992	ATP synthesis coupled proton transport//proton transport	GO:0015078	hydrogen ion transmembrane transporter activity	GO:0000276	mitochondrial proton-transporting ATP synthase complex, coupling factor F(o)	--	--
Cluster-11483.0	6	1.37	2	0.37	5	1.01	1	0.33	526	--	--	--	--	--	--	--	--	--	--	--	--	--	--	--	--	--	--	--	--	--	--	--	--	--	--	--	--
Cluster-11484.1	39.18	1.97	38.76	1.54	29.87	1.3	13	1.21	1424	802790219	XP_012092198.1	565	8.3e-56	PREDICTED: CST complex subunit STN1 [Jatropha curcas]	802790218	XM_012236808.1	198	5.44904e-97	PREDICTED: Jatropha curcas CST complex subunit STN1 (LOC105649959), mRNA	--	--	--	--	Q9LMK5	402	9.2e-38	CST complex subunit STN1 OS=Arabidopsis thaliana GN=STN1 PE=1 SV=1	PF01336	OB-fold nucleic acid binding domain	--	--	GO:0003676	nucleic acid binding	--	--	--	--
Cluster-11487.1	1	0.32	3	0.79	7	1.98	2	0.83	455	--	--	--	--	--	--	--	--	--	--	--	--	--	--	--	--	--	--	--	--	--	--	--	--	--	--	--	--
Cluster-11492.1	123.19	7.07	138.51	6.31	117.15	5.84	48.2	5.08	1280	802666848	XP_012081277.1	703	7.4e-72	PREDICTED: uncharacterized protein LOC105641364 [Jatropha curcas]>gi|643719215|gb|KDP30139.1| hypothetical protein JCGZ_18134 [Jatropha curcas]	--	--	--	--	--	--	--	--	--	--	--	--	--	--	--	--	--	--	--	--	--	--	--
Cluster-11494.0	5	0.52	5	0.41	4	0.36	2	0.35	833	--	--	--	--	--	--	--	--	--	--	--	--	--	--	--	--	--	--	--	--	--	--	--	--	--	--	--	--
Cluster-11498.0	6	0.82	5	0.55	4	0.48	4	0.89	695	--	--	--	--	--	--	--	--	--	--	--	--	--	--	--	--	--	--	--	--	--	--	--	--	--	--	--	--
Cluster-11509.0	2	0.46	9	1.69	5	1.02	4.18	1.39	524	255550169	XP_002516135.1	292	1.4e-24	hypothetical protein RCOM_0707290 [Ricinus communis]>gi|223544621|gb|EEF46137.1| hypothetical protein RCOM_0707290 [Ricinus communis]	769806039	XM_006849606.2	38	1.68834e-08	PREDICTED: Amborella trichopoda uncharacterized LOC18439441 (LOC18439441), mRNA	--	--	--	--	--	--	--	--	--	--	--	--	--	--	--	--	--	--
Cluster-11510.0	12	1.38	8	0.74	16	1.61	15	2.9	776	--	--	--	--	--	--	--	--	--	--	--	--	--	--	--	--	--	--	--	--	--	--	--	--	--	--	--	--
Cluster-11513.1	126.57	7.31	14	0.64	30	1.51	3	0.32	1273	255539174	XP_002510652.1	1122	1.9e-120	conserved hypothetical protein [Ricinus communis]>gi|223551353|gb|EEF52839.1| conserved hypothetical protein [Ricinus communis]	802606389	XM_012218288.1	197	1.74677e-96	PREDICTED: Jatropha curcas uncharacterized LOC105635251 (LOC105635251), mRNA	--	--	--	--	--	--	--	--	--	--	--	--	--	--	--	--	--	--
Cluster-11516.0	100.43	16.48	55.52	7.36	44.42	6.41	30.63	7.92	625	802663839	XP_012081058.1	383	4.6e-35	PREDICTED: uncharacterized protein LOC105641181 [Jatropha curcas]	802663838	XM_012225668.1	190	6.49407e-93	PREDICTED: Jatropha curcas uncharacterized LOC105641181 (LOC105641181), mRNA	--	--	--	--	--	--	--	--	--	--	--	--	--	--	--	--	--	--
Cluster-11519.0	110.63	8.24	102.28	6.07	74.39	4.82	35.91	4.78	1049	802605140	XP_012073629.1	771	7.9e-80	PREDICTED: uncharacterized protein At5g43822 [Jatropha curcas]	568839700	XM_006473755.1	124	5.45247e-56	PREDICTED: Citrus sinensis uncharacterized LOC102623240 (LOC102623240), transcript variant X2, mRNA	--	--	--	--	Q6NPG7	505	7.7e-50	Uncharacterized protein At5g43822 OS=Arabidopsis thaliana GN=At5g43822 PE=2 SV=1	PF09074//PF02402	Mer2//Lysis protein	GO:0019835//GO:0007131//GO:0009405	cytolysis//reciprocal meiotic recombination//pathogenesis	--	--	GO:0000794//GO:0019867	condensed nuclear chromosome//outer membrane	--	--
Cluster-11521.0	34	1.12	21	0.55	35	1	9	0.56	2034	225468012	XP_002270478.1	1830	2.4e-202	PREDICTED: pentatricopeptide repeat-containing protein At2g13600-like [Vitis vinifera]	720049756	XM_010273245.1	126	8.29869e-57	PREDICTED: Nelumbo nucifera pentatricopeptide repeat-containing protein At3g26782, mitochondrial-like (LOC104607576), transcript variant X3, mRNA	--	--	--	--	Q7Y211	919	1.5e-97	Pentatricopeptide repeat-containing protein At3g57430, chloroplastic OS=Arabidopsis thaliana GN=PCMP-H81 PE=2 SV=2	PF02416//PF17049//PF13176	mttA/Hcf106 family//ATPase expression protein 1//Tetratricopeptide repeat	GO:0015031//GO:0006417	protein transport//regulation of translation	GO:0008565//GO:0005515//GO:0045182	protein transporter activity//protein binding//translation regulator activity	--	--	--	--
Cluster-11522.0	367	10.6	131	2.99	179	4.48	56	3.11	2273	802743627	XP_012087415.1	2437	1.1e-272	PREDICTED: ATPase family AAA domain-containing protein 3-like [Jatropha curcas]>gi|643711612|gb|KDP25119.1| hypothetical protein JCGZ_22654 [Jatropha curcas]	802743626	XM_012232025.1	1048	0	PREDICTED: Jatropha curcas ATPase family AAA domain-containing protein 3-like (LOC105646212), mRNA	K17681	ATAD3A_B	ATPase family AAA domain-containing protein 3A/B	http://www.genome.jp/dbget-bin/www_bget?ko:K17681	Q6NVR9	873	3.6e-92	ATPase family AAA domain-containing protein 3 OS=Xenopus tropicalis GN=atad3 PE=2 SV=1	PF07728//PF10505//PF00910//PF05496//PF00004	AAA domain (dynein-related subfamily)//NMDA receptor-regulated gene protein 2 C-terminus//RNA helicase//Holliday junction DNA helicase ruvB N-terminus//ATPase family associated with various cellular activities (AAA)	GO:0006310//GO:0006281	DNA recombination//DNA repair	GO:0003724//GO:0005524//GO:0009378//GO:0016887//GO:0003723	RNA helicase activity//ATP binding//four-way junction helicase activity//ATPase activity//RNA binding	GO:0005657//GO:0009379//GO:0008023	replication fork//Holliday junction helicase complex//transcription elongation factor complex	KOG0742	AAA+-type ATPase
Cluster-11522.1	2	0.76	3	0.95	1	0.34	3	1.39	425	--	--	--	--	--	--	--	--	--	--	--	--	--	--	--	--	--	--	--	--	--	--	--	--	--	--	--	--
Cluster-11525.0	24	1.77	8	0.47	5	0.32	7	0.93	1055	--	--	--	--	--	--	--	--	--	--	--	--	--	--	--	--	--	--	--	--	--	--	--	--	--	--	--	--
Cluster-11534.0	15.15	0.47	17.91	0.44	163.54	4.44	7.39	0.44	2120	802569145	XP_012067851.1	2017	5.3e-224	PREDICTED: uncharacterized protein LOC105630598 [Jatropha curcas]>gi|643734697|gb|KDP41367.1| hypothetical protein JCGZ_15774 [Jatropha curcas]	802569144	XM_012212461.1	729	0	PREDICTED: Jatropha curcas uncharacterized LOC105630598 (LOC105630598), mRNA	--	--	--	--	P33449	155	6e-09	Multidrug resistance protein 1 OS=Bacillus subtilis (strain 168) GN=bmr PE=3 SV=2	PF03137//PF00083//PF02502//PF07690//PF11770	Organic Anion Transporter Polypeptide (OATP) family//Sugar (and other) transporter//Ribose/Galactose Isomerase//Major Facilitator Superfamily//GRB2-binding adapter (GAPT)	GO:0055085//GO:0006810//GO:0005975	transmembrane transport//transport//carbohydrate metabolic process	GO:0022857//GO:0016853//GO:0005215	transmembrane transporter activity//isomerase activity//transporter activity	GO:0016021//GO:0016020	integral component of membrane//membrane	--	--
Cluster-11538.0	2	1.21	2	1.04	3	1.67	1	0.6	367	--	--	--	--	--	--	--	--	--	--	--	--	--	--	--	--	--	--	--	--	--	--	--	--	--	--	--	--
Cluster-11539.0	6.29	1.28	7	1.16	9.95	1.79	10	3.05	556	--	--	--	--	--	--	--	--	--	--	--	--	--	--	--	--	--	--	--	--	--	--	--	--	--	--	--	--
Cluster-11545.0	36.9	1.24	17.4	0.46	16.1	0.47	7.64	0.49	1990	255565234	XP_002523609.1	1715	5.2e-189	DNA polymerase alpha catalytic subunit, putative [Ricinus communis]>gi|223537171|gb|EEF38804.1| DNA polymerase alpha catalytic subunit, putative [Ricinus communis]	255565233	XM_002523563.1	552	0	Ricinus communis DNA polymerase alpha catalytic subunit, putative, mRNA	K02320	POLA1	DNA polymerase alpha subunit A	http://www.genome.jp/dbget-bin/www_bget?ko:K02320	Q9FHA3	1398	4.1e-153	DNA polymerase alpha catalytic subunit OS=Arabidopsis thaliana GN=POLA PE=3 SV=2	PF00136//PF08996	DNA polymerase family B//DNA Polymerase alpha zinc finger	GO:0006260	DNA replication	GO:0001882//GO:0000166//GO:0003677//GO:0003887	nucleoside binding//nucleotide binding//DNA binding//DNA-directed DNA polymerase activity	GO:0042575	DNA polymerase complex	KOG0970	DNA polymerase alpha, catalytic subunit
Cluster-11546.1	16	0.76	26	0.98	33	1.37	13	1.15	1485	255540213	XP_002511171.1	1231	5.1e-133	conserved hypothetical protein [Ricinus communis]>gi|223550286|gb|EEF51773.1| conserved hypothetical protein [Ricinus communis]	703077613	XM_010092335.1	127	1.67366e-57	Morus notabilis Chaperone protein dnaJ 49 partial mRNA	--	--	--	--	--	--	--	--	--	--	--	--	GO:0005515	protein binding	--	--	--	--
Cluster-11547.2	34	1.9	29.64	1.31	49	2.38	62.9	6.46	1308	802581696	XP_012069859.1	1400	1.1e-152	PREDICTED: serine/threonine protein phosphatase 2A regulatory subunit B''beta-like [Jatropha curcas]>gi|643733402|gb|KDP40349.1| hypothetical protein JCGZ_02347 [Jatropha curcas]	255575878	XM_002528791.1	449	0	Ricinus communis calcium ion binding protein, putative, mRNA	K11583	PPP2R3	serine/threonine-protein phosphatase 2A regulatory subunit B''	http://www.genome.jp/dbget-bin/www_bget?ko:K11583	Q9SLI8	1156	3.1e-125	Probable serine/threonine protein phosphatase 2A regulatory subunit B''delta OS=Arabidopsis thaliana GN=B''DELTA PE=3 SV=1	PF00036//PF13405//PF04625//PF13499//PF13202//PF13833	EF hand//EF-hand domain//DEC-1 protein, N-terminal region//EF-hand domain pair//EF hand//EF-hand domain pair	GO:0007304	chorion-containing eggshell formation	GO:0005213//GO:0005509	structural constituent of chorion//calcium ion binding	GO:0005576//GO:0042600	extracellular region//chorion	KOG2562	Protein phosphatase 2 regulatory subunit
Cluster-11547.3	71	5.43	25	1.52	34	2.27	66	9	1028	802581696	XP_012069859.1	925	1.1e-97	PREDICTED: serine/threonine protein phosphatase 2A regulatory subunit B''beta-like [Jatropha curcas]>gi|643733402|gb|KDP40349.1| hypothetical protein JCGZ_02347 [Jatropha curcas]	255575878	XM_002528791.1	379	0	Ricinus communis calcium ion binding protein, putative, mRNA	K11583	PPP2R3	serine/threonine-protein phosphatase 2A regulatory subunit B''	http://www.genome.jp/dbget-bin/www_bget?ko:K11583	Q5QIT3	857	1.2e-90	Serine/threonine protein phosphatase 2A regulatory subunit B''beta OS=Arabidopsis thaliana GN=B''BETA PE=1 SV=1	PF13499//PF13833//PF13202//PF00036//PF13405	EF-hand domain pair//EF-hand domain pair//EF hand//EF hand//EF-hand domain	--	--	GO:0005509	calcium ion binding	--	--	KOG2562	Protein phosphatase 2 regulatory subunit
Cluster-11551.0	7	0.96	4	0.44	7	0.84	4	0.9	694	255551609	XP_002516850.1	917	6.1e-97	pentatricopeptide repeat-containing protein, putative [Ricinus communis]>gi|223543938|gb|EEF45464.1| pentatricopeptide repeat-containing protein, putative [Ricinus communis]	--	--	--	--	--	--	--	--	--	Q9SJK9	626	4.8e-64	Pentatricopeptide repeat-containing protein At2g36980, mitochondrial OS=Arabidopsis thaliana GN=PCMP-E73 PE=2 SV=1	PF13374//PF00960	Tetratricopeptide repeat//Neocarzinostatin family	GO:0006952	defense response	GO:0005515//GO:0003677	protein binding//DNA binding	--	--	--	--
Cluster-11552.0	1	0.33	2	0.55	2	0.59	4	1.71	447	--	--	--	--	--	--	--	--	--	--	--	--	--	--	--	--	--	--	--	--	--	--	--	--	--	--	--	--
Cluster-11559.0	8	2.16	2	0.44	3	0.72	1	0.37	487	--	--	--	--	--	--	--	--	--	--	--	--	--	--	--	--	--	--	--	--	--	--	--	--	--	--	--	--
Cluster-11564.0	5	2.08	10	3.51	14	5.27	1	0.49	411	--	--	--	--	--	--	--	--	--	--	--	--	--	--	--	--	--	--	--	--	--	--	--	--	--	--	--	--
Cluster-11566.0	1	0.44	2	0.74	7	2.76	1	0.5	405	--	--	--	--	--	--	--	--	--	--	--	--	--	--	--	--	--	--	--	--	--	--	--	--	--	--	--	--
Cluster-11571.1	5	1.15	2	0.37	6.14	1.25	16.83	5.59	525	255547373	XP_002514744.1	340	3.7e-30	Calmodulin, putative [Ricinus communis]>gi|223546348|gb|EEF47850.1| Calmodulin, putative [Ricinus communis]	--	--	--	--	--	K02183	CALM	calmodulin	http://www.genome.jp/dbget-bin/www_bget?ko:K02183	Q9MBG5	196	2.6e-14	Probable calcium-binding protein CML30 OS=Arabidopsis thaliana GN=CML30 PE=2 SV=1	PF13833//PF10591//PF13202//PF13499//PF00404//PF00036//PF13405	EF-hand domain pair//Secreted protein acidic and rich in cysteine Ca binding region//EF hand//EF-hand domain pair//Dockerin type I repeat//EF hand//EF-hand domain	GO:0005975//GO:0007165	carbohydrate metabolic process//signal transduction	GO:0004553//GO:0005509	hydrolase activity, hydrolyzing O-glycosyl compounds//calcium ion binding	GO:0005578	proteinaceous extracellular matrix	KOG0027	Calmodulin and related proteins (EF-Hand superfamily)
Cluster-11583.0	25	2.14	12	0.82	32	2.39	16	2.41	949	802668214	XP_012081418.1	947	2.8e-100	PREDICTED: thymidine kinase [Jatropha curcas]>gi|643718795|gb|KDP29894.1| hypothetical protein JCGZ_18463 [Jatropha curcas]	802668213	XM_012226028.1	308	2.54983e-158	PREDICTED: Jatropha curcas thymidine kinase (LOC105641478), mRNA	K00857	tdk, TK	thymidine kinase	http://www.genome.jp/dbget-bin/www_bget?ko:K00857	O81263	797	9.7e-84	Thymidine kinase OS=Oryza sativa subsp. japonica GN=TK PE=2 SV=2	PF00154//PF00265	recA bacterial DNA recombination protein//Thymidine kinase	GO:0009432//GO:0006281//GO:0006230//GO:0006206	SOS response//DNA repair//TMP biosynthetic process//pyrimidine nucleobase metabolic process	GO:0004797//GO:0003697//GO:0005524	thymidine kinase activity//single-stranded DNA binding//ATP binding	--	--	KOG3125	Thymidine kinase
Cluster-11596.0	37.76	4.59	4.16	0.41	23.73	2.53	5.94	1.21	748	--	--	--	--	--	--	--	--	--	--	--	--	--	--	--	--	--	--	--	--	--	--	--	--	--	--	--	--
Cluster-11602.0	7.21	0.59	47.08	3.07	13.06	0.93	5.71	0.83	979	802656271	XP_012080531.1	589	9.4e-59	PREDICTED: transcription factor WER-like [Jatropha curcas]>gi|643720839|gb|KDP31103.1| hypothetical protein JCGZ_11479 [Jatropha curcas]>gi|696739960|gb|AIT52272.1| MYB family protein [Jatropha curcas]	731425195	XM_002279092.3	153	3.84192e-72	PREDICTED: Vitis vinifera transcription factor WER (LOC100244963), mRNA	K09422	MYBP	myb proto-oncogene protein, plant	http://www.genome.jp/dbget-bin/www_bget?ko:K09422	Q9SEI0	508	3.2e-50	Transcription factor WER OS=Arabidopsis thaliana GN=WER PE=1 SV=1	PF09111	SLIDE	GO:0006338	chromatin remodeling	GO:0005524//GO:0016818//GO:0003676	ATP binding//hydrolase activity, acting on acid anhydrides, in phosphorus-containing anhydrides//nucleic acid binding	GO:0005634	nucleus	--	--
Cluster-11606.0	67.24	1.27	39	0.58	77.26	1.27	22.65	0.84	3325	255566548	XP_002524259.1	419	1.6e-38	Protein C22orf13, putative [Ricinus communis]>gi|223536536|gb|EEF38183.1| Protein C22orf13, putative [Ricinus communis]	255566547	XM_002524213.1	270	1.21889e-136	Ricinus communis Protein C22orf13, putative, mRNA	--	--	--	--	--	--	--	--	PF03412	Peptidase C39 family	GO:0006508	proteolysis	GO:0008233//GO:0005524	peptidase activity//ATP binding	GO:0016021	integral component of membrane	--	--
Cluster-11607.0	6	0.54	6	0.43	7	0.55	4	0.63	917	--	--	--	--	--	--	--	--	--	--	--	--	--	--	--	--	--	--	--	--	--	--	--	--	--	--	--	--
Cluster-11612.0	6.9	0.36	15.69	0.66	24.4	1.12	4.86	0.47	1367	731419875	XP_002271467.3	781	7.1e-81	PREDICTED: tRNA (guanine-N(7)-)-methyltransferase isoform X2 [Vitis vinifera]>gi|296090185|emb|CBI40004.3| unnamed protein product [Vitis vinifera]	255565973	XM_002523929.1	219	1.10735e-108	Ricinus communis tRNA (guanine-n(7)-)-methyltransferase, putative, mRNA	K03439	trmB, METTL1	tRNA (guanine-N7-)-methyltransferase	http://www.genome.jp/dbget-bin/www_bget?ko:K03439	P73161	216	3.3e-16	tRNA (guanine-N(7)-)-methyltransferase OS=Synechocystis sp. (strain PCC 6803 / Kazusa) GN=trmB PE=3 SV=2	PF08241//PF02390//PF07359	Methyltransferase domain//Putative methyltransferase//Liver-expressed antimicrobial peptide 2 precursor (LEAP-2)	GO:0008152//GO:0009451//GO:0042742//GO:0006400//GO:0008033	metabolic process//RNA modification//defense response to bacterium//tRNA modification//tRNA processing	GO:0008176//GO:0008168	tRNA (guanine-N7-)-methyltransferase activity//methyltransferase activity	--	--	--	--
Cluster-11612.1	79.35	4.86	49.49	2.41	26.7	1.42	32.14	3.59	1217	802585239	XP_012070319.1	1026	2.5e-109	PREDICTED: tRNA (guanine-N(7)-)-methyltransferase [Jatropha curcas]	802585238	XM_012214929.1	376	0	PREDICTED: Jatropha curcas tRNA (guanine-N(7)-)-methyltransferase (LOC105632533), mRNA	K03439	trmB, METTL1	tRNA (guanine-N7-)-methyltransferase	http://www.genome.jp/dbget-bin/www_bget?ko:K03439	Q2JJQ0	381	2.1e-35	tRNA (guanine-N(7)-)-methyltransferase OS=Synechococcus sp. (strain JA-2-3B'a(2-13)) GN=trmB PE=3 SV=1	PF01135//PF07359//PF01209//PF02390//PF08123//PF08241	Protein-L-isoaspartate(D-aspartate) O-methyltransferase (PCMT)//Liver-expressed antimicrobial peptide 2 precursor (LEAP-2)//ubiE/COQ5 methyltransferase family//Putative methyltransferase//Histone methylation protein DOT1//Methyltransferase domain	GO:0006479//GO:0042742//GO:0006554//GO:0006400//GO:0006464//GO:0009451//GO:0008152//GO:0046500//GO:0008033	protein methylation//defense response to bacterium//lysine catabolic process//tRNA modification//cellular protein modification process//RNA modification//metabolic process//S-adenosylmethionine metabolic process//tRNA processing	GO:0008176//GO:0004719//GO:0008168//GO:0018024	tRNA (guanine-N7-)-methyltransferase activity//protein-L-isoaspartate (D-aspartate) O-methyltransferase activity//methyltransferase activity//histone-lysine N-methyltransferase activity	--	--	--	--
Cluster-11613.0	43	5.54	42	4.35	19	2.15	3	0.64	721	255544085	XP_002513105.1	672	1.6e-68	Disease resistance response protein, putative [Ricinus communis]>gi|223548116|gb|EEF49608.1| Disease resistance response protein, putative [Ricinus communis]	255544084	XM_002513059.1	176	4.57555e-85	Ricinus communis Disease resistance response protein, putative, mRNA	--	--	--	--	Q9FIG6	395	3e-37	Dirigent protein 1 OS=Arabidopsis thaliana GN=DIR1 PE=2 SV=1	PF06351	Allene oxide cyclase	--	--	GO:0016853	isomerase activity	GO:0009507	chloroplast	--	--
Cluster-11622.2	12	1.02	9	0.61	16	1.18	4	0.6	956	743911820	XP_010999774.1	1253	9.3e-136	PREDICTED: pentatricopeptide repeat-containing protein DOT4, chloroplastic [Populus euphratica]	802795177	XM_012237039.1	409	0	PREDICTED: Jatropha curcas pentatricopeptide repeat-containing protein DOT4, chloroplastic (LOC105650160), mRNA	--	--	--	--	Q9SN39	1101	5.5e-119	Pentatricopeptide repeat-containing protein DOT4, chloroplastic OS=Arabidopsis thaliana GN=DOT4 PE=2 SV=1	--	--	--	--	--	--	--	--	--	--
Cluster-11626.0	98.57	1.95	46.59	0.73	104.29	1.78	87.98	3.39	3197	802627500	XP_012076710.1	2058	1.4e-228	PREDICTED: uncharacterized protein LOC105637734 [Jatropha curcas]>gi|802627504|ref|XP_012076711.1| PREDICTED: uncharacterized protein LOC105637734 [Jatropha curcas]	255546452	XM_002514240.1	127	3.64744e-57	Ricinus communis hypothetical protein, mRNA	--	--	--	--	--	--	--	--	--	--	--	--	--	--	--	--	--	--
Cluster-11631.0	18	1.54	5	0.34	6	0.45	3	0.45	950	566161102	XP_002304152.2	369	2.9e-33	hypothetical protein POPTR_0003s06010g [Populus trichocarpa]>gi|550342513|gb|EEE79131.2| hypothetical protein POPTR_0003s06010g [Populus trichocarpa]	--	--	--	--	--	--	--	--	--	Q6S9E0	145	3.9e-08	Tristetraprolin OS=Ovis aries GN=ZFP36 PE=2 SV=1	PF00642	Zinc finger C-x8-C-x5-C-x3-H type (and similar)	--	--	GO:0046872	metal ion binding	--	--	KOG1677	CCCH-type Zn-finger protein
Cluster-11632.0	5.91	1.95	1.38	0.38	2.42	0.71	5.92	2.52	448	802769802	XP_012090456.1	453	2.5e-43	PREDICTED: structural maintenance of chromosomes protein 6B-like isoform X1 [Jatropha curcas]	--	--	--	--	--	--	--	--	--	Q9FII7	327	1.4e-29	Structural maintenance of chromosomes protein 6B OS=Arabidopsis thaliana GN=SMC6B PE=2 SV=1	PF03938//PF02601	Outer membrane protein (OmpH-like)//Exonuclease VII, large subunit	GO:0006308	DNA catabolic process	GO:0051082//GO:0008855	unfolded protein binding//exodeoxyribonuclease VII activity	GO:0009318	exodeoxyribonuclease VII complex	--	--
Cluster-11639.0	16	1.04	8	0.41	87	4.93	12	1.42	1161	802636559	XP_012078275.1	375	7.3e-34	PREDICTED: uncharacterized protein LOC105638965 [Jatropha curcas]>gi|643723222|gb|KDP32827.1| hypothetical protein JCGZ_12119 [Jatropha curcas]	--	--	--	--	--	--	--	--	--	--	--	--	--	--	--	--	--	--	--	--	--	--	--
Cluster-11641.0	136.79	5.6	244.21	7.92	278.93	9.91	152.63	11.76	1685	255538792	XP_002510461.1	1732	4.7e-191	GTP-dependent nucleic acid-binding protein engD, putative [Ricinus communis]>gi|223551162|gb|EEF52648.1| GTP-dependent nucleic acid-binding protein engD, putative [Ricinus communis]	255538791	XM_002510415.1	703	0	Ricinus communis GTP-dependent nucleic acid-binding protein engD, putative, mRNA	--	--	--	--	Q851Q6	1240	7.4e-135	Probable GTP-binding protein OBGC2 OS=Oryza sativa subsp. japonica GN=Os03g0799700 PE=2 SV=1	PF01018//PF00005//PF02421//PF01926//PF00025//PF03193	GTP1/OBG//ABC transporter//Ferrous iron transport protein B//50S ribosome-binding GTPase//ADP-ribosylation factor family//Protein of unknown function, DUF258	GO:0006184//GO:0015684	obsolete GTP catabolic process//ferrous iron transport	GO:0016887//GO:0015093//GO:0000287//GO:0003924//GO:0005524//GO:0005525	ATPase activity//ferrous iron transmembrane transporter activity//magnesium ion binding//GTPase activity//ATP binding//GTP binding	GO:0016021	integral component of membrane	KOG1489	Predicted GTP-binding protein (ODN superfamily)
Cluster-11642.0	112.37	2.52	24.16	0.43	54.73	1.06	17.19	0.75	2848	566203848	XP_002320316.2	2599	2.3e-291	hypothetical protein POPTR_0014s11830g [Populus trichocarpa]>gi|550324023|gb|EEE98631.2| hypothetical protein POPTR_0014s11830g [Populus trichocarpa]	802689430	XM_012227468.1	1184	0	PREDICTED: Jatropha curcas CTP synthase (LOC105642594), transcript variant X2, mRNA	K01937	pyrG, CTPS	CTP synthase	http://www.genome.jp/dbget-bin/www_bget?ko:K01937	Q54V77	1621	8.2e-179	CTP synthase OS=Dictyostelium discoideum GN=ctps PE=3 SV=1	PF02387//PF06418//PF00735//PF07722	IncFII RepA protein family//CTP synthase N-terminus//Septin//Peptidase C26	GO:0006541//GO:0006276//GO:0006221//GO:0006206	glutamine metabolic process//plasmid maintenance//pyrimidine nucleotide biosynthetic process//pyrimidine nucleobase metabolic process	GO:0005525//GO:0003883//GO:0016787	GTP binding//CTP synthase activity//hydrolase activity	--	--	KOG2387	CTP synthase (UTP-ammonia lyase)
Cluster-11649.0	22	1.73	16	1.01	42	2.89	3	0.42	1006	--	--	--	--	--	--	--	--	--	--	--	--	--	--	--	--	--	--	--	--	--	--	--	--	--	--	--	--
Cluster-11650.0	352	11.31	45	1.14	38	1.06	204	12.52	2071	802546728	XP_012086656.1	2544	4e-285	PREDICTED: laccase-12-like [Jatropha curcas]>gi|643738880|gb|KDP44694.1| hypothetical protein JCGZ_01194 [Jatropha curcas]	802546727	XM_012231266.1	724	0	PREDICTED: Jatropha curcas laccase-12-like (LOC105645617), mRNA	K05909	E1.10.3.2	laccase	http://www.genome.jp/dbget-bin/www_bget?ko:K05909	Q9SIY8	2257	1.1e-252	Laccase-5 OS=Arabidopsis thaliana GN=LAC5 PE=2 SV=1	PF07731//PF07732//PF00394	Multicopper oxidase//Multicopper oxidase//Multicopper oxidase	GO:0055114	oxidation-reduction process	GO:0005507//GO:0016491	copper ion binding//oxidoreductase activity	--	--	--	--
Cluster-11652.1	12	3.48	3	0.72	5	1.29	2	0.78	472	743816035	XP_011020075.1	320	7e-28	PREDICTED: mitochondrial inner membrane protein OXA1-like [Populus euphratica]>gi|743816041|ref|XP_011020076.1| PREDICTED: mitochondrial inner membrane protein OXA1-like [Populus euphratica]	--	--	--	--	--	K03217	yidC, spoIIIJ, OXA1	YidC/Oxa1 family membrane protein insertase	http://www.genome.jp/dbget-bin/www_bget?ko:K03217	Q42191	276	1.2e-23	Mitochondrial inner membrane protein OXA1 OS=Arabidopsis thaliana GN=OXA1 PE=2 SV=2	PF02096	60Kd inner membrane protein	GO:0051205	protein insertion into membrane	--	--	GO:0016021	integral component of membrane	KOG1239	Inner membrane protein translocase involved in respiratory chain assembly
Cluster-11663.0	52	7.51	20	2.33	8	1.01	9	2.1	673	255552221	XP_002517155.1	666	7.6e-68	conserved hypothetical protein [Ricinus communis]>gi|223543790|gb|EEF45318.1| conserved hypothetical protein [Ricinus communis]	255552220	XM_002517109.1	226	6.82559e-113	Ricinus communis conserved hypothetical protein, mRNA	--	--	--	--	--	--	--	--	PF08465	Thymidine kinase from Herpesvirus C-terminal	GO:0006230//GO:0006206	TMP biosynthetic process//pyrimidine nucleobase metabolic process	GO:0004797//GO:0005524	thymidine kinase activity//ATP binding	--	--	--	--
Cluster-11664.0	7.48	1.17	5.63	0.71	11.43	1.57	2.24	0.56	643	--	--	--	--	--	--	--	--	--	--	--	--	--	--	--	--	--	--	--	--	--	--	--	--	--	--	--	--
Cluster-11665.0	410	26.24	56	2.85	67	3.73	9	1.05	1176	802796158	XP_012092694.1	1439	3.1e-157	PREDICTED: pyruvate kinase, cytosolic isozyme [Jatropha curcas]>gi|643699890|gb|KDP20274.1| hypothetical protein JCGZ_06860 [Jatropha curcas]	590641226	XM_007030111.1	334	1.11923e-172	Theobroma cacao Pyruvate kinase family protein (TCM_025975) mRNA, complete cds	K00873	PK, pyk	pyruvate kinase	http://www.genome.jp/dbget-bin/www_bget?ko:K00873	Q42954	1346	2.6e-147	Pyruvate kinase, cytosolic isozyme OS=Nicotiana tabacum PE=2 SV=1	PF03328//PF00224	HpcH/HpaI aldolase/citrate lyase family//Pyruvate kinase, barrel domain	GO:0006144//GO:0006096//GO:0006094//GO:0015976	purine nucleobase metabolic process//glycolytic process//gluconeogenesis//carbon utilization	GO:0000287//GO:0003824//GO:0030955//GO:0004743	magnesium ion binding//catalytic activity//potassium ion binding//pyruvate kinase activity	--	--	KOG2323	Pyruvate kinase
Cluster-11674.0	1	0.47	1	0.4	4	1.71	1	0.53	395	--	--	--	--	--	--	--	--	--	--	--	--	--	--	--	--	--	--	--	--	--	--	--	--	--	--	--	--
Cluster-11676.0	160	7.52	314	11.7	262	10.69	88	7.71	1503	802555042	XP_012065219.1	1025	4e-109	PREDICTED: uncharacterized protein LOC105628422 [Jatropha curcas]>gi|643737879|gb|KDP43904.1| hypothetical protein JCGZ_20914 [Jatropha curcas]	694426998	XM_009342881.1	192	1.24659e-93	PREDICTED: Pyrus x bretschneideri uncharacterized LOC103933217 (LOC103933217), mRNA	--	--	--	--	--	--	--	--	--	--	--	--	--	--	--	--	--	--
Cluster-11678.0	43.34	2.16	20.21	0.8	26	1.13	17.61	1.63	1430	802644211	XP_012079308.1	1236	1.3e-133	PREDICTED: microtubule-associated protein RP/EB family member 1C [Jatropha curcas]>gi|643722115|gb|KDP31994.1| hypothetical protein JCGZ_12455 [Jatropha curcas]	802644210	XM_012223918.1	501	0	PREDICTED: Jatropha curcas microtubule-associated protein RP/EB family member 1C (LOC105639768), mRNA	K10436	MAPRE	microtubule-associated protein, RP/EB family	http://www.genome.jp/dbget-bin/www_bget?ko:K10436	Q9FGQ6	988	1e-105	Microtubule-associated protein RP/EB family member 1C OS=Arabidopsis thaliana GN=EB1C PE=1 SV=1	PF03271//PF00307	EB1-like C-terminal motif//Calponin homology (CH) domain	--	--	GO:0008017//GO:0005515	microtubule binding//protein binding	GO:0045298	tubulin complex	KOG3000	Microtubule-binding protein involved in cell cycle control
Cluster-11683.0	61.78	3.45	9.07	0.4	27.59	1.34	11.53	1.19	1307	255569179	XP_002525558.1	334	4.6e-29	Galactoside 2-alpha-L-fucosyltransferase, putative [Ricinus communis]>gi|223535137|gb|EEF36817.1| Galactoside 2-alpha-L-fucosyltransferase, putative [Ricinus communis]	566163483	XM_002304780.2	61	7.17769e-21	Populus trichocarpa hypothetical protein (POPTR_0003s19050g) mRNA, complete cds	K13681	FUT	xyloglucan fucosyltransferase	http://www.genome.jp/dbget-bin/www_bget?ko:K13681	Q9XI81	224	3.7e-17	Probable fucosyltransferase 7 OS=Arabidopsis thaliana GN=FUT7 PE=2 SV=1	PF03254	Xyloglucan fucosyltransferase	GO:0042546//GO:0001575//GO:0009247//GO:0005975	cell wall biogenesis//globoside metabolic process//glycolipid biosynthetic process//carbohydrate metabolic process	GO:0008107	galactoside 2-alpha-L-fucosyltransferase activity	GO:0016020	membrane	--	--
Cluster-11687.0	12	1.46	7	0.68	11	1.17	3	0.61	747	--	--	--	--	--	--	--	--	--	--	--	--	--	--	--	--	--	--	--	--	--	--	--	--	--	--	--	--
Cluster-11687.1	282	27.34	340	26.35	407	34.45	102	17.1	869	802585334	XP_012070370.1	570	1.3e-56	PREDICTED: uncharacterized protein LOC105632569 [Jatropha curcas]>gi|643732545|gb|KDP39641.1| hypothetical protein JCGZ_02661 [Jatropha curcas]	802585333	XM_012214980.1	202	1.95818e-99	PREDICTED: Jatropha curcas uncharacterized LOC105632569 (LOC105632569), mRNA	--	--	--	--	--	--	--	--	--	--	--	--	--	--	--	--	--	--
Cluster-11687.2	2	0.44	10	1.81	8	1.57	1	0.32	533	--	--	--	--	--	--	--	--	--	--	--	--	--	--	--	--	--	--	--	--	--	--	--	--	--	--	--	--
Cluster-11690.0	50.48	8.08	19.78	2.56	52.54	7.39	4	1.01	634	643724606	KDP33807.1	328	1.1e-28	hypothetical protein JCGZ_07378 [Jatropha curcas]	--	--	--	--	--	--	--	--	--	Q9SPL2	126	4.2e-06	E3 ubiquitin-protein ligase CIP8 OS=Arabidopsis thaliana GN=CIP8 PE=1 SV=1	PF00097//PF13639//PF12906//PF14634//PF11789//PF17123//PF12678//PF12861	Zinc finger, C3HC4 type (RING finger)//Ring finger domain//RING-variant domain//zinc-RING finger domain//Zinc-finger of the MIZ type in Nse subunit//RING-like zinc finger//RING-H2 zinc finger//Anaphase-promoting complex subunit 11 RING-H2 finger	GO:0016567	protein ubiquitination	GO:0004842//GO:0008270//GO:0005515//GO:0046872	ubiquitin-protein transferase activity//zinc ion binding//protein binding//metal ion binding	GO:0005680	anaphase-promoting complex	--	--
Cluster-11692.0	249.05	14.65	217.24	10.15	181.44	9.28	49	5.28	1255	802537620	XP_012065563.1	817	4.4e-85	PREDICTED: uncharacterized protein LOC105628697 [Jatropha curcas]>gi|643741211|gb|KDP46715.1| hypothetical protein JCGZ_06503 [Jatropha curcas]	255581429	XM_002531477.1	207	4.75231e-102	Ricinus communis conserved hypothetical protein, mRNA	--	--	--	--	--	--	--	--	PF11968//PF01017//PF06152	Putative methyltransferase (DUF3321)//STAT protein, all-alpha domain//Phage minor capsid protein 2	GO:0000154//GO:0006396//GO:0007165//GO:0006355	rRNA modification//RNA processing//signal transduction//regulation of transcription, DNA-templated	GO:0005198//GO:0004871//GO:0016433//GO:0003700	structural molecule activity//signal transducer activity//rRNA (adenine) methyltransferase activity//transcription factor activity, sequence-specific DNA binding	GO:0005667//GO:0019028	transcription factor complex//viral capsid	--	--
Cluster-11697.2	2	0.62	3	0.77	5	1.39	3	1.23	459	--	--	--	--	--	--	--	--	--	--	--	--	--	--	--	--	--	--	--	--	--	--	--	--	--	--	--	--
Cluster-11697.3	54.96	1.86	22.87	0.61	11.73	0.34	25.44	1.64	1980	731437658	XP_010647408.1	424	2.6e-39	PREDICTED: putative F-box protein At3g52320 [Vitis vinifera]	--	--	--	--	--	--	--	--	--	Q9LPW2	155	5.6e-09	Putative F-box/kelch-repeat protein At1g12870 OS=Arabidopsis thaliana GN=At1g12870 PE=3 SV=2	PF12937//PF00646	F-box-like//F-box domain	--	--	GO:0005515	protein binding	--	--	--	--
Cluster-11697.5	6	0.55	6	0.44	12	0.96	2	0.32	902	--	--	--	--	--	--	--	--	--	--	--	--	--	--	--	--	--	--	--	--	--	--	--	--	--	--	--	--
Cluster-11700.0	2	0.48	2	0.39	4	0.85	2	0.69	513	--	--	--	--	--	--	--	--	--	--	--	--	--	--	--	--	--	--	--	--	--	--	--	--	--	--	--	--
Cluster-11702.0	57.93	1.75	94.95	2.27	90.53	2.38	16.43	0.95	2182	--	--	--	--	--	--	--	--	--	--	--	--	--	--	--	--	--	--	--	--	--	--	--	--	--	--	--	--
Cluster-11707.6	115.49	3.18	64.33	1.4	63.56	1.52	6.36	0.34	2369	802727040	XP_012086115.1	2419	1.4e-270	PREDICTED: G-type lectin S-receptor-like serine/threonine-protein kinase SD3-1 [Jatropha curcas]	590636259	XM_007028755.1	228	1.92668e-113	Theobroma cacao Curculin-like lectin family protein / PAN domain-containing protein, putative (TCM_024742) mRNA, complete cds	--	--	--	--	P93756	1728	2.7e-191	G-type lectin S-receptor-like serine/threonine-protein kinase SD3-1 OS=Arabidopsis thaliana GN=SD31 PE=3 SV=1	PF07714//PF00069//PF00954	Protein tyrosine kinase//Protein kinase domain//S-locus glycoprotein domain	GO:0048544//GO:0006468	recognition of pollen//protein phosphorylation	GO:0004672//GO:0005524	protein kinase activity//ATP binding	--	--	--	--
Cluster-11711.0	50.93	2.82	34.14	1.5	46.4	2.23	6.64	0.68	1318	224115402	XP_002317024.1	418	8.5e-39	SNARE-associated family protein [Populus trichocarpa]>gi|222860089|gb|EEE97636.1| SNARE-associated family protein [Populus trichocarpa]	--	--	--	--	--	--	--	--	--	--	--	--	--	PF05531//PF10392	Nucleopolyhedrovirus P10 protein//Golgi transport complex subunit 5	GO:0006891	intra-Golgi vesicle-mediated transport	--	--	GO:0019028//GO:0017119	viral capsid//Golgi transport complex	--	--
Cluster-11712.0	6	0.56	12	0.9	15	1.23	11	1.79	889	--	--	--	--	--	--	--	--	--	--	--	--	--	--	--	--	--	--	--	--	--	--	--	--	--	--	--	--
Cluster-11714.0	51	5.01	19	1.49	169	14.5	3	0.51	861	743910094	XP_011048547.1	368	3.5e-33	PREDICTED: uncharacterized protein LOC105142559 [Populus euphratica]>gi|743910096|ref|XP_011048548.1| PREDICTED: uncharacterized protein LOC105142559 [Populus euphratica]	802685258	XM_012226966.1	99	3.50797e-42	PREDICTED: Jatropha curcas uncharacterized LOC105642215 (LOC105642215), mRNA	--	--	--	--	--	--	--	--	PF09788	Transmembrane protein 55A	GO:0046856	phosphatidylinositol dephosphorylation	GO:0034597	phosphatidylinositol-4,5-bisphosphate 4-phosphatase activity	--	--	--	--
Cluster-11715.0	8.09	0.4	20.45	0.8	13.92	0.6	3.47	0.32	1446	802754451	XP_012088707.1	731	4.7e-75	PREDICTED: peptidyl-prolyl cis-trans isomerase FKBP19, chloroplastic [Jatropha curcas]>gi|643708338|gb|KDP23254.1| hypothetical protein JCGZ_23087 [Jatropha curcas]	802754450	XM_012233317.1	228	1.16476e-113	PREDICTED: Jatropha curcas peptidyl-prolyl cis-trans isomerase FKBP19, chloroplastic (LOC105647293), mRNA	--	--	--	--	Q9LYR5	591	1.1e-59	Peptidyl-prolyl cis-trans isomerase FKBP19, chloroplastic OS=Arabidopsis thaliana GN=FKBP19 PE=1 SV=1	PF05920//PF00254	Homeobox KN domain//FKBP-type peptidyl-prolyl cis-trans isomerase	GO:0006457//GO:0006355	protein folding//regulation of transcription, DNA-templated	GO:0003677	DNA binding	--	--	--	--
Cluster-11715.1	11.95	0.67	70.2	3.13	68.49	3.34	9.53	0.98	1303	802754451	XP_012088707.1	1000	2.7e-106	PREDICTED: peptidyl-prolyl cis-trans isomerase FKBP19, chloroplastic [Jatropha curcas]>gi|643708338|gb|KDP23254.1| hypothetical protein JCGZ_23087 [Jatropha curcas]	802754450	XM_012233317.1	325	1.25264e-167	PREDICTED: Jatropha curcas peptidyl-prolyl cis-trans isomerase FKBP19, chloroplastic (LOC105647293), mRNA	--	--	--	--	Q9LYR5	859	8.6e-91	Peptidyl-prolyl cis-trans isomerase FKBP19, chloroplastic OS=Arabidopsis thaliana GN=FKBP19 PE=1 SV=1	PF00254//PF05920	FKBP-type peptidyl-prolyl cis-trans isomerase//Homeobox KN domain	GO:0006355//GO:0006457	regulation of transcription, DNA-templated//protein folding	GO:0003677	DNA binding	--	--	KOG0552	FKBP-type peptidyl-prolyl cis-trans isomerase
Cluster-11718.1	128.29	5.73	72.92	2.58	63.13	2.45	5	0.42	1566	255580021	XP_002530844.1	762	1.3e-78	zinc finger protein, putative [Ricinus communis]>gi|223529568|gb|EEF31518.1| zinc finger protein, putative [Ricinus communis]	802547254	XM_012233961.1	220	3.53883e-109	PREDICTED: Jatropha curcas dof zinc finger protein DOF3.6 (LOC105647749), mRNA	--	--	--	--	Q9M2U1	360	7.5e-33	Dof zinc finger protein DOF3.6 OS=Arabidopsis thaliana GN=DOF3.6 PE=1 SV=2	PF02701	Dof domain, zinc finger	GO:0006355	regulation of transcription, DNA-templated	GO:0003677	DNA binding	--	--	--	--
Cluster-11720.0	19.62	0.51	73	1.49	94.81	2.13	29.87	1.49	2503	255551004	XP_002516550.1	1687	1.1e-185	transcription factor, putative [Ricinus communis]>gi|223544370|gb|EEF45891.1| transcription factor, putative [Ricinus communis]	802633337	XR_001047064.1	432	0	PREDICTED: Jatropha curcas protein tesmin/TSO1-like CXC 7 (LOC105638248), transcript variant X2, misc_RNA	--	--	--	--	Q9SZD1	936	1.9e-99	Protein tesmin/TSO1-like CXC 5 OS=Arabidopsis thaliana GN=TCX5 PE=1 SV=1	--	--	--	--	--	--	--	--	KOG1171	Metallothionein-like protein
Cluster-11724.0	5	0.81	4	0.52	8	1.14	8	2.04	630	--	--	--	--	--	--	--	--	--	--	--	--	--	--	--	--	--	--	--	--	--	--	--	--	--	--	--	--
Cluster-11729.0	2	0.83	3	1.05	5	1.88	1	0.49	411	--	--	--	--	--	--	--	--	--	--	--	--	--	--	--	--	--	--	--	--	--	--	--	--	--	--	--	--
Cluster-11732.0	2	1.38	5	3.03	2	1.28	4	2.58	354	--	--	--	--	--	669257229	KF409541.1	51	6.56515e-16	Euphorbia pachysantha voucher Rauh73350 psbA-trnH intergenic spacer, partial sequence; chloroplast	--	--	--	--	--	--	--	--	--	--	--	--	--	--	--	--	--	--
Cluster-11732.2	129.44	1.52	144.09	1.33	115.29	1.17	143.24	3.32	5196	802666459	XP_012081221.1	2334	2.3e-260	PREDICTED: WD repeat-containing protein 11 [Jatropha curcas]>gi|643719397|gb|KDP30267.1| hypothetical protein JCGZ_17049 [Jatropha curcas]	802666458	XM_012225831.1	1175	0	PREDICTED: Jatropha curcas WD repeat-containing protein 11 (LOC105641310), mRNA	--	--	--	--	Q9BZH6	193	5.8e-13	WD repeat-containing protein 11 OS=Homo sapiens GN=WDR11 PE=1 SV=1	PF00400	WD domain, G-beta repeat	--	--	GO:0005515	protein binding	--	--	--	--
Cluster-11732.3	128.43	4.76	91.84	2.69	110.4	3.55	22.28	1.56	1833	255572503	XP_002527186.1	2342	9.4e-262	nucleotide binding protein, putative [Ricinus communis]>gi|223533451|gb|EEF35199.1| nucleotide binding protein, putative [Ricinus communis]	255572502	XM_002527140.1	1014	0	Ricinus communis nucleotide binding protein, putative, mRNA	--	--	--	--	Q9BZH6	146	5.8e-08	WD repeat-containing protein 11 OS=Homo sapiens GN=WDR11 PE=1 SV=1	--	--	--	--	--	--	--	--	--	--
Cluster-11732.9	90.96	1.16	65.11	0.65	123.25	1.36	199.75	5.01	4820	802666459	XP_012081221.1	2454	2.5e-274	PREDICTED: WD repeat-containing protein 11 [Jatropha curcas]>gi|643719397|gb|KDP30267.1| hypothetical protein JCGZ_17049 [Jatropha curcas]	802666458	XM_012225831.1	2042	0	PREDICTED: Jatropha curcas WD repeat-containing protein 11 (LOC105641310), mRNA	--	--	--	--	Q9BZH6	193	5.4e-13	WD repeat-containing protein 11 OS=Homo sapiens GN=WDR11 PE=1 SV=1	PF00400	WD domain, G-beta repeat	--	--	GO:0005515	protein binding	--	--	KOG1912	WD40 repeat protein
Cluster-11733.0	253	16.37	31	1.59	29	1.63	3	0.35	1166	802757006	XP_012089103.1	946	4.5e-100	PREDICTED: transcription factor bHLH94-like [Jatropha curcas]>gi|643708629|gb|KDP23545.1| hypothetical protein JCGZ_23378 [Jatropha curcas]	566169362	XM_006382591.1	214	5.65886e-106	Populus trichocarpa hypothetical protein (POPTR_0005s04160g) mRNA, complete cds	--	--	--	--	Q9C7T4	586	3.5e-59	Transcription factor bHLH96 OS=Arabidopsis thaliana GN=BHLH96 PE=2 SV=1	PF17085//PF00010	Unique cartilage matrix associated protein//Helix-loop-helix DNA-binding domain	GO:0045667	regulation of osteoblast differentiation	GO:0046983	protein dimerization activity	--	--	--	--
Cluster-11737.0	11.79	0.74	14.87	0.74	12.02	0.66	19	2.18	1191	802537642	XP_012065629.1	1089	1.2e-116	PREDICTED: transcription initiation factor TFIID subunit 14b [Jatropha curcas]>gi|643741218|gb|KDP46722.1| hypothetical protein JCGZ_06510 [Jatropha curcas]	802537641	XM_012210239.1	376	0	PREDICTED: Jatropha curcas transcription initiation factor TFIID subunit 14b (LOC105628756), mRNA	K11341	YEATS4, GAS41, YAF9	YEATS domain-containing protein 4	http://www.genome.jp/dbget-bin/www_bget?ko:K11341	Q9FH40	865	1.6e-91	Transcription initiation factor TFIID subunit 14b OS=Arabidopsis thaliana GN=TAF14B PE=1 SV=1	PF03366	YEATS family	GO:0006355	regulation of transcription, DNA-templated	--	--	--	--	KOG3149	Transcription initiation factor IIF, auxiliary subunit
Cluster-11741.0	16.38	0.74	12.63	0.45	28	1.09	14.02	1.18	1558	802621264	XP_012075914.1	818	4.2e-85	PREDICTED: L-2-hydroxyglutarate dehydrogenase, mitochondrial [Jatropha curcas]>gi|643725699|gb|KDP34649.1| hypothetical protein JCGZ_11962 [Jatropha curcas]	255572898	XM_002527335.1	279	5.60616e-142	Ricinus communis NAD dehydrogenase, putative, mRNA	--	--	--	--	Q91YP0	283	6.4e-24	L-2-hydroxyglutarate dehydrogenase, mitochondrial OS=Mus musculus GN=L2hgdh PE=1 SV=1	PF12831//PF01134//PF01494//PF01210//PF01266//PF02737//PF02254//PF00899//PF00070//PF13241//PF03721//PF02558//PF07992	FAD dependent oxidoreductase//Glucose inhibited division protein A//FAD binding domain//NAD-dependent glycerol-3-phosphate dehydrogenase N-terminus//FAD dependent oxidoreductase//3-hydroxyacyl-CoA dehydrogenase, NAD binding domain//TrkA-N domain//ThiF family//Pyridine nucleotide-disulphide oxidoreductase//Putative NAD(P)-binding//UDP-glucose/GDP-mannose dehydrogenase family, NAD binding domain//K…	GO:0006633//GO:0006574//GO:0006554//GO:0006568//GO:0008033//GO:0046168//GO:0006779//GO:0018874//GO:0006631//GO:0006813//GO:0055114//GO:0006552//GO:0019354//GO:0015940//GO:0006550	fatty acid biosynthetic process//valine catabolic process//lysine catabolic process//tryptophan metabolic process//tRNA processing//glycerol-3-phosphate catabolic process//porphyrin-containing compound biosynthetic process//benzoate metabolic process//fatty acid metabolic process//potassium ion transport//oxidation-reduction process//leucine catabolic process//siroheme biosynthetic process//panto…	GO:0043115//GO:0008677//GO:0003857//GO:0008641//GO:0016491//GO:0071949//GO:0050660//GO:0051287//GO:0016616	precorrin-2 dehydrogenase activity//2-dehydropantoate 2-reductase activity//3-hydroxyacyl-CoA dehydrogenase activity//small protein activating enzyme activity//oxidoreductase activity//FAD binding//flavin adenine dinucleotide binding//NAD binding//oxidoreductase activity, acting on the CH-OH group of donors, NAD or NADP as acceptor	--	--	KOG2665	Predicted FAD-dependent oxidoreductase
Cluster-11744.0	111.66	6.32	26.21	1.18	46.82	2.3	13.22	1.37	1294	802560029	XP_012066248.1	1039	8.2e-111	PREDICTED: cell division control protein 48 homolog B [Jatropha curcas]>gi|802560031|ref|XP_012066249.1| PREDICTED: cell division control protein 48 homolog B [Jatropha curcas]>gi|643736583|gb|KDP42873.1| hypothetical protein JCGZ_23815 [Jatropha curcas]	802560030	XM_012210859.1	387	0	PREDICTED: Jatropha curcas cell division control protein 48 homolog B (LOC105629294), transcript variant X2, mRNA	--	--	--	--	Q9ZPR1	843	6.1e-89	Cell division control protein 48 homolog B OS=Arabidopsis thaliana GN=CDC48B PE=2 SV=1	PF00004	ATPase family associated with various cellular activities (AAA)	--	--	GO:0005524	ATP binding	--	--	KOG0730	AAA+-type ATPase
Cluster-11744.1	8	0.94	12	1.13	10	1.02	4	0.79	767	--	--	--	--	--	--	--	--	--	--	--	--	--	--	--	--	--	--	--	--	--	--	--	--	--	--	--	--
Cluster-11745.0	14.88	0.67	34.67	1.23	124.29	4.85	7.12	0.6	1560	224134306	XP_002321787.1	1187	6.8e-128	hypothetical protein POPTR_0015s12410g [Populus trichocarpa]>gi|222868783|gb|EEF05914.1| hypothetical protein POPTR_0015s12410g [Populus trichocarpa]	802600279	XM_012217474.1	446	0	PREDICTED: Jatropha curcas uncharacterized LOC105634598 (LOC105634598), mRNA	--	--	--	--	Q94K71	204	9.2e-15	Haloacid dehalogenase-like hydrolase domain-containing protein At3g48420 OS=Arabidopsis thaliana GN=At3g48420 PE=1 SV=1	PF06506	Propionate catabolism activator	GO:0000160	phosphorelay signal transduction system	GO:0000156//GO:0003677//GO:0005524	phosphorelay response regulator activity//DNA binding//ATP binding	GO:0009570	chloroplast stroma	--	--
Cluster-11748.0	2	1.82	1	0.82	2	1.72	2	1.47	332	--	--	--	--	--	--	--	--	--	--	--	--	--	--	--	--	--	--	--	--	--	--	--	--	--	--	--	--
Cluster-11751.2	5	0.58	4	0.38	8	0.82	2	0.39	767	--	--	--	--	--	--	--	--	--	--	--	--	--	--	--	--	--	--	--	--	--	--	--	--	--	--	--	--
Cluster-11752.2	15.93	0.59	27.06	0.8	20.59	0.66	11.62	0.82	1828	802689118	XP_012082831.1	1909	1.5e-211	PREDICTED: uncharacterized protein LOC105642575 isoform X1 [Jatropha curcas]>gi|802689126|ref|XP_012082832.1| PREDICTED: uncharacterized protein LOC105642575 isoform X1 [Jatropha curcas]>gi|643716582|gb|KDP28208.1| hypothetical protein JCGZ_13979 [Jatropha curcas]	802689125	XM_012227442.1	518	0	PREDICTED: Jatropha curcas uncharacterized LOC105642575 (LOC105642575), transcript variant X2, mRNA	--	--	--	--	Q9FFJ8	186	1.3e-12	L10-interacting MYB domain-containing protein OS=Arabidopsis thaliana GN=LIMYB PE=1 SV=1	--	--	--	--	--	--	--	--	--	--
Cluster-11752.4	29.66	1.04	38.74	1.08	141.53	4.31	234.13	15.62	1920	802689118	XP_012082831.1	2039	1.3e-226	PREDICTED: uncharacterized protein LOC105642575 isoform X1 [Jatropha curcas]>gi|802689126|ref|XP_012082832.1| PREDICTED: uncharacterized protein LOC105642575 isoform X1 [Jatropha curcas]>gi|643716582|gb|KDP28208.1| hypothetical protein JCGZ_13979 [Jatropha curcas]	802689125	XM_012227442.1	567	0	PREDICTED: Jatropha curcas uncharacterized LOC105642575 (LOC105642575), transcript variant X2, mRNA	--	--	--	--	Q9FFJ8	208	3.9e-15	L10-interacting MYB domain-containing protein OS=Arabidopsis thaliana GN=LIMYB PE=1 SV=1	--	--	--	--	--	--	--	--	--	--
Cluster-11754.0	7	0.56	193.31	12.28	42	2.92	78.87	11.15	998	224143848	XP_002325095.1	469	7.9e-45	hypothetical protein POPTR_0018s10810g [Populus trichocarpa]>gi|222866529|gb|EEF03660.1| hypothetical protein POPTR_0018s10810g [Populus trichocarpa]	778660343	XM_004149832.2	54	4.23633e-17	PREDICTED: Cucumis sativus transcription factor IBH1 (LOC101218172), mRNA	--	--	--	--	--	--	--	--	--	--	--	--	--	--	--	--	--	--
Cluster-11758.0	111.31	5.29	86.78	3.27	131.69	5.44	4	0.35	1489	802588793	XP_012071079.1	1581	1.3e-173	PREDICTED: farnesyl pyrophosphate synthase 1-like isoform X1 [Jatropha curcas]>gi|643732131|gb|KDP39323.1| hypothetical protein JCGZ_01080 [Jatropha curcas]	802588792	XM_012215689.1	556	0	PREDICTED: Jatropha curcas farnesyl pyrophosphate synthase 1-like (LOC105633135), transcript variant X1, mRNA	K00787	FDPS	farnesyl diphosphate synthase	http://www.genome.jp/dbget-bin/www_bget?ko:K00787	P49351	1237	1.5e-134	Farnesyl pyrophosphate synthase 1 OS=Lupinus albus GN=FPS1 PE=2 SV=1	PF00348	Polyprenyl synthetase	GO:0008299	isoprenoid biosynthetic process	--	--	--	--	KOG0711	Polyprenyl synthetase
Cluster-11762.0	3	1.22	2	0.68	1	0.37	3	1.45	415	255546613	XP_002514366.1	385	1.8e-35	Potassium channel AKT6, putative [Ricinus communis]>gi|223546822|gb|EEF48320.1| Potassium channel AKT6, putative [Ricinus communis]	--	--	--	--	--	--	--	--	--	Q8GXE6	258	1.3e-21	Potassium channel AKT6 OS=Arabidopsis thaliana GN=AKT6 PE=1 SV=2	PF13606	Ankyrin repeat	GO:0006811	ion transport	GO:0005515//GO:0005216	protein binding//ion channel activity	GO:0016020	membrane	--	--
Cluster-11765.0	30.8	2.24	26.28	1.52	13.63	0.86	14.74	1.93	1066	--	--	--	--	--	--	--	--	--	--	--	--	--	--	--	--	--	--	--	--	--	--	--	--	--	--	--	--
Cluster-11767.0	98	9.44	14	1.08	39	3.28	7	1.17	873	802540139	XP_012074815.1	307	4.2e-26	PREDICTED: uncharacterized protein LOC105636214 [Jatropha curcas]>gi|643740367|gb|KDP46016.1| hypothetical protein JCGZ_14923 [Jatropha curcas]	--	--	--	--	--	--	--	--	--	--	--	--	--	PF15149//PF02735//PF06281//PF00050//PF07648	Cation channel sperm-associated protein subunit beta protein family//Ku70/Ku80 beta-barrel domain//Protein of unknown function (DUF1035)//Kazal-type serine protease inhibitor domain//Kazal-type serine protease inhibitor domain	GO:0006303	double-strand break repair via nonhomologous end joining	GO:0005198//GO:0003677//GO:0005515	structural molecule activity//DNA binding//protein binding	GO:0036128//GO:0016021	CatSper complex//integral component of membrane	--	--
Cluster-11785.0	10	1.09	5	0.44	16	1.53	2	0.37	801	643734660	KDP41330.1	547	5.7e-54	hypothetical protein JCGZ_15737 [Jatropha curcas]	--	--	--	--	--	--	--	--	--	--	--	--	--	--	--	--	--	--	--	--	--	--	--
Cluster-11793.0	65	4.03	18	0.89	6	0.32	4	0.45	1205	255545848	XP_002513984.1	1112	2.6e-119	ring finger protein, putative [Ricinus communis]>gi|223547070|gb|EEF48567.1| ring finger protein, putative [Ricinus communis]	743802329	XM_011018574.1	133	6.23885e-61	PREDICTED: Populus euphratica RING-H2 finger protein ATL54 (LOC105120400), mRNA	--	--	--	--	Q8LFY8	404	4.6e-38	RING-H2 finger protein ATL54 OS=Arabidopsis thaliana GN=ATL54 PE=2 SV=2	PF17123//PF14634//PF12678//PF12861//PF13639//PF00097//PF12906	RING-like zinc finger//zinc-RING finger domain//RING-H2 zinc finger//Anaphase-promoting complex subunit 11 RING-H2 finger//Ring finger domain//Zinc finger, C3HC4 type (RING finger)//RING-variant domain	GO:0016567	protein ubiquitination	GO:0005515//GO:0008270//GO:0046872//GO:0004842	protein binding//zinc ion binding//metal ion binding//ubiquitin-protein transferase activity	GO:0005680	anaphase-promoting complex	--	--
Cluster-11794.0	1.05	0.38	2	0.6	1	0.32	1	0.45	433	--	--	--	--	--	--	--	--	--	--	--	--	--	--	--	--	--	--	--	--	--	--	--	--	--	--	--	--
Cluster-11796.1	2	0.35	4	0.57	5	0.78	2	0.55	599	--	--	--	--	--	--	--	--	--	--	--	--	--	--	--	--	--	--	--	--	--	--	--	--	--	--	--	--
Cluster-11797.0	49.7	4.71	78.72	5.97	37.61	3.11	51.95	8.55	882	590657008	XP_007034436.1	340	6.3e-30	Uncharacterized protein isoform 1 [Theobroma cacao]>gi|508713465|gb|EOY05362.1| Uncharacterized protein isoform 1 [Theobroma cacao]	--	--	--	--	--	--	--	--	--	--	--	--	--	--	--	--	--	--	--	--	--	--	--
Cluster-11800.0	45.5	2.04	18.03	0.64	30.96	1.21	9.27	0.78	1561	802627952	XP_012076896.1	1097	1.9e-117	PREDICTED: probable acyl-[acyl-carrier-protein]--UDP-N-acetylglucosamine O-acyltransferase, mitochondrial [Jatropha curcas]>gi|802627955|ref|XP_012076897.1| PREDICTED: probable acyl-[acyl-carrier-protein]--UDP-N-acetylglucosamine O-acyltransferase, mitochondrial [Jatropha curcas]	802627954	XM_012221507.1	468	0	PREDICTED: Jatropha curcas probable acyl-[acyl-carrier-protein]--UDP-N-acetylglucosamine O-acyltransferase, mitochondrial (LOC105637861), transcript variant X2, mRNA	K00677	lpxA	UDP-N-acetylglucosamine acyltransferase	http://www.genome.jp/dbget-bin/www_bget?ko:K00677	Q9SU91	963	9e-103	Probable acyl-[acyl-carrier-protein]--UDP-N-acetylglucosamine O-acyltransferase, mitochondrial OS=Arabidopsis thaliana GN=LPXA PE=1 SV=1	--	--	--	--	--	--	--	--	--	--
Cluster-11804.0	171	9.61	81	3.62	227	11.09	53	5.48	1301	802588542	XP_012070945.1	1335	3.9e-145	PREDICTED: pirin-like protein [Jatropha curcas]>gi|643732028|gb|KDP39220.1| hypothetical protein JCGZ_00977 [Jatropha curcas]	802588541	XM_012215555.1	471	0	PREDICTED: Jatropha curcas pirin-like protein (LOC105633043), mRNA	K06911	K06911	uncharacterized protein	http://www.genome.jp/dbget-bin/www_bget?ko:K06911	Q9LPS9	1045	2.3e-112	Pirin-like protein At1g50590 OS=Arabidopsis thaliana GN=At1g50590 PE=2 SV=1	--	--	--	--	--	--	--	--	--	--
Cluster-11808.0	6	1.05	6	0.85	3	0.46	5	1.36	604	--	--	--	--	--	--	--	--	--	--	--	--	--	--	--	--	--	--	--	--	--	--	--	--	--	--	--	--
Cluster-11812.0	449.32	20.16	183.12	6.51	46.14	1.8	19.85	1.67	1561	743916787	XP_011002371.1	511	1.7e-49	PREDICTED: uncharacterized protein LOC105109369 [Populus euphratica]	659127240	XM_008465378.1	110	4.96709e-48	PREDICTED: Cucumis melo acyl carrier protein 3, mitochondrial (LOC103501710), transcript variant X2, mRNA	K03955	NDUFAB1	NADH dehydrogenase (ubiquinone) 1 alpha/beta subcomplex 1	http://www.genome.jp/dbget-bin/www_bget?ko:K03955	Q9FGJ4	322	1.9e-28	Acyl carrier protein 3, mitochondrial OS=Arabidopsis thaliana GN=MTACP2 PE=2 SV=1	PF00185	Aspartate/ornithine carbamoyltransferase, Asp/Orn binding domain	GO:0006520	cellular amino acid metabolic process	GO:0016743//GO:0016597	carboxyl- or carbamoyltransferase activity//amino acid binding	--	--	KOG1748	Acyl carrier protein/NADH-ubiquinone oxidoreductase, NDUFAB1/SDAP subunit
Cluster-11829.0	310	17.77	265	12.06	344	17.15	47	4.95	1281	743809093	XP_011018427.1	441	1.8e-41	PREDICTED: cadmium-induced protein AS8 [Populus euphratica]>gi|743809100|ref|XP_011018428.1| PREDICTED: cadmium-induced protein AS8 [Populus euphratica]>gi|743809104|ref|XP_011018429.1| PREDICTED: cadmium-induced protein AS8 [Populus euphratica]	743809103	XM_011020127.1	194	8.17943e-95	PREDICTED: Populus euphratica cadmium-induced protein AS8 (LOC105121474), transcript variant X4, mRNA	--	--	--	--	P42735	283	5.2e-24	Cadmium-induced protein AS8 OS=Arabidopsis thaliana GN=At4g19070 PE=2 SV=1	PF11857	Domain of unknown function (DUF3377)	--	--	GO:0004222	metalloendopeptidase activity	--	--	--	--
Cluster-11842.0	15	3.86	4	0.85	2	0.46	3	1.08	497	643724396	KDP33597.1	500	9.9e-49	hypothetical protein JCGZ_07168 [Jatropha curcas]	731316629	XM_010698004.1	53	7.33608e-17	PREDICTED: Beta vulgaris subsp. vulgaris phospholipase D alpha 1-like (LOC104908837), mRNA	K01115	PLD1_2	phospholipase D1/2	http://www.genome.jp/dbget-bin/www_bget?ko:K01115	Q43007	440	1.3e-42	Phospholipase D alpha 1 OS=Oryza sativa subsp. japonica GN=PLD1 PE=1 SV=2	--	--	--	--	--	--	--	--	--	--
Cluster-11848.0	3	5.13	1	1.62	1	1.68	2	1.89	295	--	--	--	--	--	--	--	--	--	--	--	--	--	--	--	--	--	--	--	--	--	--	--	--	--	--	--	--
Cluster-11855.1	16.01	0.38	16.57	0.31	29.8	0.62	14.15	0.66	2686	255586041	XP_002533688.1	137	6.7e-06	1-deoxyxylulose-5-phosphate synthase, putative [Ricinus communis]>gi|223526414|gb|EEF28696.1| 1-deoxyxylulose-5-phosphate synthase, putative [Ricinus communis]	--	--	--	--	--	--	--	--	--	--	--	--	--	--	--	--	--	--	--	--	--	--	--
Cluster-11859.0	110	14.25	38	3.96	16	1.82	2	0.43	719	255559270	XP_002520655.1	428	3.2e-40	nucleic acid binding protein, putative [Ricinus communis]>gi|223540040|gb|EEF41617.1| nucleic acid binding protein, putative [Ricinus communis]	--	--	--	--	--	--	--	--	--	--	--	--	--	--	--	--	--	--	--	--	--	--	--
Cluster-11862.0	11	0.85	52.3	3.21	76	5.11	3	0.41	1022	743806398	XP_011017907.1	704	4.5e-72	PREDICTED: LRR receptor-like serine/threonine-protein kinase GSO2 isoform X1 [Populus euphratica]	566256948	XM_006388315.1	68	7.16329e-25	Populus trichocarpa hypothetical protein (POPTR_0204s00240g) mRNA, complete cds	--	--	--	--	Q8LPB4	264	6.7e-22	Phytosulfokine receptor 1 OS=Daucus carota GN=PSKR PE=1 SV=1	PF13855//PF05316//PF00560	Leucine rich repeat//Mitochondrial ribosomal protein (VAR1)//Leucine Rich Repeat	GO:0006412//GO:0042254	translation//ribosome biogenesis	GO:0005515//GO:0003735	protein binding//structural constituent of ribosome	GO:0005840//GO:0005761	ribosome//mitochondrial ribosome	--	--
Cluster-11862.1	3	0.33	14.7	1.31	14	1.36	4	0.75	794	566225586	XP_006371039.1	717	1.1e-73	hypothetical protein POPTR_0019s02860g [Populus trichocarpa]>gi|550316623|gb|ERP48836.1| hypothetical protein POPTR_0019s02860g [Populus trichocarpa]	--	--	--	--	--	--	--	--	--	Q9C7S5	304	1.2e-26	Tyrosine-sulfated glycopeptide receptor 1 OS=Arabidopsis thaliana GN=PSYR1 PE=2 SV=1	PF13855//PF00560	Leucine rich repeat//Leucine Rich Repeat	--	--	GO:0005515	protein binding	--	--	--	--
Cluster-11871.0	69	15.87	65	12.22	102	20.78	33	10.99	524	--	--	--	--	--	--	--	--	--	--	--	--	--	--	--	--	--	--	--	--	--	--	--	--	--	--	--	--
Cluster-11875.0	6	0.61	9	0.73	7.05	0.63	11.43	2	839	--	--	--	--	--	255560797	XM_002521366.1	35	1.29048e-06	Ricinus communis katanin P80 subunit, putative, mRNA	--	--	--	--	--	--	--	--	--	--	--	--	--	--	--	--	--	--
Cluster-11880.0	80.53	2.62	19.39	0.5	66.33	1.87	33.41	2.08	2048	255544236	XP_002513180.1	1285	3.9e-139	retinoblastoma binding protein, putative [Ricinus communis]>gi|223547678|gb|EEF49171.1| retinoblastoma binding protein, putative [Ricinus communis]	255544235	XM_002513134.1	383	0	Ricinus communis retinoblastoma binding protein, putative, mRNA	K13096	SF4	splicing factor 4	http://www.genome.jp/dbget-bin/www_bget?ko:K13096	Q9ZRT1	623	3.1e-63	Protein gamma response 1 OS=Arabidopsis thaliana GN=GR1 PE=1 SV=2	PF08573	DNA repair protein endonuclease SAE2/CtIP C-terminus	GO:0006281//GO:0000077//GO:0006308	DNA repair//DNA damage checkpoint//DNA catabolic process	GO:0000014	single-stranded DNA endodeoxyribonuclease activity	--	--	--	--
Cluster-11881.0	27.37	2.82	21.5	1.78	27.38	2.47	3.37	0.6	833	802621061	XP_012075822.1	272	4.6e-22	PREDICTED: GPI mannosyltransferase 3 [Jatropha curcas]>gi|643725947|gb|KDP34794.1| hypothetical protein JCGZ_10574 [Jatropha curcas]	--	--	--	--	--	K05286	PIGB	phosphatidylinositol glycan, class B	http://www.genome.jp/dbget-bin/www_bget?ko:K05286	Q9JJQ0	143	5.8e-08	GPI mannosyltransferase 3 OS=Mus musculus GN=Pigb PE=2 SV=2	PF03901	Alg9-like mannosyltransferase family	--	--	GO:0016757	transferase activity, transferring glycosyl groups	--	--	KOG1771	GPI-alpha-mannosyltransferase III (GPI10/PIG-B) involved in glycosylphosphatidylinositol anchor biosynthesis
Cluster-11888.0	60	0.93	49	0.6	78.99	1.06	47	1.42	4016	802760660	XP_012089509.1	3834	0	PREDICTED: kinesin-related protein 6 isoform X1 [Jatropha curcas]	802760659	XM_012234119.1	1139	0	PREDICTED: Jatropha curcas kinesin-like protein KIFC3 (LOC105647896), transcript variant X1, mRNA	K10406	KIFC2_3	kinesin family member C2/C3	http://www.genome.jp/dbget-bin/www_bget?ko:K10406	O35231	844	1.5e-88	Kinesin-like protein KIFC3 OS=Mus musculus GN=Kifc3 PE=1 SV=4	PF01496//PF06449//PF00225//PF08074	V-type ATPase 116kDa subunit family//Mitochondrial domain of unknown function (DUF1082)//Kinesin motor domain//CHDCT2 (NUC038) domain	GO:0015992//GO:0015991//GO:0007018//GO:0006355//GO:0007017	proton transport//ATP hydrolysis coupled proton transport//microtubule-based movement//regulation of transcription, DNA-templated//microtubule-based process	GO:0003677//GO:0016820//GO:0005524//GO:0015078//GO:0003777//GO:0016818//GO:0008270//GO:0008017	DNA binding//hydrolase activity, acting on acid anhydrides, catalyzing transmembrane movement of substances//ATP binding//hydrogen ion transmembrane transporter activity//microtubule motor activity//hydrolase activity, acting on acid anhydrides, in phosphorus-containing anhydrides//zinc ion binding//microtubule binding	GO:0005634//GO:0005874//GO:0016021//GO:0045298//GO:0005739//GO:0033179	nucleus//microtubule//integral component of membrane//tubulin complex//mitochondrion//proton-transporting V-type ATPase, V0 domain	--	--
Cluster-11890.0	6.88	0.43	13.13	0.66	17.89	0.98	4.73	0.54	1191	802591914	XP_012071293.1	468	1.2e-44	PREDICTED: TMV resistance protein N-like [Jatropha curcas]	566169176	XM_006382500.1	42	2.37956e-10	Populus trichocarpa hypothetical protein (POPTR_0005s03330g) mRNA, complete cds	--	--	--	--	F4KIF3	290	7.5e-25	Disease resistance-like protein CSA1 OS=Arabidopsis thaliana GN=CSA1 PE=3 SV=1	PF13855//PF00560	Leucine rich repeat//Leucine Rich Repeat	--	--	GO:0005515	protein binding	--	--	--	--
Cluster-11891.0	60.54	2.36	47.96	1.48	33.33	1.13	26.97	1.98	1758	255576987	XP_002529378.1	1557	9.6e-171	DNA-3-methyladenine glycosylase, putative [Ricinus communis]>gi|223531126|gb|EEF32974.1| DNA-3-methyladenine glycosylase, putative [Ricinus communis]	255576986	XM_002529332.1	670	0	Ricinus communis DNA-3-methyladenine glycosylase, putative, mRNA	K01246	tag	DNA-3-methyladenine glycosylase I	http://www.genome.jp/dbget-bin/www_bget?ko:K01246	Q7VG78	456	6.2e-44	Probable GMP synthase [glutamine-hydrolyzing] OS=Helicobacter hepaticus (strain ATCC 51449 / 3B1) GN=guaA PE=3 SV=1	PF03352	Methyladenine glycosylase	GO:0006284	base-excision repair	GO:0008725	DNA-3-methyladenine glycosylase activity	--	--	--	--
Cluster-11892.0	172	7.15	85	2.8	127	4.58	10	0.78	1664	802741247	XP_012087046.1	1141	1.6e-122	PREDICTED: glyoxylate/hydroxypyruvate reductase HPR3-like [Jatropha curcas]>gi|643712119|gb|KDP25547.1| hypothetical protein JCGZ_20703 [Jatropha curcas]	255549955	XM_002515983.1	40	4.33765e-09	Ricinus communis glycerate dehydrogenase, putative, mRNA	K15919	HPR2	hydroxypyruvate reductase 2	http://www.genome.jp/dbget-bin/www_bget?ko:K15919	Q9LE33	791	8.4e-83	Glyoxylate/hydroxypyruvate reductase HPR3 OS=Arabidopsis thaliana GN=HPR3 PE=2 SV=1	PF02826//PF00389//PF03446//PF00899//PF13241	D-isomer specific 2-hydroxyacid dehydrogenase, NAD binding domain//D-isomer specific 2-hydroxyacid dehydrogenase, catalytic domain//NAD binding domain of 6-phosphogluconate dehydrogenase//ThiF family//Putative NAD(P)-binding	GO:0006779//GO:0019521//GO:0055114//GO:0006098//GO:0019354//GO:0008152	porphyrin-containing compound biosynthetic process//D-gluconate metabolic process//oxidation-reduction process//pentose-phosphate shunt//siroheme biosynthetic process//metabolic process	GO:0043115//GO:0051287//GO:0004616//GO:0016616//GO:0008641	precorrin-2 dehydrogenase activity//NAD binding//phosphogluconate dehydrogenase (decarboxylating) activity//oxidoreductase activity, acting on the CH-OH group of donors, NAD or NADP as acceptor//small protein activating enzyme activity	--	--	KOG0069	Glyoxylate/hydroxypyruvate reductase (D-isomer-specific 2-hydroxy acid dehydrogenase superfamily)
Cluster-11893.0	327.5	18.09	68.87	3.02	99.49	4.78	31.5	3.2	1319	255569732	XP_002525830.1	1695	7.1e-187	leucoanthocyanidin dioxygenase, putative [Ricinus communis]>gi|223534835|gb|EEF36524.1| leucoanthocyanidin dioxygenase, putative [Ricinus communis]	802577981	XM_012213895.1	467	0	PREDICTED: Jatropha curcas feruloyl CoA ortho-hydroxylase 2-like (LOC105631723), mRNA	K06892	F6H1	feruloyl-CoA ortho-hydroxylase	http://www.genome.jp/dbget-bin/www_bget?ko:K06892	Q9LHN8	1198	4.3e-130	Feruloyl CoA ortho-hydroxylase 1 OS=Arabidopsis thaliana GN=F6'H1 PE=1 SV=1	PF03171	2OG-Fe(II) oxygenase superfamily	GO:0055114//GO:0009813	oxidation-reduction process//flavonoid biosynthetic process	GO:0016491//GO:0016702//GO:0050589	oxidoreductase activity//oxidoreductase activity, acting on single donors with incorporation of molecular oxygen, incorporation of two atoms of oxygen//leucocyanidin oxygenase activity	--	--	--	--
Cluster-11893.1	136.76	11.74	11.13	2.55	22.63	5.32	3.5	0.35	1327	255569732	XP_002525830.1	1695	7.2e-187	leucoanthocyanidin dioxygenase, putative [Ricinus communis]>gi|223534835|gb|EEF36524.1| leucoanthocyanidin dioxygenase, putative [Ricinus communis]	802577743	XM_012213767.1	424	0	PREDICTED: Jatropha curcas feruloyl CoA ortho-hydroxylase 2-like (LOC105631596), partial mRNA	K06892	F6H1	feruloyl-CoA ortho-hydroxylase	http://www.genome.jp/dbget-bin/www_bget?ko:K06892	Q9LHN8	1203	1.1e-130	Feruloyl CoA ortho-hydroxylase 1 OS=Arabidopsis thaliana GN=F6'H1 PE=1 SV=1	PF01994//PF03171	tRNA ribose 2'-O-methyltransferase, aTrm56//2OG-Fe(II) oxygenase superfamily	GO:0009451//GO:0008033//GO:0055114//GO:0002128//GO:0009813	RNA modification//tRNA processing//oxidation-reduction process//tRNA nucleoside ribose methylation//flavonoid biosynthetic process	GO:0016491//GO:0016702//GO:0008175//GO:0050589	oxidoreductase activity//oxidoreductase activity, acting on single donors with incorporation of molecular oxygen, incorporation of two atoms of oxygen//tRNA methyltransferase activity//leucocyanidin oxygenase activity	GO:0005737	cytoplasm	--	--
Cluster-11900.0	121.51	4.37	280.34	7.98	203.76	6.36	13.29	0.91	1880	255540017	XP_002511073.1	625	1.2e-62	conserved hypothetical protein [Ricinus communis]>gi|223550188|gb|EEF51675.1| conserved hypothetical protein [Ricinus communis]	802770168	XM_012235168.1	215	2.56665e-106	PREDICTED: Jatropha curcas uncharacterized LOC105648699 (LOC105648699), transcript variant X3, mRNA	--	--	--	--	--	--	--	--	--	--	--	--	--	--	--	--	--	--
Cluster-11907.0	7	1.22	5	0.71	8	1.23	2	0.54	603	--	--	--	--	--	--	--	--	--	--	--	--	--	--	--	--	--	--	--	--	--	--	--	--	--	--	--	--
Cluster-11908.1	80.82	5.48	15.56	0.84	31.94	1.89	3	0.37	1125	802652984	XP_012080250.1	1143	6.2e-123	PREDICTED: flavonol synthase/flavanone 3-hydroxylase-like [Jatropha curcas]>gi|802652988|ref|XP_012080251.1| PREDICTED: flavonol synthase/flavanone 3-hydroxylase-like [Jatropha curcas]>gi|643720975|gb|KDP31239.1| hypothetical protein JCGZ_11615 [Jatropha curcas]	--	--	--	--	--	--	--	--	--	Q9XG83	290	7.1e-25	Gibberellin 2-beta-dioxygenase OS=Phaseolus coccineus GN=GA2OX1 PE=2 SV=1	PF03171	2OG-Fe(II) oxygenase superfamily	GO:0055114	oxidation-reduction process	GO:0016491	oxidoreductase activity	--	--	--	--
Cluster-11911.0	39.43	2.29	10.86	0.5	9.27	0.47	6.23	0.66	1268	802670879	XP_012081507.1	695	6.2e-71	PREDICTED: uncharacterized protein LOC105641537 isoform X1 [Jatropha curcas]	--	--	--	--	--	--	--	--	--	--	--	--	--	PF16719	SAWADEE domain	--	--	GO:0003682	chromatin binding	GO:0000785	chromatin	--	--
Cluster-11913.0	11.91	0.98	30.22	1.97	36.79	2.63	29.36	4.25	978	802556179	XP_012065640.1	566	4.3e-56	PREDICTED: structure-specific endonuclease subunit slx1 [Jatropha curcas]	802556178	XM_012210250.1	179	1.35135e-86	PREDICTED: Jatropha curcas structure-specific endonuclease subunit slx1 (LOC105628772), mRNA	K15078	SLX1	structure-specific endonuclease subunit SLX1	http://www.genome.jp/dbget-bin/www_bget?ko:K15078	Q9P7M3	182	2.1e-12	Structure-specific endonuclease subunit slx1 OS=Schizosaccharomyces pombe (strain 972 / ATCC 24843) GN=slx1 PE=1 SV=1	--	--	--	--	--	--	--	--	KOG3005	GIY-YIG type nuclease
Cluster-11915.0	6	1.66	10.54	2.41	14.78	3.65	5	1.9	481	--	--	--	--	--	--	--	--	--	--	--	--	--	--	--	--	--	--	--	--	--	--	--	--	--	--	--	--
Cluster-11918.0	41	2.32	41	1.84	24	1.18	15	1.56	1296	802633957	XP_012077761.1	1307	6.9e-142	PREDICTED: NADH kinase isoform X1 [Jatropha curcas]>gi|643723841|gb|KDP33218.1| hypothetical protein JCGZ_12740 [Jatropha curcas]	802633956	XM_012222371.1	461	0	PREDICTED: Jatropha curcas NADH kinase (LOC105638552), transcript variant X1, mRNA	K00858	ppnK, NADK	NAD+ kinase	http://www.genome.jp/dbget-bin/www_bget?ko:K00858	Q500Y9	1018	3.1e-109	NADH kinase OS=Arabidopsis thaliana GN=NADK3 PE=1 SV=1	PF00781//PF01513	Diacylglycerol kinase catalytic domain//ATP-NAD kinase	GO:0046497//GO:0006741//GO:0008152//GO:0006769	nicotinate nucleotide metabolic process//NADP biosynthetic process//metabolic process//nicotinamide metabolic process	GO:0003951//GO:0016301	NAD+ kinase activity//kinase activity	--	--	--	--
Cluster-11919.0	89.19	3.95	125.95	4.42	61.12	2.35	4.01	0.33	1578	802715270	XP_012084707.1	1636	5.9e-180	PREDICTED: vacuolar amino acid transporter 1-like [Jatropha curcas]>gi|643714797|gb|KDP27152.1| hypothetical protein JCGZ_19851 [Jatropha curcas]	802715269	XM_012229317.1	475	0	PREDICTED: Jatropha curcas vacuolar amino acid transporter 1-like (LOC105644070), mRNA	K15015	SLC32A, VGAT	solute carrier family 32 (vesicular inhibitory amino acid transporter)	http://www.genome.jp/dbget-bin/www_bget?ko:K15015	P47082	335	6e-30	Vacuolar amino acid transporter 1 OS=Saccharomyces cerevisiae (strain ATCC 204508 / S288c) GN=AVT1 PE=1 SV=1	PF03222	Tryptophan/tyrosine permease family	GO:0003333	amino acid transmembrane transport	--	--	--	--	--	--
Cluster-11922.0	5	0.49	17	1.33	19	1.63	4	0.68	862	--	--	--	--	--	--	--	--	--	--	--	--	--	--	--	--	--	--	--	--	--	--	--	--	--	--	--	--
Cluster-11930.0	28.8	1.12	19.88	0.61	63.92	2.16	26.69	1.96	1756	802650256	XP_012079975.1	1872	2.8e-207	PREDICTED: pachytene checkpoint protein 2 homolog [Jatropha curcas]>gi|643720761|gb|KDP31025.1| hypothetical protein JCGZ_11401 [Jatropha curcas]	802650255	XM_012224585.1	805	0	PREDICTED: Jatropha curcas pachytene checkpoint protein 2 homolog (LOC105640302), mRNA	--	--	--	--	Q8H1F9	1671	8.1e-185	Pachytene checkpoint protein 2 homolog OS=Arabidopsis thaliana GN=At4g24710 PE=2 SV=1	PF00004//PF04851//PF02269//PF01637//PF07728//PF01695//PF07931//PF07724//PF05496//PF07726//PF00005//PF02358//PF00910//PF02367//PF02224//PF06068//PF01443//PF10662	ATPase family associated with various cellular activities (AAA)//Type III restriction enzyme, res subunit//Transcription initiation factor IID, 18kD subunit//Archaeal ATPase//AAA domain (dynein-related subfamily)//IstB-like ATP binding protein//Chloramphenicol phosphotransferase-like protein//AAA domain (Cdc48 subfamily)//Holliday junction DNA helicase ruvB N-terminus//ATPase family associated wi…	GO:0006576//GO:0006281//GO:0006206//GO:0006310//GO:0002949//GO:0006366//GO:0006139//GO:0005992	cellular biogenic amine metabolic process//DNA repair//pyrimidine nucleobase metabolic process//DNA recombination//tRNA threonylcarbamoyladenosine modification//transcription from RNA polymerase II promoter//nucleobase-containing compound metabolic process//trehalose biosynthetic process	GO:0016740//GO:0004127//GO:0003724//GO:0005524//GO:0003824//GO:0009378//GO:0003677//GO:0016787//GO:0003678//GO:0016887//GO:0003723	transferase activity//cytidylate kinase activity//RNA helicase activity//ATP binding//catalytic activity//four-way junction helicase activity//DNA binding//hydrolase activity//DNA helicase activity//ATPase activity//RNA binding	GO:0009379//GO:0005657	Holliday junction helicase complex//replication fork	KOG0744	AAA+-type ATPase
Cluster-11935.0	3	5.7	1	1.82	1	1.88	1	0.99	290	255544800	XP_002513461.1	358	1.7e-32	conserved hypothetical protein [Ricinus communis]>gi|223547369|gb|EEF48864.1| conserved hypothetical protein [Ricinus communis]	--	--	--	--	--	--	--	--	--	Q9SD53	129	8.5e-07	UPF0481 protein At3g47200 OS=Arabidopsis thaliana GN=At3g47200 PE=2 SV=1	--	--	--	--	--	--	--	--	--	--
Cluster-11938.0	55.96	4.22	52.33	3.14	58.09	3.82	4.73	0.64	1039	802646297	XP_012079513.1	539	6.3e-53	PREDICTED: uncharacterized protein LOC105639923 [Jatropha curcas]>gi|802646301|ref|XP_012079514.1| PREDICTED: uncharacterized protein LOC105639923 [Jatropha curcas]>gi|802646305|ref|XP_012079515.1| PREDICTED: uncharacterized protein LOC105639923 [Jatropha curcas]>gi|802646309|ref|XP_012079516.1| PREDICTED: uncharacterized protein LOC105639923 [Jatropha curcas]>gi|643722274|gb|KDP32153.1| hypothet…	802646308	XM_012224126.1	198	3.94385e-97	PREDICTED: Jatropha curcas uncharacterized LOC105639923 (LOC105639923), transcript variant X4, mRNA	--	--	--	--	--	--	--	--	PF05066	HB1, ASXL, restriction endonuclease HTH domain	GO:0006355//GO:0006351	regulation of transcription, DNA-templated//transcription, DNA-templated	--	--	--	--	--	--
Cluster-11944.0	1	0.37	6	1.85	1	0.33	1	0.46	429	--	--	--	--	--	--	--	--	--	--	--	--	--	--	--	--	--	--	--	--	--	--	--	--	--	--	--	--
Cluster-11948.0	1	0.33	2	0.55	2	0.59	1	0.43	447	255568832	XP_002525387.1	509	8.1e-50	conserved hypothetical protein [Ricinus communis]>gi|223535350|gb|EEF37025.1| conserved hypothetical protein [Ricinus communis]	--	--	--	--	--	--	--	--	--	--	--	--	--	--	--	--	--	--	--	--	--	--	--
Cluster-11956.0	245	9.16	331	9.8	155	5.03	147	10.41	1818	255571275	XP_002526587.1	1669	1e-183	conserved hypothetical protein [Ricinus communis]>gi|223534081|gb|EEF35799.1| conserved hypothetical protein [Ricinus communis]	255571274	XM_002526541.1	597	0	Ricinus communis conserved hypothetical protein, mRNA	--	--	--	--	--	--	--	--	PF09066//PF12125//PF07953	Beta2-adaptin appendage, C-terminal sub-domain//D domain of beta-TrCP//Clostridium neurotoxin, N-terminal receptor binding	GO:0016192//GO:0006886//GO:0009405//GO:0007165//GO:0051609	vesicle-mediated transport//intracellular protein transport//pathogenesis//signal transduction//inhibition of neurotransmitter uptake	GO:0004222//GO:0050827//GO:0046983	metalloendopeptidase activity//toxin receptor binding//protein dimerization activity	GO:0030131//GO:0005576	clathrin adaptor complex//extracellular region	--	--
Cluster-11959.0	21	0.98	13	0.48	16	0.65	9	0.79	1509	255575853	XP_002528824.1	1873	1.9e-207	conserved hypothetical protein [Ricinus communis]>gi|223531736|gb|EEF33558.1| conserved hypothetical protein [Ricinus communis]	802581719	XM_012214482.1	737	0	PREDICTED: Jatropha curcas uncharacterized LOC105632163 (LOC105632163), mRNA	--	--	--	--	--	--	--	--	--	--	--	--	--	--	--	--	--	--
Cluster-11961.3	40.21	1.75	83.33	2.88	63.91	2.42	27.24	2.23	1599	255559196	XP_002520619.1	1042	4.5e-111	conserved hypothetical protein [Ricinus communis]>gi|223540180|gb|EEF41755.1| conserved hypothetical protein [Ricinus communis]	802634416	XM_012222598.1	313	7.23947e-161	PREDICTED: Jatropha curcas elongator complex protein 5 (LOC105638739), mRNA	--	--	--	--	F4IQJ2	722	8.1e-75	Elongator complex protein 5 OS=Arabidopsis thaliana GN=ELP5 PE=1 SV=1	PF10483	Elongator subunit Iki1	--	--	--	--	GO:0033588	Elongator holoenzyme complex	--	--
Cluster-11961.4	142.52	6.65	149.76	5.54	224.58	9.1	33.12	2.89	1511	255559196	XP_002520619.1	1415	2.4e-154	conserved hypothetical protein [Ricinus communis]>gi|223540180|gb|EEF41755.1| conserved hypothetical protein [Ricinus communis]	802634416	XM_012222598.1	500	0	PREDICTED: Jatropha curcas elongator complex protein 5 (LOC105638739), mRNA	--	--	--	--	F4IQJ2	1000	4.5e-107	Elongator complex protein 5 OS=Arabidopsis thaliana GN=ELP5 PE=1 SV=1	PF10483	Elongator subunit Iki1	--	--	--	--	GO:0033588	Elongator holoenzyme complex	--	--
Cluster-11968.0	45.92	2.27	96.23	3.77	13.01	0.56	37.87	3.48	1442	566177226	XP_002308386.2	1171	4.5e-126	hypothetical protein POPTR_0006s20250g [Populus trichocarpa]>gi|550336706|gb|EEE91909.2| hypothetical protein POPTR_0006s20250g [Populus trichocarpa]	255565042	XM_002523468.1	393	0	Ricinus communis conserved hypothetical protein, mRNA	--	--	--	--	--	--	--	--	PF00149//PF08210	Calcineurin-like phosphoesterase//APOBEC-like N-terminal domain	GO:0006807	nitrogen compound metabolic process	GO:0008270//GO:0016787//GO:0016814	zinc ion binding//hydrolase activity//hydrolase activity, acting on carbon-nitrogen (but not peptide) bonds, in cyclic amidines	--	--	--	--
Cluster-11970.0	8	1.8	2	0.37	27	5.39	6	1.97	529	224068650	XP_002302791.1	144	2e-07	NPR1/NIM1-interacting protein 1 [Populus trichocarpa]>gi|222844517|gb|EEE82064.1| NPR1/NIM1-interacting protein 1 [Populus trichocarpa]	--	--	--	--	--	--	--	--	--	--	--	--	--	PF15699	NPR1 interacting	GO:0010112	regulation of systemic acquired resistance	--	--	--	--	--	--
Cluster-11983.1	4	1.07	2	0.44	3	0.72	1	0.37	488	--	--	--	--	--	--	--	--	--	--	--	--	--	--	--	--	--	--	--	--	--	--	--	--	--	--	--	--
Cluster-11992.0	2	0.32	3	0.39	5	0.71	2	0.51	629	--	--	--	--	--	--	--	--	--	--	--	--	--	--	--	--	--	--	--	--	--	--	--	--	--	--	--	--
Cluster-11994.1	28	1.72	7	0.34	14	0.75	22	2.46	1215	--	--	--	--	--	255546867	XM_002514446.1	71	1.83827e-26	Ricinus communis LRX2, putative, mRNA	--	--	--	--	--	--	--	--	--	--	--	--	--	--	--	--	--	--
Cluster-11995.0	11	0.77	13	0.73	31	1.9	3	0.38	1094	--	--	--	--	--	--	--	--	--	--	--	--	--	--	--	--	--	--	--	--	--	--	--	--	--	--	--	--
Cluster-12005.0	13	2.32	9	1.3	5	0.79	6	1.66	596	255566231	XP_002524103.1	407	7.2e-38	conserved hypothetical protein [Ricinus communis]>gi|223536671|gb|EEF38313.1| conserved hypothetical protein [Ricinus communis]	--	--	--	--	--	--	--	--	--	--	--	--	--	--	--	--	--	--	--	--	--	--	--
Cluster-12010.0	3	0.7	3	0.57	4	0.83	4	1.35	520	--	--	--	--	--	--	--	--	--	--	--	--	--	--	--	--	--	--	--	--	--	--	--	--	--	--	--	--
Cluster-12011.0	25.1	2.94	38.57	3.62	45.95	4.7	13.43	2.64	767	802576725	XP_012068873.1	655	1.6e-66	PREDICTED: uncharacterized protein At3g15000, mitochondrial [Jatropha curcas]>gi|643733848|gb|KDP40691.1| hypothetical protein JCGZ_24690 [Jatropha curcas]	--	--	--	--	--	--	--	--	--	Q9CAH0	520	1e-51	Multiple organellar RNA editing factor 7, mitochondrial OS=Arabidopsis thaliana GN=MORF7 PE=2 SV=1	--	--	--	--	--	--	--	--	--	--
Cluster-12014.0	17	3.21	62	9.5	42	6.99	3	0.86	579	566201937	XP_006374850.1	402	2.7e-37	hypothetical protein POPTR_0014s02030g [Populus trichocarpa]>gi|550323156|gb|ERP52647.1| hypothetical protein POPTR_0014s02030g [Populus trichocarpa]	802570843	XM_012212871.1	141	1.03819e-65	PREDICTED: Jatropha curcas peamaclein-like (LOC105630882), mRNA	--	--	--	--	Q948Z4	360	2.8e-33	Snakin-1 OS=Solanum tuberosum GN=SN1 PE=1 SV=1	--	--	--	--	--	--	--	--	--	--
Cluster-12024.0	27	2.2	16	1.04	16	1.14	6	0.87	982	802611248	XP_012074383.1	270	9.2e-22	PREDICTED: putative pentatricopeptide repeat-containing protein At5g37570 [Jatropha curcas]	--	--	--	--	--	--	--	--	--	Q9FHR3	217	1.8e-16	Putative pentatricopeptide repeat-containing protein At5g37570 OS=Arabidopsis thaliana GN=PCMP-E37 PE=3 SV=1	--	--	--	--	--	--	--	--	--	--
Cluster-12024.1	38	1.73	20	0.72	25	0.99	9	0.77	1543	802611248	XP_012074383.1	1815	1e-200	PREDICTED: putative pentatricopeptide repeat-containing protein At5g37570 [Jatropha curcas]	731400984	XM_002275848.2	278	1.99648e-141	PREDICTED: Vitis vinifera putative pentatricopeptide repeat-containing protein At5g37570 (LOC100261353), mRNA	--	--	--	--	Q9FHR3	1323	1.6e-144	Putative pentatricopeptide repeat-containing protein At5g37570 OS=Arabidopsis thaliana GN=PCMP-E37 PE=3 SV=1	PF01335	Death effector domain	GO:0042981	regulation of apoptotic process	GO:0005515	protein binding	--	--	--	--
Cluster-12029.0	34	2.14	47	2.35	13	0.71	176	20.16	1191	802700938	XP_012083853.1	1287	1.3e-139	PREDICTED: metalloendoproteinase 1 [Jatropha curcas]>gi|643717188|gb|KDP28814.1| hypothetical protein JCGZ_14585 [Jatropha curcas]	821594482	LN846350.1	74	3.87075e-28	Trifolium pratense genome assembly redclover, chromosome : chr2	--	--	--	--	Q8GWW6	921	5.1e-98	Metalloendoproteinase 4-MMP OS=Arabidopsis thaliana GN=4MMP PE=1 SV=1	PF00413//PF07998//PF01400	Matrixin//Peptidase family M54//Astacin (Peptidase family M12A)	GO:0006508	proteolysis	GO:0004222//GO:0008270	metalloendopeptidase activity//zinc ion binding	GO:0031012	extracellular matrix	--	--
Cluster-12040.0	2	0.49	2	0.4	3	0.66	2	0.7	507	--	--	--	--	--	--	--	--	--	--	--	--	--	--	--	--	--	--	--	--	--	--	--	--	--	--	--	--
Cluster-12041.0	3	0.62	2	0.34	6	1.1	2	0.62	551	802681359	XP_012082102.1	712	2.9e-73	PREDICTED: adenylate isopentenyltransferase [Jatropha curcas]	255572083	XM_002526936.1	113	3.61813e-50	Ricinus communis adenylate dimethylallyltransferase, putative, mRNA	K10760	IPT	adenylate isopentenyltransferase (cytokinin synthase)	http://www.genome.jp/dbget-bin/www_bget?ko:K10760	Q5GHF7	550	2.5e-55	Adenylate isopentenyltransferase OS=Humulus lupulus PE=1 SV=1	PF01715	IPP transferase	GO:0008033	tRNA processing	--	--	--	--	--	--
Cluster-12068.1	2	0.33	8	1.05	4	0.57	3	0.77	627	--	--	--	--	--	--	--	--	--	--	--	--	--	--	--	--	--	--	--	--	--	--	--	--	--	--	--	--
Cluster-12076.0	16	3.11	3	0.47	4	0.69	7	2.06	570	802732549	XP_012086419.1	304	6.1e-26	PREDICTED: probable inactive receptor kinase At5g16590 [Jatropha curcas]>gi|643712527|gb|KDP25788.1| hypothetical protein JCGZ_22510 [Jatropha curcas]	--	--	--	--	--	--	--	--	--	Q9LVM0	224	1.6e-17	Probable inactive receptor kinase At5g58300 OS=Arabidopsis thaliana GN=At5g58300 PE=2 SV=1	--	--	--	--	--	--	--	--	--	--
Cluster-12079.0	11	1.37	4	0.4	3	0.33	7	1.45	736	590672068	XP_007038505.1	985	8.5e-105	Cytochrome P450 704C1 [Theobroma cacao]>gi|508775750|gb|EOY23006.1| Cytochrome P450 704C1 [Theobroma cacao]	743856774	XM_011031702.1	305	9.10162e-157	PREDICTED: Populus euphratica cytochrome P450 704C1-like (LOC105129580), mRNA	--	--	--	--	Q50EK3	720	6.4e-75	Cytochrome P450 704C1 OS=Pinus taeda GN=CYP704C1 PE=2 SV=1	PF00067	Cytochrome P450	GO:0055114	oxidation-reduction process	GO:0005506//GO:0016705//GO:0020037	iron ion binding//oxidoreductase activity, acting on paired donors, with incorporation or reduction of molecular oxygen//heme binding	--	--	--	--
Cluster-12084.0	88.9	4.28	190.73	7.29	111.48	4.67	152.4	13.68	1472	802604753	XP_012073599.1	1337	2.6e-145	PREDICTED: uncharacterized protein LOC105635190 [Jatropha curcas]>gi|643728820|gb|KDP36757.1| hypothetical protein JCGZ_08048 [Jatropha curcas]	802604752	XM_012218209.1	427	0	PREDICTED: Jatropha curcas uncharacterized LOC105635190 (LOC105635190), mRNA	--	--	--	--	--	--	--	--	--	--	--	--	--	--	--	--	--	--
Cluster-12101.0	5	2.07	3	1.05	4	1.49	2	0.98	412	--	--	--	--	--	--	--	--	--	--	--	--	--	--	--	--	--	--	--	--	--	--	--	--	--	--	--	--
Cluster-12103.1	3	0.42	9	1.01	3	0.37	2	0.45	689	--	--	--	--	--	--	--	--	--	--	--	--	--	--	--	--	--	--	--	--	--	--	--	--	--	--	--	--
Cluster-12106.0	56.14	1.6	40.67	0.91	58.34	1.44	8.43	0.46	2306	255556946	XP_002519506.1	1119	7.7e-120	phosphoglycerate kinase, putative [Ricinus communis]>gi|223541369|gb|EEF42920.1| phosphoglycerate kinase, putative [Ricinus communis]	703141360	XM_010109182.1	177	4.20407e-85	Morus notabilis Phosphoglycerate kinase 1 partial mRNA	K00927	PGK, pgk	phosphoglycerate kinase	http://www.genome.jp/dbget-bin/www_bget?ko:K00927	P73161	294	5e-25	tRNA (guanine-N(7)-)-methyltransferase OS=Synechocystis sp. (strain PCC 6803 / Kazusa) GN=trmB PE=3 SV=2	PF00162//PF05175//PF02390//PF08241	Phosphoglycerate kinase//Methyltransferase small domain//Putative methyltransferase//Methyltransferase domain	GO:0036265//GO:0008033//GO:0015976//GO:0009451//GO:0008152//GO:0006094//GO:0016310//GO:0006096//GO:0006400	RNA (guanine-N7)-methylation//tRNA processing//carbon utilization//RNA modification//metabolic process//gluconeogenesis//phosphorylation//glycolytic process//tRNA modification	GO:0008168//GO:0008176//GO:0004618	methyltransferase activity//tRNA (guanine-N7-)-methyltransferase activity//phosphoglycerate kinase activity	--	--	KOG3115	Methyltransferase-like protein
Cluster-12107.0	3	0.83	2	0.46	2	0.49	2	0.76	481	743867926	XP_011032864.1	669	2.4e-68	PREDICTED: germin-like protein subfamily 3 member 2 [Populus euphratica]	566192559	XM_002315403.2	144	1.83486e-67	Populus trichocarpa Germin-like protein subfamily 3 member 2 precursor (POPTR_0010s24470g) mRNA, complete cds	--	--	--	--	Q9SR72	547	4.8e-55	Germin-like protein subfamily 3 member 2 OS=Arabidopsis thaliana GN=At3g10080 PE=2 SV=1	PF06530//PF03079//PF00190	Phage antitermination protein Q//ARD/ARD' family//Cupin	GO:0060567//GO:0055114	negative regulation of DNA-templated transcription, termination//oxidation-reduction process	GO:0010309//GO:0045735//GO:0003677	acireductone dioxygenase [iron(II)-requiring] activity//nutrient reservoir activity//DNA binding	--	--	--	--
Cluster-12109.0	11.05	0.92	10.94	0.73	13.71	1	4.12	0.61	964	643736068	KDP42484.1	194	5.9e-13	hypothetical protein JCGZ_00281 [Jatropha curcas]	695027514	XM_009402829.1	40	2.47715e-09	PREDICTED: Musa acuminata subsp. malaccensis COX assembly mitochondrial protein 2 homolog (LOC103985197), mRNA	K18172	CMC2	COX assembly mitochondrial protein 2	http://www.genome.jp/dbget-bin/www_bget?ko:K18172	--	--	--	--	--	--	--	--	--	--	--	--	--	--
Cluster-12120.0	122	12.54	65	5.35	128	11.5	23	4.05	835	731336234	XP_010679145.1	518	1.4e-50	PREDICTED: probable histone H2A variant 3 [Beta vulgaris subsp. vulgaris]>gi|870858771|gb|KMT10259.1| hypothetical protein BVRB_5g120160 [Beta vulgaris subsp. vulgaris]	255559900	XM_002520923.1	203	5.22278e-100	Ricinus communis histone h2a, putative, mRNA	K11251	H2A	histone H2A	http://www.genome.jp/dbget-bin/www_bget?ko:K11251	Q8S857	505	6.1e-50	Probable histone H2A variant 2 OS=Oryza sativa subsp. japonica GN=Os10g0418000 PE=2 SV=1	PF00125	Core histone H2A/H2B/H3/H4	--	--	GO:0003677	DNA binding	--	--	KOG1757	Histone 2A
Cluster-12121.0	8.44	0.7	9.18	0.61	16	1.16	5	0.73	968	--	--	--	--	--	--	--	--	--	--	--	--	--	--	--	--	--	--	--	--	--	--	--	--	--	--	--	--
Cluster-12134.0	28	7.69	10	2.26	6	1.47	3	1.13	483	255550060	XP_002516081.1	257	1.4e-20	conserved hypothetical protein [Ricinus communis]>gi|223544986|gb|EEF46501.1| conserved hypothetical protein [Ricinus communis]	--	--	--	--	--	--	--	--	--	--	--	--	--	PF09238	Interleukin-4 receptor alpha chain, N-terminal	GO:0002532//GO:0007165	production of molecular mediator involved in inflammatory response//signal transduction	GO:0004896	cytokine receptor activity	GO:0016021	integral component of membrane	--	--
Cluster-12135.0	14	4.8	2	0.57	31	9.54	15	6.55	441	802681215	XP_012082081.1	253	3.8e-20	PREDICTED: protein NIM1-INTERACTING 2 [Jatropha curcas]>gi|643718043|gb|KDP29399.1| hypothetical protein JCGZ_18320 [Jatropha curcas]	--	--	--	--	--	--	--	--	--	--	--	--	--	PF15699	NPR1 interacting	GO:0010112	regulation of systemic acquired resistance	--	--	--	--	--	--
Cluster-12140.0	12	0.68	46	2.06	109	5.33	5	0.52	1300	802621731	XP_012076112.1	794	2.1e-82	PREDICTED: U-box domain-containing protein 26-like [Jatropha curcas]	694391772	XM_009373121.1	87	2.51344e-35	PREDICTED: Pyrus x bretschneideri U-box domain-containing protein 26-like (LOC103960640), mRNA	--	--	--	--	Q9FXA4	219	1.4e-16	U-box domain-containing protein 26 OS=Arabidopsis thaliana GN=PUB26 PE=2 SV=1	--	--	--	--	--	--	--	--	--	--
Cluster-12146.0	97	4.28	39	1.36	191	7.32	5	0.41	1582	802754945	XP_012088797.1	280	1e-22	PREDICTED: uncharacterized protein LOC105647357 [Jatropha curcas]	--	--	--	--	--	--	--	--	--	--	--	--	--	--	--	--	--	--	--	--	--	--	--
Cluster-12148.0	41.91	1.82	163.88	5.65	320.94	12.12	72.7	5.93	1601	802581666	XP_012069843.1	1768	3e-195	PREDICTED: aldo-keto reductase isoform X1 [Jatropha curcas]>gi|802581668|ref|XP_012069844.1| PREDICTED: aldo-keto reductase isoform X2 [Jatropha curcas]>gi|643733393|gb|KDP40340.1| hypothetical protein JCGZ_02338 [Jatropha curcas]	802581667	XM_012214454.1	706	0	PREDICTED: Jatropha curcas aldo-keto reductase (LOC105632143), transcript variant X2, mRNA	--	--	--	--	P0A9T5	741	5.1e-77	Protein tas OS=Shigella flexneri GN=tas PE=3 SV=1	--	--	--	--	--	--	--	--	KOG1575	Voltage-gated shaker-like K+ channel, subunit beta/KCNAB
Cluster-12151.0	15.02	0.61	35.75	1.16	66.3	2.35	45.78	3.52	1689	802570086	XP_012067989.1	839	1.7e-87	PREDICTED: beta carbonic anhydrase 5, chloroplastic-like [Jatropha curcas]>gi|643734802|gb|KDP41472.1| hypothetical protein JCGZ_15879 [Jatropha curcas]	255545945	XM_002513987.1	313	7.65606e-161	Ricinus communis carbonic anhydrase, putative, mRNA	K01673	cynT, can	carbonic anhydrase	http://www.genome.jp/dbget-bin/www_bget?ko:K01673	Q94CE3	658	2.3e-67	Beta carbonic anhydrase 5, chloroplastic OS=Arabidopsis thaliana GN=BCA5 PE=2 SV=1	PF00484	Carbonic anhydrase	GO:0006730//GO:0006807	one-carbon metabolic process//nitrogen compound metabolic process	GO:0008270//GO:0004089	zinc ion binding//carbonate dehydratase activity	--	--	KOG1578	Predicted carbonic anhydrase involved in protection against oxidative damage
Cluster-12157.0	96.76	4.08	69.33	2.31	66.03	2.41	25	1.98	1645	802701014	XP_012083868.1	711	1.1e-72	PREDICTED: uncharacterized protein LOC105643382 isoform X1 [Jatropha curcas]>gi|802701020|ref|XP_012083869.1| PREDICTED: uncharacterized protein LOC105643382 isoform X1 [Jatropha curcas]	--	--	--	--	--	--	--	--	--	--	--	--	--	PF01769//PF07095//PF10473	Divalent cation transporter//Intracellular growth attenuator protein IgaA//Leucine-rich repeats of kinetochore protein Cenp-F/LEK1	GO:0006812	cation transport	GO:0042803//GO:0008134//GO:0045502//GO:0008324	protein homodimerization activity//transcription factor binding//dynein binding//cation transmembrane transporter activity	GO:0009276//GO:0016021//GO:0030286//GO:0005667	Gram-negative-bacterium-type cell wall//integral component of membrane//dynein complex//transcription factor complex	--	--
Cluster-12161.0	16	4.03	4	0.83	29	6.49	1	0.36	502	--	--	--	--	--	--	--	--	--	--	--	--	--	--	--	--	--	--	--	--	--	--	--	--	--	--	--	--
Cluster-12165.0	3	0.31	10	0.82	4	0.36	7	1.23	838	--	--	--	--	--	--	--	--	--	--	--	--	--	--	--	--	--	--	--	--	--	--	--	--	--	--	--	--
Cluster-12166.1	5	0.62	21	2.1	8.49	0.93	7	1.45	736	802761264	XP_012089729.1	827	1.8e-86	PREDICTED: pentatricopeptide repeat-containing protein At2g38420, mitochondrial [Jatropha curcas]>gi|802761267|ref|XP_012089731.1| PREDICTED: pentatricopeptide repeat-containing protein At2g38420, mitochondrial [Jatropha curcas]>gi|802761270|ref|XP_012089732.1| PREDICTED: pentatricopeptide repeat-containing protein At2g38420, mitochondrial [Jatropha curcas]>gi|802761273|ref|XP_012089733.1| PREDIC…	--	--	--	--	--	--	--	--	--	Q8L6Y7	594	2.6e-60	Pentatricopeptide repeat-containing protein At2g38420, mitochondrial OS=Arabidopsis thaliana GN=At2g38420 PE=2 SV=2	--	--	--	--	--	--	--	--	--	--
Cluster-12172.0	94	2.92	74	1.82	59	1.59	6	0.36	2134	802787537	XP_012091953.1	2086	5.3e-232	PREDICTED: protein NRT1/ PTR FAMILY 4.6 [Jatropha curcas]>gi|643704170|gb|KDP21234.1| hypothetical protein JCGZ_21705 [Jatropha curcas]	255558231	XM_002520097.1	549	0	Ricinus communis nitrate transporter, putative, mRNA	--	--	--	--	Q8H157	1895	1e-210	Protein NRT1/ PTR FAMILY 4.6 OS=Arabidopsis thaliana GN=NPF4.6 PE=1 SV=1	PF00854	POT family	GO:0006810	transport	GO:0005215	transporter activity	GO:0016020	membrane	--	--
Cluster-12174.0	16.9	1.25	13.44	0.79	9.63	0.62	4	0.53	1053	595863650	XP_007211626.1	1095	2.1e-117	hypothetical protein PRUPE_ppa005646mg [Prunus persica]>gi|462407491|gb|EMJ12825.1| hypothetical protein PRUPE_ppa005646mg [Prunus persica]	802787099	XM_012236448.1	285	1.73338e-145	PREDICTED: Jatropha curcas uncharacterized LOC105649714 (LOC105649714), mRNA	--	--	--	--	--	--	--	--	--	--	--	--	--	--	--	--	--	--
Cluster-12176.0	30.98	1.27	52.76	1.71	55.47	1.97	22.02	1.7	1685	590609286	XP_007021495.1	1165	2.6e-125	RNA-binding S4 domain-containing protein [Theobroma cacao]>gi|508721123|gb|EOY13020.1| RNA-binding S4 domain-containing protein [Theobroma cacao]	743853289	XM_011031172.1	395	0	PREDICTED: Populus euphratica uncharacterized LOC105129205 (LOC105129205), transcript variant X4, mRNA	--	--	--	--	P71020	245	1.8e-19	Putative RNA-binding protein YlmH OS=Bacillus subtilis (strain 168) GN=ylmH PE=3 SV=1	PF01479	S4 domain	--	--	GO:0003723	RNA binding	--	--	--	--
Cluster-12191.0	15	1.47	7	0.55	21.49	1.84	11.64	1.97	861	596000347	XP_007218058.1	1153	3.3e-124	hypothetical protein PRUPE_ppa006189mg [Prunus persica]>gi|462414520|gb|EMJ19257.1| hypothetical protein PRUPE_ppa006189mg [Prunus persica]	255541587	XM_002511812.1	488	0	Ricinus communis Beta-amylase, putative, mRNA	K01177	E3.2.1.2	beta-amylase	http://www.genome.jp/dbget-bin/www_bget?ko:K01177	O65258	1109	5.8e-120	Beta-amylase 2, chloroplastic OS=Arabidopsis thaliana GN=BAM2 PE=1 SV=2	PF01373	Glycosyl hydrolase family 14	GO:0005982//GO:0000272//GO:0005985	starch metabolic process//polysaccharide catabolic process//sucrose metabolic process	GO:0016161	beta-amylase activity	--	--	--	--
Cluster-12193.0	22	7.82	2	0.59	6	1.92	1	0.45	435	--	--	--	--	--	--	--	--	--	--	--	--	--	--	--	--	--	--	PF00503	G-protein alpha subunit	GO:0007165//GO:0007186	signal transduction//G-protein coupled receptor signaling pathway	GO:0031683//GO:0019001//GO:0004871//GO:0003924	G-protein beta/gamma-subunit complex binding//guanyl nucleotide binding//signal transducer activity//GTPase activity	--	--	--	--
Cluster-12196.0	3.67	0.8	2.58	0.46	1.8	0.35	4.15	1.34	536	--	--	--	--	--	--	--	--	--	--	--	--	--	--	--	--	--	--	--	--	--	--	--	--	--	--	--	--
Cluster-12197.0	28	5.35	124	19.25	57	9.61	6	1.74	575	--	--	--	--	--	--	--	--	--	--	--	--	--	--	--	--	--	--	--	--	--	--	--	--	--	--	--	--
Cluster-12205.1	35.7	0.88	53.13	1.03	34.24	0.73	21.99	1.05	2623	643724816	KDP34017.1	1463	1.1e-159	hypothetical protein JCGZ_07588 [Jatropha curcas]	802629381	XM_012221793.1	769	0	PREDICTED: Jatropha curcas guanine nucleotide-binding protein alpha-1 subunit (LOC105638071), transcript variant X4, mRNA	K04640	GNA	guanine nucleotide-binding protein subunit alpha, other	http://www.genome.jp/dbget-bin/www_bget?ko:K04640	P49082	1426	3.1e-156	Guanine nucleotide-binding protein alpha-1 subunit OS=Lotus japonicus GN=GPA1 PE=2 SV=1	PF01580//PF00025//PF00503//PF00515//PF13176	FtsK/SpoIIIE family//ADP-ribosylation factor family//G-protein alpha subunit//Tetratricopeptide repeat//Tetratricopeptide repeat	GO:0007186//GO:0007165	G-protein coupled receptor signaling pathway//signal transduction	GO:0005525//GO:0019001//GO:0005515//GO:0005524//GO:0003924//GO:0004871//GO:0031683//GO:0000166//GO:0003677	GTP binding//guanyl nucleotide binding//protein binding//ATP binding//GTPase activity//signal transducer activity//G-protein beta/gamma-subunit complex binding//nucleotide binding//DNA binding	--	--	KOG0082	G-protein alpha subunit (small G protein superfamily)
Cluster-12206.0	1	0.74	1	0.65	3	2.07	1	0.67	348	--	--	--	--	--	--	--	--	--	--	--	--	--	--	--	--	--	--	--	--	--	--	--	--	--	--	--	--
Cluster-12212.0	36.85	0.94	32.08	0.65	42.25	0.94	45.82	2.26	2532	802795845	XP_012092610.1	1245	2.1e-134	PREDICTED: protein N-terminal asparagine amidohydrolase isoform X1 [Jatropha curcas]	255542208	XM_002512122.1	156	2.18126e-73	Ricinus communis conserved hypothetical protein, mRNA	K14662	NTAN1	protein N-terminal asparagine amidohydrolase	http://www.genome.jp/dbget-bin/www_bget?ko:K14662	Q28955	270	3.3e-22	Protein N-terminal asparagine amidohydrolase OS=Sus scrofa GN=NTAN1 PE=1 SV=3	PF01445//PF14736	Viral small hydrophobic protein//Protein N-terminal asparagine amidohydrolase	GO:0006528	asparagine metabolic process	GO:0008418	protein-N-terminal asparagine amidohydrolase activity	GO:0016020	membrane	--	--
Cluster-12217.0	5	1.07	7	1.22	2	0.38	1	0.32	544	--	--	--	--	--	--	--	--	--	--	--	--	--	--	--	--	--	--	--	--	--	--	--	--	--	--	--	--
Cluster-12221.0	17.07	2.22	4.97	0.52	5.23	0.6	88.89	19.04	718	802576711	XP_012068866.1	366	5e-33	PREDICTED: guanine nucleotide-binding protein subunit gamma 3-like [Jatropha curcas]	802576710	XM_012213476.1	106	3.72673e-46	PREDICTED: Jatropha curcas guanine nucleotide-binding protein subunit gamma 3-like (LOC105631378), mRNA	--	--	--	--	Q6AWT8	238	4.8e-19	Guanine nucleotide-binding protein subunit gamma 3 OS=Arabidopsis thaliana GN=GG3 PE=2 SV=1	PF00631	GGL domain	GO:0007186//GO:0007165	G-protein coupled receptor signaling pathway//signal transduction	GO:0004871	signal transducer activity	GO:0005834	heterotrimeric G-protein complex	--	--
Cluster-12229.0	183	6.69	29	0.84	44	1.4	129	8.94	1854	802733432	XP_012086616.1	2021	1.6e-224	PREDICTED: endoglucanase 1-like [Jatropha curcas]>gi|643711783|gb|KDP25211.1| hypothetical protein JCGZ_20367 [Jatropha curcas]	255555764	XM_002518872.1	626	0	Ricinus communis endo-1,4-beta-glucanase, putative, mRNA	--	--	--	--	P05522	1866	2.1e-207	Endoglucanase 1 OS=Persea americana GN=CEL1 PE=2 SV=1	PF00759	Glycosyl hydrolase family 9	GO:0005975	carbohydrate metabolic process	GO:0004553	hydrolase activity, hydrolyzing O-glycosyl compounds	--	--	--	--
Cluster-12236.0	30.74	0.99	27.88	0.71	35.97	1.01	9.3	0.57	2059	255543517	XP_002512821.1	1049	9e-112	conserved hypothetical protein [Ricinus communis]>gi|223547832|gb|EEF49324.1| conserved hypothetical protein [Ricinus communis]	--	--	--	--	--	--	--	--	--	Q9LT84	571	3.4e-57	UPF0496 protein At3g19330 OS=Arabidopsis thaliana GN=At3g19330 PE=2 SV=2	--	--	--	--	--	--	--	--	--	--
Cluster-12239.0	55.32	3.49	6.66	0.33	10.34	0.57	4.85	0.56	1190	255573959	XP_002527897.1	523	5.1e-51	kinase, putative [Ricinus communis]>gi|223532672|gb|EEF34454.1| kinase, putative [Ricinus communis]	802721362	XM_012230053.1	135	4.76109e-62	PREDICTED: Jatropha curcas cysteine-rich receptor-like protein kinase 3 (LOC105644634), transcript variant X2, mRNA	--	--	--	--	Q9CAL2	496	9.7e-49	Cysteine-rich receptor-like protein kinase 3 OS=Arabidopsis thaliana GN=CRK3 PE=2 SV=1	PF00069//PF11883//PF07714	Protein kinase domain//Domain of unknown function (DUF3403)//Protein tyrosine kinase	GO:0006468//GO:0009069//GO:0016310	protein phosphorylation//serine family amino acid metabolic process//phosphorylation	GO:0004674//GO:0005524//GO:0000166//GO:0004672	protein serine/threonine kinase activity//ATP binding//nucleotide binding//protein kinase activity	--	--	--	--
Cluster-12246.1	39	11.78	16	4	10	2.7	4	1.61	464	--	--	--	--	--	--	--	--	--	--	--	--	--	--	--	--	--	--	--	--	--	--	--	--	--	--	--	--
Cluster-12246.2	20.06	0.69	70.07	1.91	19.89	0.6	27.62	1.81	1948	255562826	XP_002522418.1	1640	2.5e-180	conserved hypothetical protein [Ricinus communis]>gi|223538303|gb|EEF39910.1| conserved hypothetical protein [Ricinus communis]	802566554	XM_012212235.1	609	0	PREDICTED: Jatropha curcas uncharacterized LOC105630426 (LOC105630426), mRNA	--	--	--	--	--	--	--	--	--	--	--	--	--	--	--	--	--	--
Cluster-12246.3	69.83	1.85	21.7	0.45	68.95	1.58	42.52	2.17	2454	802566555	XP_012067625.1	1681	5.6e-185	PREDICTED: uncharacterized protein LOC105630426 [Jatropha curcas]>gi|643734515|gb|KDP41185.1| hypothetical protein JCGZ_15592 [Jatropha curcas]	802566554	XM_012212235.1	609	0	PREDICTED: Jatropha curcas uncharacterized LOC105630426 (LOC105630426), mRNA	--	--	--	--	--	--	--	--	--	--	--	--	--	--	--	--	--	--
Cluster-12246.5	10.06	0.46	18.1	0.66	24.72	0.98	13.32	1.14	1537	802566555	XP_012067625.1	599	1e-59	PREDICTED: uncharacterized protein LOC105630426 [Jatropha curcas]>gi|643734515|gb|KDP41185.1| hypothetical protein JCGZ_15592 [Jatropha curcas]	802566554	XM_012212235.1	209	4.52294e-103	PREDICTED: Jatropha curcas uncharacterized LOC105630426 (LOC105630426), mRNA	--	--	--	--	--	--	--	--	--	--	--	--	--	--	--	--	--	--
Cluster-12248.0	5	1.23	9.89	2	2.07	0.45	1	0.35	507	--	--	--	--	--	--	--	--	--	--	--	--	--	--	--	--	--	--	--	--	--	--	--	--	--	--	--	--
Cluster-12255.0	10	1.42	41	4.7	96	11.98	4	0.92	679	763750859	KJB18247.1	327	1.6e-28	hypothetical protein B456_003G042700 [Gossypium raimondii]	802673720	XM_012226249.1	146	2.04152e-68	PREDICTED: Jatropha curcas zinc-finger homeodomain protein 2-like (LOC105641664), mRNA	--	--	--	--	A2Z259	303	1.3e-26	Zinc-finger homeodomain protein 1 OS=Oryza sativa subsp. indica GN=ZHD1 PE=3 SV=1	PF00046//PF01527	Homeobox domain//Transposase	GO:0006313	transposition, DNA-mediated	GO:0003677//GO:0004803	DNA binding//transposase activity	--	--	--	--
Cluster-12255.1	17	3.32	37	5.86	67	11.54	8	2.36	569	802673721	XP_012081639.1	535	9.9e-53	PREDICTED: zinc-finger homeodomain protein 2-like [Jatropha curcas]>gi|643718551|gb|KDP29745.1| hypothetical protein JCGZ_18680 [Jatropha curcas]	255545897	XM_002513963.1	69	1.07848e-25	Ricinus communis transcription factor, putative, mRNA	--	--	--	--	A2YWA6	329	1.1e-29	Zinc-finger homeodomain protein 2 OS=Oryza sativa subsp. indica GN=ZHD2 PE=3 SV=1	--	--	--	--	--	--	--	--	--	--
Cluster-12257.0	40	1.97	9	0.35	21	0.9	9	0.82	1447	802640229	XP_012078718.1	1247	7e-135	PREDICTED: uncharacterized protein LOC105639315 [Jatropha curcas]>gi|802640232|ref|XP_012078719.1| PREDICTED: uncharacterized protein LOC105639315 [Jatropha curcas]	802640231	XM_012223329.1	355	0	PREDICTED: Jatropha curcas uncharacterized LOC105639315 (LOC105639315), transcript variant X2, mRNA	--	--	--	--	--	--	--	--	PF09905	Uncharacterized conserved protein (DUF2132)	--	--	GO:0003677	DNA binding	--	--	--	--
Cluster-12269.0	275	6.08	201	3.51	268	5.13	85	3.65	2888	255567786	XP_002524871.1	1634	1.9e-179	hydrolase, putative [Ricinus communis]>gi|223535834|gb|EEF37495.1| hydrolase, putative [Ricinus communis]	802617478	XM_012220027.1	268	1.36724e-135	PREDICTED: Jatropha curcas protein FAM136A (LOC105636693), mRNA	--	--	--	--	Q944L7	1327	1e-144	Uncharacterized protein At1g18480 OS=Arabidopsis thaliana GN=At1g18480 PE=2 SV=1	PF00149//PF01127//PF16671	Calcineurin-like phosphoesterase//Succinate dehydrogenase/Fumarate reductase transmembrane subunit//Actin cross-linking domain	GO:0090527	actin filament reorganization	GO:0016627//GO:0016787	oxidoreductase activity, acting on the CH-CH group of donors//hydrolase activity	--	--	KOG3377	Uncharacterized conserved protein
Cluster-12277.0	6	0.36	12	0.58	12	0.63	3	0.33	1223	--	--	--	--	--	--	--	--	--	--	--	--	--	--	--	--	--	--	--	--	--	--	--	--	--	--	--	--
Cluster-12278.1	29.77	0.62	25.68	0.42	41.64	0.76	7.87	0.32	3030	255584099	XP_002532792.1	2381	4.7e-266	conserved hypothetical protein [Ricinus communis]>gi|223527462|gb|EEF29594.1| conserved hypothetical protein [Ricinus communis]	255584098	XM_002532746.1	845	0	Ricinus communis conserved hypothetical protein, mRNA	K03352	APC5	anaphase-promoting complex subunit 5	http://www.genome.jp/dbget-bin/www_bget?ko:K03352	Q8H1U4	1728	3.4e-191	Anaphase-promoting complex subunit 5 OS=Arabidopsis thaliana GN=APC5 PE=1 SV=1	PF06431//PF13181	Polyomavirus large T antigen C-terminus//Tetratricopeptide repeat	GO:0006260	DNA replication	GO:0005524//GO:0003677//GO:0005515	ATP binding//DNA binding//protein binding	--	--	--	--
Cluster-12280.1	2	0.38	2	0.31	3	0.5	10	2.89	577	--	--	--	--	--	--	--	--	--	--	--	--	--	--	--	--	--	--	--	--	--	--	--	--	--	--	--	--
Cluster-12280.2	48.55	2.15	20.67	0.72	19.93	0.77	76.61	6.35	1580	802551707	XP_012064919.1	1381	2.2e-150	PREDICTED: DNA repair protein RAD51 homolog 2 [Jatropha curcas]>gi|643738149|gb|KDP44137.1| hypothetical protein JCGZ_05604 [Jatropha curcas]	802551706	XM_012209529.1	546	0	PREDICTED: Jatropha curcas DNA repair protein RAD51 homolog 2 (LOC105628166), mRNA	K10869	RAD51L1, RAD51B	RAD51-like protein 1	http://www.genome.jp/dbget-bin/www_bget?ko:K10869	Q9SK02	1193	1.9e-129	DNA repair protein RAD51 homolog 2 OS=Arabidopsis thaliana GN=RAD51B PE=2 SV=2	PF00154//PF03796	recA bacterial DNA recombination protein//DnaB-like helicase C terminal domain	GO:0009432//GO:0006281//GO:0006260	SOS response//DNA repair//DNA replication	GO:0003678//GO:0003697//GO:0005524	DNA helicase activity//single-stranded DNA binding//ATP binding	GO:0005657	replication fork	KOG1433	DNA repair protein RAD51/RHP55
Cluster-12289.0	7	1.3	7.12	1.07	8.06	1.32	31.45	8.92	585	743935229	XP_011011975.1	193	4.6e-13	PREDICTED: protein N-lysine methyltransferase METTL21A isoform X1 [Populus euphratica]	--	--	--	--	--	--	--	--	--	--	--	--	--	--	--	--	--	--	--	--	--	--	--
Cluster-12296.0	40.43	1.81	18.41	0.65	23.33	0.91	8.04	0.67	1565	802555263	XP_012065338.1	1055	1.4e-112	PREDICTED: ATP-dependent DNA helicase Q-like 3 [Jatropha curcas]	255579790	XM_002530687.1	338	8.96887e-175	Ricinus communis DNA helicase, putative, mRNA	K10901	BLM, RECQL3, SGS1	bloom syndrome protein	http://www.genome.jp/dbget-bin/www_bget?ko:K10901	Q9FT72	627	8.2e-64	ATP-dependent DNA helicase Q-like 3 OS=Arabidopsis thaliana GN=RECQL3 PE=1 SV=1	--	--	--	--	--	--	--	--	KOG0351	ATP-dependent DNA helicase
Cluster-12298.0	8	4.83	46	24.01	21	11.66	1	0.6	367	359480471	XP_003632469.1	218	3.7e-16	PREDICTED: serine/threonine-protein kinase SAPK2 [Vitis vinifera]>gi|297741826|emb|CBI33139.3| unnamed protein product [Vitis vinifera]	802673560	XM_012226229.1	84	3.08949e-34	PREDICTED: Jatropha curcas serine/threonine-protein kinase SAPK1 (LOC105641643), mRNA	K14498	SNRK2	serine/threonine-protein kinase SRK2	http://www.genome.jp/dbget-bin/www_bget?ko:K14498	Q9M9E9	204	2.2e-15	Serine/threonine-protein kinase SRK2C OS=Arabidopsis thaliana GN=SRK2C PE=1 SV=1	PF00069	Protein kinase domain	GO:0009069//GO:0016310//GO:0006468	serine family amino acid metabolic process//phosphorylation//protein phosphorylation	GO:0004672//GO:0004674//GO:0005524	protein kinase activity//protein serine/threonine kinase activity//ATP binding	--	--	--	--
Cluster-12306.0	3	0.48	3	0.38	3	0.42	2	0.5	637	--	--	--	--	--	--	--	--	--	--	--	--	--	--	--	--	--	--	--	--	--	--	--	--	--	--	--	--
Cluster-12312.0	8	0.61	7	0.42	15	0.99	8	1.08	1033	255543164	XP_002512645.1	1313	1.1e-142	pentatricopeptide repeat-containing protein, putative [Ricinus communis]>gi|223548606|gb|EEF50097.1| pentatricopeptide repeat-containing protein, putative [Ricinus communis]	255543163	XM_002512599.1	469	0	Ricinus communis pentatricopeptide repeat-containing protein, putative, mRNA	--	--	--	--	Q9LYV3	958	2.3e-102	Putative pentatricopeptide repeat-containing protein At5g13230, mitochondrial OS=Arabidopsis thaliana GN=PCMP-H89 PE=3 SV=1	--	--	--	--	--	--	--	--	--	--
Cluster-12317.3	67	2.72	25.2	0.81	47.69	1.68	72	5.52	1694	643721516	KDP31599.1	358	9.9e-32	hypothetical protein JCGZ_14824 [Jatropha curcas]	--	--	--	--	--	--	--	--	--	Q9NZ56	221	1.1e-16	Formin-2 OS=Homo sapiens GN=FMN2 PE=1 SV=4	PF05531	Nucleopolyhedrovirus P10 protein	--	--	--	--	GO:0019028	viral capsid	--	--
Cluster-12319.0	18	1.7	24	1.82	25	2.07	9	1.48	883	802742803	XP_012087381.1	597	1e-59	PREDICTED: uncharacterized protein LOC105646185 [Jatropha curcas]>gi|643711587|gb|KDP25094.1| hypothetical protein JCGZ_22629 [Jatropha curcas]	568842817	XM_006475266.1	148	2.07734e-69	PREDICTED: Citrus sinensis uncharacterized LOC102621669 (LOC102621669), mRNA	--	--	--	--	--	--	--	--	--	--	--	--	--	--	--	--	--	--
Cluster-12330.0	17.85	0.75	53.74	1.79	37.05	1.35	8.14	0.64	1645	802749969	XP_012087691.1	1315	1e-142	PREDICTED: probable sugar phosphate/phosphate translocator At3g14410 isoform X1 [Jatropha curcas]>gi|802749974|ref|XP_012087692.1| PREDICTED: probable sugar phosphate/phosphate translocator At3g14410 isoform X1 [Jatropha curcas]>gi|802749979|ref|XP_012087693.1| PREDICTED: probable sugar phosphate/phosphate translocator At3g14410 isoform X1 [Jatropha curcas]>gi|643710683|gb|KDP24721.1| hypothetica…	802749978	XM_012232303.1	570	0	PREDICTED: Jatropha curcas probable sugar phosphate/phosphate translocator At3g14410 (LOC105646449), transcript variant X3, mRNA	--	--	--	--	Q94EI9	1233	4.7e-134	Probable sugar phosphate/phosphate translocator At3g14410 OS=Arabidopsis thaliana GN=At3g14410 PE=2 SV=1	PF00892	EamA-like transporter family	--	--	--	--	GO:0016021//GO:0016020	integral component of membrane//membrane	--	--
Cluster-12342.0	122	7.24	81	3.82	114	5.88	19	2.06	1247	802558672	XP_012065764.1	1052	2.5e-112	PREDICTED: protein TIC 20-IV, chloroplastic [Jatropha curcas]>gi|643737238|gb|KDP43388.1| hypothetical protein JCGZ_26488 [Jatropha curcas]	571500888	XM_003541765.2	65	4.08708e-23	PREDICTED: Glycine max protein TIC 20-IV, chloroplastic-like (LOC100790611), transcript variant X1, mRNA	--	--	--	--	Q9ZQZ9	730	7.5e-76	Protein TIC 20-IV, chloroplastic OS=Arabidopsis thaliana GN=TIC20-IV PE=2 SV=1	--	--	--	--	--	--	--	--	--	--
Cluster-12343.1	336	8.2	425	8.19	445	9.4	74	3.49	2642	802539445	XP_012071094.1	2820	0	PREDICTED: death-associated protein kinase dapk-1 [Jatropha curcas]>gi|643740744|gb|KDP46334.1| hypothetical protein JCGZ_10174 [Jatropha curcas]	802539446	XR_001046804.1	1043	0	PREDICTED: Jatropha curcas death-associated protein kinase dapk-1 (LOC105633142), transcript variant X2, misc_RNA	--	--	--	--	Q6GNY1	235	4e-18	E3 ubiquitin-protein ligase mib1 OS=Xenopus laevis GN=mib1 PE=2 SV=1	PF00023//PF08094//PF13606	Ankyrin repeat//Conotoxin TVIIA/GS family//Ankyrin repeat	GO:0009405//GO:0006810	pathogenesis//transport	GO:0019871//GO:0005515	sodium channel inhibitor activity//protein binding	GO:0005576	extracellular region	--	--
Cluster-12347.3	5.44	0.56	10.33	0.86	12.5	1.13	2.94	0.52	830	255574377	XP_002528102.1	572	7.4e-57	conserved hypothetical protein [Ricinus communis]>gi|223532491|gb|EEF34281.1| conserved hypothetical protein [Ricinus communis]	802750766	XM_012232479.1	134	1.18051e-61	PREDICTED: Jatropha curcas protein root UVB sensitive 5 (LOC105646601), mRNA	--	--	--	--	B6IDH3	360	4e-33	Protein root UVB sensitive 5 OS=Arabidopsis thaliana GN=RUS5 PE=2 SV=1	--	--	--	--	--	--	--	--	--	--
Cluster-12348.0	7	10.03	2	2.67	1	1.39	2	1.77	304	--	--	--	--	--	--	--	--	--	--	--	--	--	--	--	--	--	--	--	--	--	--	--	--	--	--	--	--
Cluster-12364.0	26.01	0.64	27.61	0.53	50.99	1.08	6.75	0.32	2631	255546437	XP_002514278.1	1939	7.3e-215	transcription factor, putative [Ricinus communis]>gi|223546734|gb|EEF48232.1| transcription factor, putative [Ricinus communis]	802627533	XM_012221335.1	821	0	PREDICTED: Jatropha curcas protein tesmin/TSO1-like CXC 5 (LOC105637742), transcript variant X5, mRNA	--	--	--	--	Q9SZD1	1339	3.8e-146	Protein tesmin/TSO1-like CXC 5 OS=Arabidopsis thaliana GN=TCX5 PE=1 SV=1	--	--	--	--	--	--	--	--	KOG1171	Metallothionein-like protein
Cluster-12365.0	6	2.46	4	1.38	7	2.6	1	0.49	413	590691097	XP_007043689.1	132	3.9e-06	Uncharacterized protein TCM_008212 [Theobroma cacao]>gi|508707624|gb|EOX99520.1| Uncharacterized protein TCM_008212 [Theobroma cacao]	--	--	--	--	--	--	--	--	--	--	--	--	--	--	--	--	--	--	--	--	--	--	--
Cluster-12369.0	54	1.1	28	0.45	31.01	0.54	23	0.91	3123	802603678	XP_012073209.1	3121	0	PREDICTED: pentatricopeptide repeat-containing protein At1g52620 [Jatropha curcas]>gi|317106735|dbj|BAJ53231.1| JHL06P13.11 [Jatropha curcas]>gi|643729224|gb|KDP37104.1| hypothetical protein JCGZ_06160 [Jatropha curcas]	255553138	XM_002517566.1	903	0	Ricinus communis pentatricopeptide repeat-containing protein, putative, mRNA	--	--	--	--	Q9SSR4	2215	1.2e-247	Pentatricopeptide repeat-containing protein At1g52620 OS=Arabidopsis thaliana GN=At1g52620 PE=2 SV=1	PF00637//PF13374	Region in Clathrin and VPS//Tetratricopeptide repeat	GO:0016192//GO:0006886	vesicle-mediated transport//intracellular protein transport	GO:0005515	protein binding	--	--	--	--
Cluster-12370.0	132	7.25	88	3.84	160	7.64	112	11.33	1325	--	--	--	--	--	--	--	--	--	--	--	--	--	--	--	--	--	--	PF00320	GATA zinc finger	GO:0006355	regulation of transcription, DNA-templated	GO:0003700//GO:0008270//GO:0043565	transcription factor activity, sequence-specific DNA binding//zinc ion binding//sequence-specific DNA binding	GO:0005667	transcription factor complex	--	--
Cluster-12373.0	14.25	3.12	8	1.43	4	0.77	8	2.57	537	255561801	XP_002521910.1	407	6.5e-38	conserved hypothetical protein [Ricinus communis]>gi|223538948|gb|EEF40546.1| conserved hypothetical protein [Ricinus communis]	802597293	XM_012216996.1	104	3.54514e-45	PREDICTED: Jatropha curcas uncharacterized LOC105634178 (LOC105634178), mRNA	--	--	--	--	--	--	--	--	--	--	--	--	--	--	--	--	--	--
Cluster-12379.0	25	0.86	28	0.76	125	3.72	5	0.33	1957	568873787	XP_006490008.1	296	1.8e-24	PREDICTED: uncharacterized protein LOC102624085 [Citrus sinensis]	403311548	JX463295.1	48	1.82773e-13	Glycine max mitochondrion, complete genome	--	--	--	--	--	--	--	--	--	--	--	--	--	--	--	--	--	--
Cluster-12383.0	24.97	0.69	19.59	0.43	15.35	0.37	26.85	1.43	2366	255562540	XP_002522276.1	3035	0	kinase, putative [Ricinus communis]>gi|223538529|gb|EEF40134.1| kinase, putative [Ricinus communis]	255562539	XM_002522230.1	931	0	Ricinus communis kinase, putative, mRNA	--	--	--	--	Q9FXF2	1980	1.6e-220	Probable LRR receptor-like serine/threonine-protein kinase RFK1 OS=Arabidopsis thaliana GN=RKF1 PE=1 SV=1	PF00560//PF07714//PF13855//PF00069	Leucine Rich Repeat//Protein tyrosine kinase//Leucine rich repeat//Protein kinase domain	GO:0055114//GO:0009069//GO:0016310//GO:0006468	oxidation-reduction process//serine family amino acid metabolic process//phosphorylation//protein phosphorylation	GO:0005524//GO:0004674//GO:0005515//GO:0004672//GO:0032440//GO:0004715	ATP binding//protein serine/threonine kinase activity//protein binding//protein kinase activity//2-alkenal reductase [NAD(P)] activity//non-membrane spanning protein tyrosine kinase activity	--	--	--	--
Cluster-12383.3	18	2.82	10	1.27	17	2.35	26	6.49	641	255562540	XP_002522276.1	759	1.2e-78	kinase, putative [Ricinus communis]>gi|223538529|gb|EEF40134.1| kinase, putative [Ricinus communis]	743930789	XM_011011352.1	195	1.10824e-95	PREDICTED: Populus euphratica probable LRR receptor-like serine/threonine-protein kinase RFK1 (LOC105114712), transcript variant X3, mRNA	--	--	--	--	C0LGE0	564	6.8e-57	Probable LRR receptor-like serine/threonine-protein kinase At1g07650 OS=Arabidopsis thaliana GN=At1g07650 PE=1 SV=1	PF07714//PF00069	Protein tyrosine kinase//Protein kinase domain	GO:0006468//GO:0016310//GO:0055114//GO:0009069	protein phosphorylation//phosphorylation//oxidation-reduction process//serine family amino acid metabolic process	GO:0004715//GO:0004672//GO:0032440//GO:0005524//GO:0004674	non-membrane spanning protein tyrosine kinase activity//protein kinase activity//2-alkenal reductase [NAD(P)] activity//ATP binding//protein serine/threonine kinase activity	--	--	--	--
Cluster-12385.1	12	1.88	5	0.63	7	0.96	3	0.75	642	255543921	XP_002513023.1	611	1.7e-61	hypothetical protein RCOM_1451930 [Ricinus communis]>gi|223548034|gb|EEF49526.1| hypothetical protein RCOM_1451930 [Ricinus communis]	--	--	--	--	--	K15032	MTERFD	mTERF domain-containing protein, mitochondrial	http://www.genome.jp/dbget-bin/www_bget?ko:K15032	--	--	--	--	PF04434//PF02536	SWIM zinc finger//mTERF	GO:0006355	regulation of transcription, DNA-templated	GO:0008270//GO:0003690	zinc ion binding//double-stranded DNA binding	GO:0005739	mitochondrion	--	--
Cluster-12385.2	11	2.1	4	0.62	6	1.01	5	1.45	576	255543921	XP_002513023.1	374	4.7e-34	hypothetical protein RCOM_1451930 [Ricinus communis]>gi|223548034|gb|EEF49526.1| hypothetical protein RCOM_1451930 [Ricinus communis]	--	--	--	--	--	K15032	MTERFD	mTERF domain-containing protein, mitochondrial	http://www.genome.jp/dbget-bin/www_bget?ko:K15032	--	--	--	--	PF02536	mTERF	GO:0006355	regulation of transcription, DNA-templated	GO:0003690	double-stranded DNA binding	GO:0005739	mitochondrion	--	--
Cluster-12400.0	8.37	0.83	6.45	0.51	22.24	1.92	2.4	0.41	856	255552057	XP_002517073.1	159	6e-09	conserved hypothetical protein [Ricinus communis]>gi|223543708|gb|EEF45236.1| conserved hypothetical protein [Ricinus communis]	--	--	--	--	--	--	--	--	--	--	--	--	--	--	--	--	--	--	--	--	--	--	--
Cluster-12413.0	41.16	0.77	77.71	1.14	99.52	1.6	10	0.36	3378	802615016	XP_012074956.1	570	5.2e-56	PREDICTED: UPF0161 protein At3g09310 [Jatropha curcas]>gi|643727080|gb|KDP35645.1| hypothetical protein JCGZ_09083 [Jatropha curcas]	255580314	XM_002530940.1	171	1.33877e-81	Ricinus communis conserved hypothetical protein, mRNA	K08998	K08998	uncharacterized protein	http://www.genome.jp/dbget-bin/www_bget?ko:K08998	Q9SR32	379	1e-34	UPF0161 protein At3g09310 OS=Arabidopsis thaliana GN=At3g09310 PE=2 SV=2	--	--	--	--	--	--	--	--	--	--
Cluster-12414.2	188.69	11.28	172.51	8.19	236.66	12.3	85.54	9.35	1240	802761880	XP_012089906.1	775	3.2e-80	PREDICTED: uncharacterized protein LOC105648203 [Jatropha curcas]>gi|802761886|ref|XP_012089908.1| PREDICTED: uncharacterized protein LOC105648203 [Jatropha curcas]>gi|802761891|ref|XP_012089909.1| PREDICTED: uncharacterized protein LOC105648203 [Jatropha curcas]>gi|643706668|gb|KDP22651.1| hypothetical protein JCGZ_02493 [Jatropha curcas]	255584476	XM_002532922.1	303	2.02035e-155	Ricinus communis conserved hypothetical protein, mRNA	--	--	--	--	--	--	--	--	--	--	--	--	--	--	--	--	--	--
Cluster-12420.0	42	5.46	15	1.57	24	2.74	14	3	717	--	--	--	--	--	--	--	--	--	--	--	--	--	--	--	--	--	--	--	--	--	--	--	--	--	--	--	--
Cluster-12422.0	112.99	5.82	182.31	7.46	139.13	6.23	49.38	4.71	1394	255564549	XP_002523270.1	1250	3e-135	exonuclease, putative [Ricinus communis]>gi|223537483|gb|EEF39109.1| exonuclease, putative [Ricinus communis]	255564548	XM_002523224.1	453	0	Ricinus communis exonuclease, putative, mRNA	K18416	THEX1, ERI1	3'-5' exoribonuclease 1	http://www.genome.jp/dbget-bin/www_bget?ko:K18416	Q8W566	1016	5.7e-109	Uncharacterized exonuclease domain-containing protein At3g15140 OS=Arabidopsis thaliana GN=At3g15140 PE=2 SV=1	PF09594	Protein of unknown function (DUF2029)	--	--	GO:0003676//GO:0016758//GO:0004527	nucleic acid binding//transferase activity, transferring hexosyl groups//exonuclease activity	--	--	KOG0542	Predicted exonuclease
Cluster-12432.0	968	155.29	49	6.35	76	10.72	686	174.19	633	802751854	XP_012088114.1	290	2.8e-24	PREDICTED: protein GLUTAMINE DUMPER 3-like [Jatropha curcas]>gi|643710009|gb|KDP24335.1| hypothetical protein JCGZ_25631 [Jatropha curcas]	--	--	--	--	--	--	--	--	--	Q3E965	213	3.4e-16	Protein GLUTAMINE DUMPER 5 OS=Arabidopsis thaliana GN=GDU5 PE=2 SV=2	--	--	--	--	--	--	--	--	--	--
Cluster-12446.0	20	3.38	6	0.82	6	0.89	3	0.79	615	255568508	XP_002525228.1	213	2.3e-15	conserved hypothetical protein [Ricinus communis]>gi|223535525|gb|EEF37194.1| conserved hypothetical protein [Ricinus communis]	--	--	--	--	--	--	--	--	--	--	--	--	--	--	--	--	--	--	--	--	--	--	--
Cluster-12448.0	40	22.55	12	5.82	5	2.58	3	1.75	374	--	--	--	--	--	--	--	--	--	--	--	--	--	--	--	--	--	--	--	--	--	--	--	--	--	--	--	--
Cluster-12453.0	62.4	3.66	13.03	0.61	22.51	1.15	28.08	3.01	1259	802559038	XP_012065966.1	913	3.2e-96	PREDICTED: DDB1- and CUL4-associated factor 4 [Jatropha curcas]>gi|643736875|gb|KDP43121.1| hypothetical protein JCGZ_26654 [Jatropha curcas]	802559037	XM_012210576.1	294	2.06677e-150	PREDICTED: Jatropha curcas DDB1- and CUL4-associated factor 4 (LOC105629060), mRNA	K11799	WDR21A	WD repeat-containing protein 21A	http://www.genome.jp/dbget-bin/www_bget?ko:K11799	--	--	--	--	PF00400	WD domain, G-beta repeat	--	--	GO:0005515	protein binding	--	--	--	--
Cluster-12458.0	11	7.37	4	2.34	4	2.48	15	9.53	357	--	--	--	--	--	--	--	--	--	--	--	--	--	--	--	--	--	--	--	--	--	--	--	--	--	--	--	--
Cluster-12458.1	75.01	8.65	51.89	4.8	61	6.15	34.79	6.76	774	643721938	KDP31817.1	468	7.9e-45	hypothetical protein JCGZ_12278 [Jatropha curcas]	802640976	XM_012223712.1	181	8.18905e-88	PREDICTED: Jatropha curcas cold-regulated 413 plasma membrane protein 4-like (LOC105639606), mRNA	--	--	--	--	O23164	181	2.1e-12	Cold-regulated 413 plasma membrane protein 4 OS=Arabidopsis thaliana GN=At4g37220 PE=2 SV=2	--	--	--	--	--	--	--	--	--	--
Cluster-12464.0	4	0.6	10	1.21	7	0.92	2	0.48	658	--	--	--	--	--	--	--	--	--	--	--	--	--	--	--	--	--	--	--	--	--	--	--	--	--	--	--	--
Cluster-12465.0	10	0.68	17	0.92	22	1.3	6	0.73	1126	--	--	--	--	--	--	--	--	--	--	--	--	--	--	--	--	--	--	--	--	--	--	--	--	--	--	--	--
Cluster-12472.0	136	8.82	82	4.23	140	7.9	35	4.12	1164	802744163	XP_012087439.1	1035	2.1e-110	PREDICTED: octanoyltransferase [Jatropha curcas]>gi|643711630|gb|KDP25137.1| hypothetical protein JCGZ_22672 [Jatropha curcas]	802744162	XM_012232049.1	377	0	PREDICTED: Jatropha curcas octanoyltransferase (LOC105646233), mRNA	K03801	lipB	lipoyl(octanoyl) transferase	http://www.genome.jp/dbget-bin/www_bget?ko:K03801	Q9SXP7	917	1.4e-97	Octanoyltransferase OS=Arabidopsis thaliana GN=LIP2 PE=2 SV=1	PF03099	Biotin/lipoate A/B protein ligase family	GO:0006464	cellular protein modification process	--	--	--	--	KOG0325	Lipoyltransferase
Cluster-12475.0	21.22	0.69	31.34	0.81	31.62	0.9	11.16	0.7	2041	802716448	XP_012085006.1	1875	1.5e-207	PREDICTED: DNA mismatch repair protein MLH1 [Jatropha curcas]>gi|643714378|gb|KDP26976.1| hypothetical protein JCGZ_22196 [Jatropha curcas]	802716447	XM_012229616.1	727	0	PREDICTED: Jatropha curcas DNA mismatch repair protein MLH1 (LOC105644308), transcript variant X1, mRNA	K08734	MLH1	DNA mismatch repair protein MLH1	http://www.genome.jp/dbget-bin/www_bget?ko:K08734	Q9ZRV4	1568	8.3e-173	DNA mismatch repair protein MLH1 OS=Arabidopsis thaliana GN=MLH1 PE=2 SV=1	PF01119	DNA mismatch repair protein, C-terminal domain	GO:0006298	mismatch repair	GO:0005524//GO:0030983	ATP binding//mismatched DNA binding	--	--	KOG1979	DNA mismatch repair protein - MLH1 family
Cluster-12482.0	70.67	2.56	87.26	2.51	81.37	2.56	65.1	4.48	1866	255558886	XP_002520466.1	375	1.2e-33	ubiquitin-protein ligase, putative [Ricinus communis]>gi|223540308|gb|EEF41879.1| ubiquitin-protein ligase, putative [Ricinus communis]	--	--	--	--	--	--	--	--	--	Q9SU30	214	7.6e-16	F-box protein CPR30 OS=Arabidopsis thaliana GN=CPR30 PE=1 SV=2	PF00646//PF12937	F-box domain//F-box-like	--	--	GO:0005515	protein binding	--	--	--	--
Cluster-12483.0	6.72	0.38	9.07	0.41	17.45	0.87	7.75	0.81	1284	--	--	--	--	--	--	--	--	--	--	--	--	--	--	--	--	--	--	--	--	--	--	--	--	--	--	--	--
Cluster-12486.0	53.41	2.25	357.96	11.93	186.9	6.82	34.09	2.7	1647	643721908	KDP31787.1	1471	8.4e-161	hypothetical protein JCGZ_12248 [Jatropha curcas]	349731484	FQ394605.1	351	0	Vitis vinifera clone SS0AFA1YM12	--	--	--	--	C1KWN1	143	1.2e-07	Demethylmenaquinone methyltransferase OS=Listeria monocytogenes serotype 4b (strain CLIP80459) GN=menG PE=3 SV=1	PF08241//PF05891//PF01209//PF03141//PF00891//PF05175	Methyltransferase domain//AdoMet dependent proline di-methyltransferase//ubiE/COQ5 methyltransferase family//Putative S-adenosyl-L-methionine-dependent methyltransferase//O-methyltransferase//Methyltransferase small domain	GO:0006480//GO:0008152	N-terminal protein amino acid methylation//metabolic process	GO:0008168//GO:0008171	methyltransferase activity//O-methyltransferase activity	--	--	--	--
Cluster-12490.0	23	1.73	14	0.84	21	1.38	11	1.48	1040	255545204	XP_002513663.1	686	5.6e-70	conserved hypothetical protein [Ricinus communis]>gi|223547571|gb|EEF49066.1| conserved hypothetical protein [Ricinus communis]	--	--	--	--	--	--	--	--	--	--	--	--	--	--	--	--	--	--	--	--	--	--	--
Cluster-12491.0	15	2.22	3	0.36	5	0.65	89	21.17	664	802604239	XP_012073519.1	416	7.3e-39	PREDICTED: indole-3-acetic acid-induced protein ARG7 [Jatropha curcas]>gi|643728770|gb|KDP36707.1| hypothetical protein JCGZ_07998 [Jatropha curcas]	--	--	--	--	--	K14488	SAUR	SAUR family protein	http://www.genome.jp/dbget-bin/www_bget?ko:K14488	Q9SGU2	144	3.5e-08	Auxin-responsive protein SAUR71 OS=Arabidopsis thaliana GN=SAUR71 PE=2 SV=1	PF02519	Auxin responsive protein	GO:0009733	response to auxin	--	--	--	--	--	--
Cluster-12497.0	34.97	1.64	18.01	0.67	16.47	0.67	17.74	1.55	1504	802756352	XP_012089014.1	1273	7e-138	PREDICTED: cell cycle checkpoint control protein RAD9A [Jatropha curcas]	802756351	XM_012233624.1	488	0	PREDICTED: Jatropha curcas cell cycle checkpoint control protein RAD9A (LOC105647505), transcript variant X2, mRNA	K10994	RAD9A	cell cycle checkpoint control protein RAD9A	http://www.genome.jp/dbget-bin/www_bget?ko:K10994	Q6WBX8	140	2.3e-07	Cell cycle checkpoint control protein RAD9B OS=Homo sapiens GN=RAD9B PE=1 SV=2	PF02053//PF04139	Gene 66 (IR5) protein//Rad9	GO:0000077	DNA damage checkpoint	GO:0008270	zinc ion binding	GO:0030896	checkpoint clamp complex	KOG2810	Checkpoint 9-1-1 complex, RAD9 component
Cluster-12503.0	182	8.38	248	9.05	163	6.52	134	11.53	1528	255554539	XP_002518308.1	1574	8.9e-173	Sporulation protein RMD5, putative [Ricinus communis]>gi|223542528|gb|EEF44068.1| Sporulation protein RMD5, putative [Ricinus communis]	255554538	XM_002518262.1	525	0	Ricinus communis Sporulation protein RMD5, putative, mRNA	--	--	--	--	Q6GLP4	556	1.4e-55	Protein RMD5 homolog A OS=Xenopus laevis GN=rmnd5a PE=2 SV=1	PF14634//PF04583//PF13639//PF00097	zinc-RING finger domain//Baculoviridae p74 conserved region//Ring finger domain//Zinc finger, C3HC4 type (RING finger)	GO:0019058	viral life cycle	GO:0046872//GO:0005515//GO:0008270	metal ion binding//protein binding//zinc ion binding	--	--	KOG2817	Predicted E3 ubiquitin ligase
Cluster-12505.0	118.16	3.54	134.67	3.19	182.17	4.73	44.81	2.57	2202	802613792	XP_012074737.1	2048	1.4e-227	PREDICTED: uncharacterized aarF domain-containing protein kinase 1 isoform X1 [Jatropha curcas]	802613791	XM_012219347.1	756	0	PREDICTED: Jatropha curcas uncharacterized aarF domain-containing protein kinase 1 (LOC105636155), transcript variant X1, mRNA	K08869	ADCK, ABC1	aarF domain-containing kinase	http://www.genome.jp/dbget-bin/www_bget?ko:K08869	Q5M7P6	787	3.2e-82	Uncharacterized aarF domain-containing protein kinase 1 OS=Xenopus tropicalis GN=adck1 PE=2 SV=1	PF00069	Protein kinase domain	GO:0006468	protein phosphorylation	GO:0004672//GO:0005524	protein kinase activity//ATP binding	--	--	KOG1235	Predicted unusual protein kinase
Cluster-12507.0	3	2.12	5	3.1	10	6.57	1	0.65	352	--	--	--	--	--	--	--	--	--	--	--	--	--	--	--	--	--	--	--	--	--	--	--	--	--	--	--	--
Cluster-12510.0	15.19	0.38	24.07	0.48	35.97	0.78	20.82	1.01	2573	255572998	XP_002527429.1	826	8.1e-86	conserved hypothetical protein [Ricinus communis]>gi|223533164|gb|EEF34921.1| conserved hypothetical protein [Ricinus communis]	802621889	XM_012220775.1	380	0	PREDICTED: Jatropha curcas protein SAAL1 (LOC105637335), mRNA	--	--	--	--	Q96ER3	157	4.3e-09	Protein SAAL1 OS=Homo sapiens GN=SAAL1 PE=1 SV=2	PF00514//PF11051	Armadillo/beta-catenin-like repeat//Mannosyltransferase putative	GO:0006486	protein glycosylation	GO:0005515//GO:0016757	protein binding//transferase activity, transferring glycosyl groups	--	--	--	--
Cluster-12511.1	73	4.16	28.7	1.3	85	4.21	14.86	1.55	1287	255564365	XP_002523179.1	876	6.5e-92	protein phosphatase 2c, putative [Ricinus communis]>gi|223537586|gb|EEF39210.1| protein phosphatase 2c, putative [Ricinus communis]	802620517	XM_012220209.1	312	2.08435e-160	PREDICTED: Jatropha curcas probable protein phosphatase 2C 28 (LOC105636841), mRNA	K14803	PTC2_3	protein phosphatase 2C homolog 2/3	http://www.genome.jp/dbget-bin/www_bget?ko:K14803	O64583	739	7e-77	Probable protein phosphatase 2C 28 OS=Arabidopsis thaliana GN=At2g34740 PE=2 SV=2	PF00481	Protein phosphatase 2C	GO:0006470//GO:0008152	protein dephosphorylation//metabolic process	GO:0004721//GO:0003824	phosphoprotein phosphatase activity//catalytic activity	--	--	--	--
Cluster-12512.2	27.43	1.54	50.27	2.24	17.89	0.87	10	1.03	1304	802667395	XP_012081334.1	327	3e-28	PREDICTED: uncharacterized protein LOC105641409 [Jatropha curcas]>gi|643718968|gb|KDP30017.1| hypothetical protein JCGZ_18589 [Jatropha curcas]	--	--	--	--	--	--	--	--	--	--	--	--	--	--	--	--	--	--	--	--	--	--	--
Cluster-12519.0	58	5.47	80	6.02	178	14.64	17	2.78	886	802760703	XP_012089524.1	625	5.7e-63	PREDICTED: uncharacterized protein C12B10.15c [Jatropha curcas]>gi|643708029|gb|KDP23147.1| hypothetical protein JCGZ_00139 [Jatropha curcas]	--	--	--	--	--	K10745	RNASEH2C	ribonuclease H2 subunit C	http://www.genome.jp/dbget-bin/www_bget?ko:K10745	Q2M2U4	151	7.3e-09	Ribonuclease H2 subunit C OS=Bos taurus GN=RNASEH2C PE=2 SV=1	--	--	--	--	--	--	--	--	--	--
Cluster-12525.2	21	0.73	26	0.72	52	1.57	18	1.19	1931	802564491	XP_012067334.1	2182	3.5e-243	PREDICTED: pentatricopeptide repeat-containing protein At3g26782, mitochondrial [Jatropha curcas]>gi|643735201|gb|KDP41842.1| hypothetical protein JCGZ_26860 [Jatropha curcas]	802564490	XM_012211944.1	770	0	PREDICTED: Jatropha curcas pentatricopeptide repeat-containing protein At3g26782, mitochondrial (LOC105630198), mRNA	--	--	--	--	Q9LW32	1921	9.1e-214	Pentatricopeptide repeat-containing protein At3g26782, mitochondrial OS=Arabidopsis thaliana GN=PCMP-H34 PE=2 SV=1	PF17049	ATPase expression protein 1	GO:0006417	regulation of translation	GO:0045182	translation regulator activity	--	--	--	--
Cluster-12526.0	36.78	5.68	31.07	3.87	23.25	3.15	11.4	2.81	647	802605140	XP_012073629.1	487	4.2e-47	PREDICTED: uncharacterized protein At5g43822 [Jatropha curcas]	802605139	XM_012218239.1	188	8.71332e-92	PREDICTED: Jatropha curcas uncharacterized protein At5g43822 (LOC105635209), mRNA	--	--	--	--	Q6NPG7	326	2.7e-29	Uncharacterized protein At5g43822 OS=Arabidopsis thaliana GN=At5g43822 PE=2 SV=1	--	--	--	--	--	--	--	--	--	--
Cluster-12527.0	33	1.31	23	0.72	24	0.83	10	0.75	1731	802732596	XP_012086430.1	2222	7.3e-248	PREDICTED: putative pentatricopeptide repeat-containing protein At1g09680 [Jatropha curcas]	566210958	XM_006372491.1	542	0	Populus trichocarpa pentatricopeptide repeat-containing family protein (POPTR_0017s02740g) mRNA, complete cds	--	--	--	--	O04491	1612	5.5e-178	Putative pentatricopeptide repeat-containing protein At1g09680 OS=Arabidopsis thaliana GN=At1g09680 PE=3 SV=1	PF00822	PMP-22/EMP/MP20/Claudin family	--	--	--	--	GO:0016021	integral component of membrane	--	--
Cluster-12532.1	252	17.42	16	0.88	26	1.56	6	0.75	1109	566187080	XP_002313187.2	1055	9.8e-113	hypothetical protein POPTR_0009s09000g [Populus trichocarpa]>gi|550331357|gb|EEE87142.2| hypothetical protein POPTR_0009s09000g [Populus trichocarpa]	802550736	XM_012237752.1	364	0	PREDICTED: Jatropha curcas nucleobase-ascorbate transporter 4 (LOC105650795), mRNA	K14611	SLC23A1_2, SVCT1_2	solute carrier family 23 (nucleobase transporter), member 1/2	http://www.genome.jp/dbget-bin/www_bget?ko:K14611	P93039	974	3.4e-104	Nucleobase-ascorbate transporter 4 OS=Arabidopsis thaliana GN=NAT4 PE=2 SV=2	PF00860	Permease family	GO:0006810//GO:0055085	transport//transmembrane transport	GO:0005215	transporter activity	GO:0016020	membrane	--	--
Cluster-12534.0	11	1.75	8	1.03	13	1.81	3	0.76	637	--	--	--	--	--	--	--	--	--	--	--	--	--	--	--	--	--	--	--	--	--	--	--	--	--	--	--	--
Cluster-12540.2	10	0.8	19	1.21	14	0.97	6	0.85	997	802710785	XP_012084587.1	353	2.2e-31	PREDICTED: putative disease resistance RPP13-like protein 1 [Jatropha curcas]	--	--	--	--	--	--	--	--	--	--	--	--	--	PF00560//PF13855	Leucine Rich Repeat//Leucine rich repeat	--	--	GO:0005515	protein binding	--	--	--	--
Cluster-12543.0	5	0.68	14.85	1.62	11.78	1.4	2.5	0.55	699	--	--	--	--	--	--	--	--	--	--	--	--	--	--	--	--	--	--	--	--	--	--	--	--	--	--	--	--
Cluster-12549.0	87	3.98	106	3.85	332	13.2	91	7.79	1535	802778651	XP_012091202.1	1650	1.4e-181	PREDICTED: putative sodium-coupled neutral amino acid transporter 7 [Jatropha curcas]>gi|643704840|gb|KDP21692.1| hypothetical protein JCGZ_03363 [Jatropha curcas]	802778650	XM_012235812.1	465	0	PREDICTED: Jatropha curcas putative sodium-coupled neutral amino acid transporter 7 (LOC105649221), mRNA	--	--	--	--	Q6DEL1	302	3.9e-26	Putative sodium-coupled neutral amino acid transporter 7 OS=Danio rerio GN=slc38a7 PE=2 SV=1	PF03222	Tryptophan/tyrosine permease family	GO:0003333	amino acid transmembrane transport	--	--	--	--	--	--
Cluster-12557.0	70.86	1.78	21.8	0.43	29.68	0.64	127.63	6.18	2578	255574263	XP_002528046.1	2282	1.2e-254	RNA binding protein, putative [Ricinus communis]>gi|223532576|gb|EEF34364.1| RNA binding protein, putative [Ricinus communis]	802540593	XM_012221973.1	408	0	PREDICTED: Jatropha curcas putative methyltransferase NSUN6 (LOC105638201), transcript variant X1, mRNA	--	--	--	--	Q7TS68	395	1.1e-36	Putative methyltransferase NSUN6 OS=Mus musculus GN=Nsun6 PE=2 SV=2	PF01728//PF01472//PF01189	FtsJ-like methyltransferase//PUA domain//16S rRNA methyltransferase RsmF	GO:0032259	methylation	GO:0003723//GO:0008168	RNA binding//methyltransferase activity	--	--	KOG1122	tRNA and rRNA cytosine-C5-methylase (nucleolar protein NOL1/NOP2)
Cluster-12561.0	3.76	0.51	14.66	1.6	8.9	1.06	5.23	1.16	700	470141711	XP_004306573.1	316	3e-27	PREDICTED: uncharacterized protein At4g26485-like [Fragaria vesca subsp. vesca]	--	--	--	--	--	K19307	BMT5	25S rRNA (uracil2634-N3)-methyltransferase	http://www.genome.jp/dbget-bin/www_bget?ko:K19307	P0C8L4	219	7.5e-17	Uncharacterized protein At4g26485 OS=Arabidopsis thaliana GN=At4g26485 PE=4 SV=1	PF00556	Antenna complex alpha/beta subunit	GO:0006118//GO:0019684	obsolete electron transport//photosynthesis, light reaction	GO:0045156	electron transporter, transferring electrons within the cyclic electron transport pathway of photosynthesis activity	GO:0030077//GO:0016021	plasma membrane light-harvesting complex//integral component of membrane	--	--
Cluster-12563.1	80.16	2.71	150.14	4.02	76.32	2.24	60.82	3.92	1982	566177491	XP_002309253.2	1551	5.4e-170	hypothetical protein POPTR_0006s21940g [Populus trichocarpa]>gi|550336820|gb|EEE92776.2| hypothetical protein POPTR_0006s21940g [Populus trichocarpa]	802611113	XM_012218923.1	564	0	PREDICTED: Jatropha curcas BTB/POZ domain-containing protein At3g05675-like (LOC105635809), transcript variant X3, mRNA	--	--	--	--	Q8RX01	1246	1.7e-135	BTB/POZ domain-containing protein At3g05675 OS=Arabidopsis thaliana GN=At3g05675 PE=2 SV=1	PF00651	BTB/POZ domain	--	--	GO:0005515	protein binding	--	--	--	--
Cluster-12565.0	186	12.76	164	8.95	208	12.43	60	7.43	1115	255581254	XP_002531439.1	816	5.1e-85	Protein kinase APK1B, chloroplast precursor, putative [Ricinus communis]>gi|223528958|gb|EEF30951.1| Protein kinase APK1B, chloroplast precursor, putative [Ricinus communis]	566150804	XM_002298318.2	292	2.36193e-149	Populus trichocarpa hypothetical protein (POPTR_0001s24730g) mRNA, complete cds	--	--	--	--	Q9LFP7	387	4e-36	Probable receptor-like protein kinase At5g15080 OS=Arabidopsis thaliana GN=At5g15080 PE=2 SV=1	PF07714//PF00069	Protein tyrosine kinase//Protein kinase domain	GO:0006468	protein phosphorylation	GO:0005524//GO:0004672//GO:0004715	ATP binding//protein kinase activity//non-membrane spanning protein tyrosine kinase activity	--	--	--	--
Cluster-12565.1	45.21	3.61	80	5.1	76.39	5.32	35.55	5.04	996	802795576	XP_012092541.1	994	1e-105	PREDICTED: probable receptor-like protein kinase At5g47070 [Jatropha curcas]>gi|643702007|gb|KDP20447.1| hypothetical protein JCGZ_05292 [Jatropha curcas]	802795575	XM_012237151.1	341	1.21246e-176	PREDICTED: Jatropha curcas probable receptor-like protein kinase At5g47070 (LOC105650283), mRNA	--	--	--	--	Q9LTC0	517	3e-51	Probable receptor-like protein kinase At5g47070 OS=Arabidopsis thaliana GN=At5g47070 PE=1 SV=1	PF00069//PF07714	Protein kinase domain//Protein tyrosine kinase	GO:0006468	protein phosphorylation	GO:0004672//GO:0005524	protein kinase activity//ATP binding	--	--	--	--
Cluster-12565.2	22.79	1.26	22	0.96	40.61	1.94	6.45	0.65	1322	255581254	XP_002531439.1	468	1.4e-44	Protein kinase APK1B, chloroplast precursor, putative [Ricinus communis]>gi|223528958|gb|EEF30951.1| Protein kinase APK1B, chloroplast precursor, putative [Ricinus communis]	828320781	XM_012717281.1	134	1.90809e-61	PREDICTED: Cicer arietinum probable receptor-like protein kinase At5g47070 (LOC101498193), transcript variant X2, mRNA	--	--	--	--	Q9LTC0	301	4.4e-26	Probable receptor-like protein kinase At5g47070 OS=Arabidopsis thaliana GN=At5g47070 PE=1 SV=1	PF00069//PF07714	Protein kinase domain//Protein tyrosine kinase	GO:0006468	protein phosphorylation	GO:0005524//GO:0004672//GO:0016301	ATP binding//protein kinase activity//kinase activity	--	--	--	--
Cluster-12569.0	164	21.19	9	0.93	7	0.79	20	4.27	720	--	--	--	--	--	--	--	--	--	--	--	--	--	--	--	--	--	--	--	--	--	--	--	--	--	--	--	--
Cluster-12570.0	306.37	26.66	231	16.04	134.57	10.21	82	12.52	937	743849013	XP_011028366.1	138	1.8e-06	PREDICTED: uncharacterized protein LOC105128411 [Populus euphratica]>gi|743849017|ref|XP_011028367.1| PREDICTED: uncharacterized protein LOC105128411 [Populus euphratica]	802563066	XR_001046635.1	206	1.26551e-101	PREDICTED: Jatropha curcas uncharacterized LOC105629681 (LOC105629681), transcript variant X1, ncRNA	--	--	--	--	--	--	--	--	--	--	--	--	--	--	--	--	--	--
Cluster-12570.1	30.63	2.59	23	1.55	32.43	2.39	4	0.6	956	743849013	XP_011028366.1	138	1.8e-06	PREDICTED: uncharacterized protein LOC105128411 [Populus euphratica]>gi|743849017|ref|XP_011028367.1| PREDICTED: uncharacterized protein LOC105128411 [Populus euphratica]	802563066	XR_001046635.1	182	2.83685e-88	PREDICTED: Jatropha curcas uncharacterized LOC105629681 (LOC105629681), transcript variant X1, ncRNA	--	--	--	--	--	--	--	--	PF10414	Sirohaem synthase dimerisation region	GO:0006779//GO:0055114	porphyrin-containing compound biosynthetic process//oxidation-reduction process	--	--	--	--	--	--
Cluster-12577.0	305.72	10.83	105.1	2.95	111.01	3.41	25.63	1.73	1904	255548111	XP_002515112.1	477	1.8e-45	transcription factor, putative [Ricinus communis]>gi|223545592|gb|EEF47096.1| transcription factor, putative [Ricinus communis]	--	--	--	--	--	--	--	--	--	Q9LD44	244	2.6e-19	NAC transcription factor 56 OS=Arabidopsis thaliana GN=NAC056 PE=2 SV=1	PF02365//PF00186	No apical meristem (NAM) protein//Dihydrofolate reductase	GO:0009165//GO:0046656//GO:0006761//GO:0006545//GO:0006355//GO:0055114	nucleotide biosynthetic process//folic acid biosynthetic process//dihydrofolate biosynthetic process//glycine biosynthetic process//regulation of transcription, DNA-templated//oxidation-reduction process	GO:0003677//GO:0004146	DNA binding//dihydrofolate reductase activity	--	--	--	--
Cluster-12580.0	40.49	1.15	18.99	0.43	51.13	1.26	39.02	2.13	2308	802791717	XP_012092239.1	1750	5.2e-193	PREDICTED: ARM REPEAT PROTEIN INTERACTING WITH ABF2-like [Jatropha curcas]	802791716	XM_012236849.1	696	0	PREDICTED: Jatropha curcas ARM REPEAT PROTEIN INTERACTING WITH ABF2-like (LOC105649992), mRNA	--	--	--	--	B9DHT4	1571	4.2e-173	ARM REPEAT PROTEIN INTERACTING WITH ABF2 OS=Arabidopsis thaliana GN=ARIA PE=1 SV=2	PF00651//PF00514//PF02985//PF01602	BTB/POZ domain//Armadillo/beta-catenin-like repeat//HEAT repeat//Adaptin N terminal region	GO:0016192//GO:0006886	vesicle-mediated transport//intracellular protein transport	GO:0005515	protein binding	GO:0030117	membrane coat	KOG1987	Speckle-type POZ protein SPOP and related proteins with TRAF, MATH and BTB/POZ domains
Cluster-12582.0	130	5.48	116	3.87	125	4.57	25	1.98	1645	802640838	XP_012079032.1	1219	1.4e-131	PREDICTED: LOW QUALITY PROTEIN: pentatricopeptide repeat-containing protein At1g06270 [Jatropha curcas]	--	--	--	--	--	--	--	--	--	Q9LNC0	1001	3.7e-107	Pentatricopeptide repeat-containing protein At1g06270 OS=Arabidopsis thaliana GN=At1g06270 PE=2 SV=1	--	--	--	--	--	--	--	--	--	--
Cluster-12582.1	5	0.36	6	0.34	9	0.56	6	0.77	1080	657979306	XP_008381611.1	520	1e-50	PREDICTED: ervatamin-B [Malus domestica]	645306561	XM_008247975.1	49	2.76649e-14	PREDICTED: Prunus mume vignain-like (LOC103344372), partial mRNA	--	--	--	--	Q7XR52	272	8.3e-23	Cysteine protease 1 OS=Oryza sativa subsp. japonica GN=CP1 PE=2 SV=2	PF00112	Papain family cysteine protease	GO:0006508	proteolysis	GO:0008234	cysteine-type peptidase activity	--	--	--	--
Cluster-12582.2	2	0.43	3	0.52	2	0.38	3	0.95	543	255568345	XP_002525147.1	636	1.9e-64	cysteine protease, putative [Ricinus communis]>gi|223535606|gb|EEF37274.1| cysteine protease, putative [Ricinus communis]	225446588	XM_002280227.1	42	1.04808e-10	PREDICTED: Vitis vinifera senescence-specific cysteine protease SAG39 (LOC100264311), mRNA	K16292	CEP, CYSEP	KDEL-tailed cysteine endopeptidase	http://www.genome.jp/dbget-bin/www_bget?ko:K16292	Q9FJ47	562	9.9e-57	Senescence-specific cysteine protease SAG12 OS=Arabidopsis thaliana GN=SAG12 PE=1 SV=1	PF03051//PF00112	Peptidase C1-like family//Papain family cysteine protease	GO:0055114//GO:0006508	oxidation-reduction process//proteolysis	GO:0032440//GO:0004197//GO:0008234	2-alkenal reductase [NAD(P)] activity//cysteine-type endopeptidase activity//cysteine-type peptidase activity	--	--	--	--
Cluster-12586.0	16	0.79	12	0.47	12	0.52	14	1.29	1438	702298696	XP_010048538.1	341	7.9e-30	PREDICTED: F-box/kelch-repeat protein At3g06240-like isoform X1 [Eucalyptus grandis]	--	--	--	--	--	--	--	--	--	Q8GXC7	168	1.3e-10	F-box/kelch-repeat protein At3g06240 OS=Arabidopsis thaliana GN=At3g06240 PE=2 SV=1	PF12937//PF00646	F-box-like//F-box domain	--	--	GO:0005515	protein binding	--	--	--	--
Cluster-12594.0	23.57	2.67	9.48	0.86	21.58	2.14	8.37	1.6	783	802663839	XP_012081058.1	383	5.8e-35	PREDICTED: uncharacterized protein LOC105641181 [Jatropha curcas]	802663838	XM_012225668.1	186	1.37721e-90	PREDICTED: Jatropha curcas uncharacterized LOC105641181 (LOC105641181), mRNA	--	--	--	--	--	--	--	--	--	--	--	--	--	--	--	--	--	--
Cluster-12608.1	11.34	0.48	44.48	1.51	66	2.45	24	1.93	1624	255555409	XP_002518741.1	1307	8.6e-142	conserved hypothetical protein [Ricinus communis]>gi|223542122|gb|EEF43666.1| conserved hypothetical protein [Ricinus communis]	255555408	XM_002518695.1	152	2.32274e-71	Ricinus communis conserved hypothetical protein, mRNA	--	--	--	--	Q6AZB8	171	6.4e-11	Putative nuclease HARBI1 OS=Danio rerio GN=harbi1 PE=2 SV=1	PF04827	Plant transposon protein	--	--	GO:0016788	hydrolase activity, acting on ester bonds	--	--	--	--
Cluster-12613.0	12.6	1.1	16.72	1.17	22.11	1.69	13.47	2.07	934	802603772	XP_012073262.1	478	6.7e-46	PREDICTED: uncharacterized protein LOC105634916 [Jatropha curcas]>gi|643729265|gb|KDP37145.1| hypothetical protein JCGZ_06201 [Jatropha curcas]	--	--	--	--	--	K15032	MTERFD	mTERF domain-containing protein, mitochondrial	http://www.genome.jp/dbget-bin/www_bget?ko:K15032	--	--	--	--	PF02536	mTERF	GO:0006355	regulation of transcription, DNA-templated	GO:0003690	double-stranded DNA binding	GO:0005739	mitochondrion	--	--
Cluster-12623.0	31.53	1.78	46.9	2.11	64.68	3.18	3.76	0.39	1295	802679173	XP_012081982.1	710	1.2e-72	PREDICTED: uncharacterized protein LOC105641937 isoform X1 [Jatropha curcas]	255546946	XM_002514485.1	239	7.98387e-120	Ricinus communis conserved hypothetical protein, mRNA	--	--	--	--	--	--	--	--	--	--	--	--	--	--	--	--	--	--
Cluster-12623.4	75.86	4.67	92.24	4.52	93.87	5.03	8.24	0.93	1211	802679181	XP_012081983.1	604	2.1e-60	PREDICTED: uncharacterized protein LOC105641937 isoform X2 [Jatropha curcas]>gi|643717967|gb|KDP29323.1| hypothetical protein JCGZ_18244 [Jatropha curcas]	255546946	XM_002514485.1	329	6.94266e-170	Ricinus communis conserved hypothetical protein, mRNA	--	--	--	--	--	--	--	--	PF09515	Thiamine transporter protein (Thia_YuaJ)	GO:0015888	thiamine transport	GO:0015234	thiamine transmembrane transporter activity	GO:0005886	plasma membrane	--	--
Cluster-12628.0	140.09	7.84	128.65	5.71	121.06	5.89	94.62	9.74	1306	802543424	XP_012082129.1	1029	1.2e-109	PREDICTED: uncharacterized protein LOC105642056 [Jatropha curcas]>gi|802543453|ref|XP_012082138.1| PREDICTED: uncharacterized protein LOC105642056 [Jatropha curcas]>gi|643739663|gb|KDP45401.1| hypothetical protein JCGZ_09650 [Jatropha curcas]	802543452	XM_012226748.1	380	0	PREDICTED: Jatropha curcas uncharacterized LOC105642056 (LOC105642056), transcript variant X2, mRNA	--	--	--	--	P64956	249	4.7e-20	Uncharacterized protein Mb2253c OS=Mycobacterium bovis (strain ATCC BAA-935 / AF2122/97) GN=Mb2253c PE=3 SV=1	PF00075	RNase H	GO:0051252	regulation of RNA metabolic process	GO:0004523//GO:0003676	RNA-DNA hybrid ribonuclease activity//nucleic acid binding	--	--	--	--
Cluster-12635.0	4	0.75	9	1.37	9	1.49	2	0.57	580	--	--	--	--	--	--	--	--	--	--	--	--	--	--	--	--	--	--	--	--	--	--	--	--	--	--	--	--
Cluster-12637.0	4	1.79	1	0.38	3	1.22	1	0.51	401	802539595	XP_012071792.1	249	1e-19	PREDICTED: GDSL esterase/lipase At5g14450 [Jatropha curcas]>gi|643740804|gb|KDP46394.1| hypothetical protein JCGZ_10234 [Jatropha curcas]	--	--	--	--	--	--	--	--	--	Q9LY84	202	4e-15	GDSL esterase/lipase At5g14450 OS=Arabidopsis thaliana GN=At5g14450 PE=2 SV=1	--	--	--	--	--	--	--	--	--	--
Cluster-12640.0	16.42	0.68	11.98	0.39	10.56	0.38	4.63	0.36	1668	802688909	XP_012082790.1	354	2.8e-31	PREDICTED: poly [ADP-ribose] polymerase 2 isoform X2 [Jatropha curcas]	743870233	XM_011035214.1	134	2.42107e-61	PREDICTED: Populus euphratica poly [ADP-ribose] polymerase 2 (LOC105131981), mRNA	K10798	PARP	poly	http://www.genome.jp/dbget-bin/www_bget?ko:K10798	O50017	307	1.1e-26	Poly [ADP-ribose] polymerase 2 OS=Zea mays GN=PARP2 PE=2 SV=1	PF00644//PF00255	Poly(ADP-ribose) polymerase catalytic domain//Glutathione peroxidase	GO:0055114//GO:0006979//GO:0006804//GO:0006749	oxidation-reduction process//response to oxidative stress//obsolete peroxidase reaction//glutathione metabolic process	GO:0003950//GO:0004602	NAD+ ADP-ribosyltransferase activity//glutathione peroxidase activity	--	--	KOG1037	NAD+ ADP-ribosyltransferase Parp, required for poly-ADP ribosylation of nuclear proteins
Cluster-12641.3	20.62	0.48	79.85	1.48	48.02	0.97	40.5	1.84	2742	764620847	XP_011468563.1	406	4.4e-37	PREDICTED: uncharacterized protein LOC105352685 [Fragaria vesca subsp. vesca]	--	--	--	--	--	--	--	--	--	P93295	153	1.3e-08	Uncharacterized mitochondrial protein AtMg00310 OS=Arabidopsis thaliana GN=AtMg00310 PE=4 SV=1	--	--	--	--	--	--	--	--	--	--
Cluster-12641.4	78.38	2.22	122.15	2.74	51.98	1.28	27.5	1.5	2311	764620847	XP_011468563.1	395	6.9e-36	PREDICTED: uncharacterized protein LOC105352685 [Fragaria vesca subsp. vesca]	--	--	--	--	--	--	--	--	--	P93295	153	1.1e-08	Uncharacterized mitochondrial protein AtMg00310 OS=Arabidopsis thaliana GN=AtMg00310 PE=4 SV=1	--	--	--	--	--	--	--	--	--	--
Cluster-12644.0	3	1.07	2	0.59	5	1.6	5	2.23	435	--	--	--	--	--	--	--	--	--	--	--	--	--	--	--	--	--	--	--	--	--	--	--	--	--	--	--	--
Cluster-12650.0	32.51	0.91	23.52	0.52	52.77	1.28	7.97	0.43	2346	802700448	XP_012083718.1	1289	1.5e-139	PREDICTED: dol-P-Man:Man(7)GlcNAc(2)-PP-Dol alpha-1,6-mannosyltransferase isoform X2 [Jatropha curcas]	255571038	XM_002526424.1	515	0	Ricinus communis glycosyltransferase, putative, mRNA	K03847	ALG12	alpha-1,6-mannosyltransferase	http://www.genome.jp/dbget-bin/www_bget?ko:K03847	A8MR93	1080	3.7e-116	Dol-P-Man:Man(7)GlcNAc(2)-PP-Dol alpha-1,6-mannosyltransferase OS=Arabidopsis thaliana GN=ALG12 PE=1 SV=1	PF03901	Alg9-like mannosyltransferase family	--	--	GO:0016757	transferase activity, transferring glycosyl groups	--	--	KOG2516	Protein involved in dolichol pathway for N-glycosylation (mannosyltransferase family)
Cluster-12652.0	2	2.08	1	0.94	2	1.97	1	0.78	323	--	--	--	--	--	--	--	--	--	--	--	--	--	--	--	--	--	--	--	--	--	--	--	--	--	--	--	--
Cluster-12653.1	57.21	2.92	50.17	2.03	24.16	1.07	40	3.79	1404	802758785	XP_012089307.1	1265	5.5e-137	PREDICTED: methyltransferase-like protein 6 [Jatropha curcas]>gi|802758798|ref|XP_012089308.1| PREDICTED: methyltransferase-like protein 6 [Jatropha curcas]>gi|643708780|gb|KDP23696.1| hypothetical protein JCGZ_23529 [Jatropha curcas]	743888736	XR_844167.1	267	2.3612e-135	PREDICTED: Populus euphratica methyltransferase-like protein 6 (LOC105135378), transcript variant X1, misc_RNA	K00599	METTL6	methyltransferase-like protein 6	http://www.genome.jp/dbget-bin/www_bget?ko:K00599	Q8TCB7	357	1.5e-32	Methyltransferase-like protein 6 OS=Homo sapiens GN=METTL6 PE=2 SV=2	PF08241//PF10181//PF09445//PF05175//PF01234	Methyltransferase domain//GPI-GlcNAc transferase complex, PIG-H component//RNA cap guanine-N2 methyltransferase//Methyltransferase small domain//NNMT/PNMT/TEMT family	GO:0009452//GO:0001510//GO:0008152	7-methylguanosine RNA capping//RNA methylation//metabolic process	GO:0008168//GO:0017176	methyltransferase activity//phosphatidylinositol N-acetylglucosaminyltransferase activity	--	--	KOG2361	Predicted methyltransferase
Cluster-12654.0	349	47.1	90	9.77	165	19.53	23	5.09	701	802627219	XP_012076600.1	509	1.3e-49	PREDICTED: uncharacterized protein At2g34160-like [Jatropha curcas]>gi|643724410|gb|KDP33611.1| hypothetical protein JCGZ_07182 [Jatropha curcas]	802627218	XM_012221210.1	244	7.02458e-123	PREDICTED: Jatropha curcas uncharacterized protein At2g34160-like (LOC105637659), mRNA	--	--	--	--	O22969	407	1.2e-38	Uncharacterized protein At2g34160 OS=Arabidopsis thaliana GN=At2g34160 PE=1 SV=1	PF01918//PF12328//PF02566	Alba//Rpp20 subunit of nuclear RNase MRP and P//OsmC-like protein	GO:0051252//GO:0008033//GO:0006979	regulation of RNA metabolic process//tRNA processing//response to oxidative stress	GO:0004526//GO:0003676	ribonuclease P activity//nucleic acid binding	GO:0030677//GO:0005634	ribonuclease P complex//nucleus	--	--
Cluster-12655.1	4	0.89	2	0.36	2	0.39	1	0.33	532	802567479	XP_012067720.1	688	1.7e-70	PREDICTED: mitotic checkpoint protein BUB3.3 isoform X1 [Jatropha curcas]>gi|802567481|ref|XP_012067721.1| PREDICTED: mitotic checkpoint protein BUB3.3 isoform X1 [Jatropha curcas]>gi|643734586|gb|KDP41256.1| hypothetical protein JCGZ_15663 [Jatropha curcas]	--	--	--	--	--	K02180	BUB3	cell cycle arrest protein BUB3	http://www.genome.jp/dbget-bin/www_bget?ko:K02180	F4I241	468	7.6e-46	Mitotic checkpoint protein BUB3.3 OS=Arabidopsis thaliana GN=BUB3.3 PE=2 SV=1	--	--	--	--	--	--	--	--	KOG0647	mRNA export protein (contains WD40 repeats)
Cluster-12657.0	4	0.38	14	1.06	6	0.49	4	0.66	885	--	--	--	--	--	--	--	--	--	--	--	--	--	--	--	--	--	--	--	--	--	--	--	--	--	--	--	--
Cluster-12658.0	41.87	2.35	17.29	0.77	24.49	1.19	22.01	2.27	1304	802795079	XP_012092401.1	256	5.1e-20	PREDICTED: putative F-box/LRR-repeat protein At3g18150 [Jatropha curcas]	--	--	--	--	--	--	--	--	--	--	--	--	--	PF12025	Phage protein C	GO:0019073	viral DNA genome packaging	--	--	--	--	--	--
Cluster-12660.0	1	0.41	2	0.69	2	0.74	2	0.98	413	--	--	--	--	--	--	--	--	--	--	--	--	--	--	--	--	--	--	--	--	--	--	--	--	--	--	--	--
Cluster-12663.1	2	0.4	2	0.33	4	0.71	2	0.6	561	--	--	--	--	--	--	--	--	--	--	--	--	--	--	--	--	--	--	--	--	--	--	--	--	--	--	--	--
Cluster-12663.2	76.16	3.3	91	3.13	86.89	3.27	43.05	3.5	1605	802541280	XP_012079700.1	1708	2.7e-188	PREDICTED: galacturonokinase [Jatropha curcas]	802541279	XM_012224310.1	636	0	PREDICTED: Jatropha curcas galacturonokinase (LOC105640085), mRNA	K18677	GALAK	galacturonokinase	http://www.genome.jp/dbget-bin/www_bget?ko:K18677	Q8VYG2	1375	1.6e-150	Galacturonokinase OS=Arabidopsis thaliana GN=GALAK PE=1 SV=1	PF00288	GHMP kinases N terminal domain	--	--	GO:0005524	ATP binding	--	--	KOG0631	Galactokinase
Cluster-12665.0	4	0.72	11	1.6	4	0.63	2	0.55	595	--	--	--	--	--	--	--	--	--	--	--	--	--	--	--	--	--	--	--	--	--	--	--	--	--	--	--	--
Cluster-12680.0	3	0.99	12	3.3	9	2.67	1	0.43	447	--	--	--	--	--	--	--	--	--	--	--	--	--	--	--	--	--	--	--	--	--	--	--	--	--	--	--	--
Cluster-12688.0	10	0.81	11	0.71	14	0.99	8	1.15	985	802763448	XP_012090003.1	605	1.3e-60	PREDICTED: putative pentatricopeptide repeat-containing protein At3g01580 [Jatropha curcas]>gi|643705960|gb|KDP22092.1| hypothetical protein JCGZ_25923 [Jatropha curcas]	743904148	XM_011047134.1	182	2.92607e-88	PREDICTED: Populus euphratica pentatricopeptide repeat-containing protein At1g06140, mitochondrial-like (LOC105140341), mRNA	--	--	--	--	Q9STE1	333	6.4e-30	Pentatricopeptide repeat-containing protein At4g21300 OS=Arabidopsis thaliana GN=PCMP-E36 PE=3 SV=1	--	--	--	--	--	--	--	--	--	--
Cluster-12691.0	22.88	2.37	10.1	0.84	7.03	0.64	3.98	0.71	830	--	--	--	--	--	--	--	--	--	--	--	--	--	--	--	--	--	--	--	--	--	--	--	--	--	--	--	--
Cluster-12693.0	21	0.76	19	0.55	26	0.82	8	0.55	1864	802599876	XP_012072643.1	694	1.2e-70	PREDICTED: pentatricopeptide repeat-containing protein At1g31790-like [Jatropha curcas]>gi|643730252|gb|KDP37805.1| hypothetical protein JCGZ_06707 [Jatropha curcas]	--	--	--	--	--	--	--	--	--	Q9C6R9	471	1.2e-45	Pentatricopeptide repeat-containing protein At1g31790 OS=Arabidopsis thaliana GN=PCMP-A1 PE=2 SV=1	PF09187	Domain of unknown function(DUF1950)	GO:0044030	regulation of DNA methylation	--	--	GO:0005634	nucleus	--	--
Cluster-12695.0	10.58	0.9	13.11	0.89	38.55	2.86	6.89	1.03	952	743892968	XP_011039811.1	801	2.4e-83	PREDICTED: peptidyl-prolyl cis-trans isomerase FKBP16-1, chloroplastic isoform X1 [Populus euphratica]	255542349	XM_002512192.1	259	4.43489e-131	Ricinus communis fkbp-type peptidyl-prolyl cis-trans isomerase 2, chloroplast, putative, mRNA	--	--	--	--	Q944B0	658	1.3e-67	Peptidyl-prolyl cis-trans isomerase FKBP16-1, chloroplastic OS=Arabidopsis thaliana GN=FKBP16-1 PE=2 SV=1	PF01872//PF00254	RibD C-terminal domain//FKBP-type peptidyl-prolyl cis-trans isomerase	GO:0006457//GO:0006771//GO:0009231//GO:0055114	protein folding//riboflavin metabolic process//riboflavin biosynthetic process//oxidation-reduction process	GO:0008703	5-amino-6-(5-phosphoribosylamino)uracil reductase activity	--	--	KOG0552	FKBP-type peptidyl-prolyl cis-trans isomerase
Cluster-12717.0	29.21	1.27	40.23	1.39	56.75	2.14	9.73	0.79	1601	802562746	XP_012066532.1	1343	5.7e-146	PREDICTED: probable galacturonosyltransferase 15 isoform X3 [Jatropha curcas]	802562745	XM_012211142.1	400	0	PREDICTED: Jatropha curcas probable galacturonosyltransferase 15 (LOC105629533), transcript variant X3, mRNA	K13648	GAUT	alpha-1,4-galacturonosyltransferase	http://www.genome.jp/dbget-bin/www_bget?ko:K13648	Q8L4B0	1064	1.8e-114	Probable galacturonosyltransferase 15 OS=Arabidopsis thaliana GN=GAUT15 PE=2 SV=1	PF01501	Glycosyl transferase family 8	--	--	GO:0016757	transferase activity, transferring glycosyl groups	--	--	--	--
Cluster-12720.0	118	2.34	156	2.44	101	1.73	165	6.37	3189	255583160	XP_002532346.1	3821	0	gamma-tubulin complex component, putative [Ricinus communis]>gi|223527963|gb|EEF30048.1| gamma-tubulin complex component, putative [Ricinus communis]	802750420	XM_012232400.1	1481	0	PREDICTED: Jatropha curcas gamma-tubulin complex component 3 (LOC105646536), mRNA	K16570	TUBGCP3, GCP3	gamma-tubulin complex component 3	http://www.genome.jp/dbget-bin/www_bget?ko:K16570	Q9FG37	3309	0	Gamma-tubulin complex component 3 OS=Arabidopsis thaliana GN=GCP3 PE=1 SV=1	PF04130	Spc97 / Spc98 family	GO:0000226//GO:0007020//GO:0090063	microtubule cytoskeleton organization//microtubule nucleation//positive regulation of microtubule nucleation	--	--	GO:0005815//GO:0000922	microtubule organizing center//spindle pole	KOG2000	Gamma-tubulin complex, DGRIP91/SPC98 component
Cluster-12721.0	43	14.08	129	35.09	66	19.35	17	7.21	449	--	--	--	--	--	--	--	--	--	--	--	--	--	--	--	--	--	--	--	--	--	--	--	--	--	--	--	--
Cluster-12721.1	4	1.94	8	3.31	1	0.44	1	0.54	391	--	--	--	--	--	--	--	--	--	--	--	--	--	--	--	--	--	--	--	--	--	--	--	--	--	--	--	--
Cluster-12722.0	17	2.06	4	0.39	3	0.32	15	3.03	750	802752506	XP_012088267.1	548	4.1e-54	PREDICTED: transcription factor bHLH36-like [Jatropha curcas]>gi|643709707|gb|KDP24116.1| hypothetical protein JCGZ_25773 [Jatropha curcas]	255553724	XM_002517857.1	167	4.80255e-80	Ricinus communis DNA binding protein, putative, mRNA	--	--	--	--	--	--	--	--	PF00010	Helix-loop-helix DNA-binding domain	--	--	GO:0046983	protein dimerization activity	--	--	--	--
Cluster-12724.0	15.81	2.17	10.61	1.17	10.04	1.21	8.49	1.9	694	--	--	--	--	--	--	--	--	--	--	--	--	--	--	--	--	--	--	--	--	--	--	--	--	--	--	--	--
Cluster-12729.0	116.26	3.05	26.45	0.55	18.28	0.42	27.92	1.41	2475	802667550	XP_012081353.1	1527	4.1e-167	PREDICTED: probable ubiquitin-like-specific protease 2A isoform X1 [Jatropha curcas]>gi|643718915|gb|KDP29974.1| hypothetical protein JCGZ_18741 [Jatropha curcas]	255563307	XM_002522611.1	254	7.09217e-128	Ricinus communis sentrin/sumo-specific protease, putative, mRNA	K08596	SENP7	sentrin-specific protease 7	http://www.genome.jp/dbget-bin/www_bget?ko:K08596	Q8L7S0	954	1.6e-101	Probable ubiquitin-like-specific protease 2B OS=Arabidopsis thaliana GN=ULP2B PE=1 SV=3	PF02902	Ulp1 protease family, C-terminal catalytic domain	GO:0006508	proteolysis	GO:0008234	cysteine-type peptidase activity	--	--	KOG0779	Protease, Ulp1 family
Cluster-12732.0	56.02	2.05	62.91	1.82	63.31	2.01	44.67	3.1	1852	255576987	XP_002529378.1	1557	1e-170	DNA-3-methyladenine glycosylase, putative [Ricinus communis]>gi|223531126|gb|EEF32974.1| DNA-3-methyladenine glycosylase, putative [Ricinus communis]	255576986	XM_002529332.1	670	0	Ricinus communis DNA-3-methyladenine glycosylase, putative, mRNA	K01246	tag	DNA-3-methyladenine glycosylase I	http://www.genome.jp/dbget-bin/www_bget?ko:K01246	Q7VG78	456	6.6e-44	Probable GMP synthase [glutamine-hydrolyzing] OS=Helicobacter hepaticus (strain ATCC 51449 / 3B1) GN=guaA PE=3 SV=1	PF03352	Methyladenine glycosylase	GO:0006284	base-excision repair	GO:0008725	DNA-3-methyladenine glycosylase activity	--	--	--	--
Cluster-12741.1	179	4.78	109	2.3	89	2.06	25	1.29	2435	255556163	XP_002519116.1	179	8.1e-11	conserved hypothetical protein [Ricinus communis]>gi|223541779|gb|EEF43327.1| conserved hypothetical protein [Ricinus communis]	--	--	--	--	--	--	--	--	--	--	--	--	--	PF04513	Baculovirus polyhedron envelope protein, PEP, C terminus	--	--	GO:0005198	structural molecule activity	GO:0019031//GO:0019028	viral envelope//viral capsid	--	--
Cluster-12743.0	3	0.42	5	0.57	8	0.99	3	0.69	684	--	--	--	--	--	--	--	--	--	--	--	--	--	--	--	--	--	--	--	--	--	--	--	--	--	--	--	--
Cluster-12747.0	6	0.34	231	10.54	29	1.45	32	3.37	1279	802750610	XP_012087834.1	525	3.2e-51	PREDICTED: transcription factor HBP-1b(c38)-like [Jatropha curcas]>gi|643710226|gb|KDP24433.1| hypothetical protein JCGZ_24997 [Jatropha curcas]	--	--	--	--	--	--	--	--	--	P23923	202	1.3e-14	Transcription factor HBP-1b(c38) OS=Triticum aestivum PE=2 SV=1	PF07813//PF00833//PF14144//PF17050	LTXXQ motif family protein//Ribosomal S17//Seed dormancy control//Altered inheritance of mitochondria 5	GO:0042407//GO:0006412//GO:0006351//GO:0042254	cristae formation//translation//transcription, DNA-templated//ribosome biogenesis	GO:0003735//GO:0043565	structural constituent of ribosome//sequence-specific DNA binding	GO:0044284//GO:0042597//GO:0005622//GO:0005840//GO:0061617	mitochondrial crista junction//periplasmic space//intracellular//ribosome//MICOS complex	--	--
Cluster-12750.0	1	1.01	2	1.82	4	3.82	1	0.77	325	147805939	CAN76698.1	260	4.4e-21	hypothetical protein VITISV_011792 [Vitis vinifera]	165905722	AC216691.1	120	2.62563e-54	Populus trichocarpa clone POP102-M12, complete sequence	--	--	--	--	P04146	157	5.4e-10	Copia protein OS=Drosophila melanogaster GN=GIP PE=1 SV=3	--	--	--	--	--	--	--	--	--	--
Cluster-12752.0	3	1.51	2	0.86	3	1.37	2	1.09	387	--	--	--	--	--	--	--	--	--	--	--	--	--	--	--	--	--	--	--	--	--	--	--	--	--	--	--	--
Cluster-12754.0	5	1.37	5	1.13	4	0.98	1	0.38	483	--	--	--	--	--	--	--	--	--	--	--	--	--	--	--	--	--	--	--	--	--	--	--	--	--	--	--	--
Cluster-12754.1	215	7.17	140.61	3.71	133.77	3.87	77.02	4.9	2006	802755553	XP_012088892.1	934	1.9e-98	PREDICTED: RNA polymerase II-associated protein 3 isoform X3 [Jatropha curcas]	802755552	XM_012233502.1	599	0	PREDICTED: Jatropha curcas RNA polymerase II-associated protein 3 (LOC105647426), transcript variant X4, mRNA	--	--	--	--	Q5ZKQ3	253	2.5e-20	RNA polymerase II-associated protein 3 OS=Gallus gallus GN=RPAP3 PE=2 SV=1	PF13414//PF13374//PF13176//PF13371//PF13181//PF00515	TPR repeat//Tetratricopeptide repeat//Tetratricopeptide repeat//Tetratricopeptide repeat//Tetratricopeptide repeat//Tetratricopeptide repeat	--	--	GO:0005515	protein binding	--	--	KOG4648	Uncharacterized conserved protein, contains LRR repeats
Cluster-12757.0	16.14	1.51	8.07	0.6	16	1.3	7	1.14	892	--	--	--	--	--	--	--	--	--	--	--	--	--	--	--	--	--	--	--	--	--	--	--	--	--	--	--	--
Cluster-12759.0	5	0.87	9	1.26	9	1.37	2	0.54	606	--	--	--	--	--	--	--	--	--	--	--	--	--	--	--	--	--	--	--	--	--	--	--	--	--	--	--	--
Cluster-12761.0	6	0.65	10	0.87	5	0.48	2	0.37	803	--	--	--	--	--	--	--	--	--	--	--	--	--	--	--	--	--	--	--	--	--	--	--	--	--	--	--	--
Cluster-12765.0	16	0.85	8	0.34	9	0.42	6	0.59	1358	--	--	--	--	--	--	--	--	--	--	--	--	--	--	--	--	--	--	--	--	--	--	--	--	--	--	--	--
Cluster-12767.0	12	0.99	17	1.12	8	0.58	6	0.88	970	255559709	XP_002520874.1	1021	7.5e-109	pentatricopeptide repeat-containing protein, putative [Ricinus communis]>gi|223540005|gb|EEF41583.1| pentatricopeptide repeat-containing protein, putative [Ricinus communis]	255559708	XM_002520828.1	350	0	Ricinus communis pentatricopeptide repeat-containing protein, putative, mRNA	--	--	--	--	Q7XJN6	792	3.8e-83	Pentatricopeptide repeat-containing protein At2g40720 OS=Arabidopsis thaliana GN=PCMP-E26 PE=3 SV=1	--	--	--	--	--	--	--	--	--	--
Cluster-12768.0	17	3.03	11	1.59	28	4.4	3	0.83	597	566156777	XP_006386341.1	133	4.3e-06	hypothetical protein POPTR_0002s07700g [Populus trichocarpa]>gi|550344495|gb|ERP64138.1| hypothetical protein POPTR_0002s07700g [Populus trichocarpa]	--	--	--	--	--	--	--	--	--	--	--	--	--	PF00895	ATP synthase protein 8	GO:0015992//GO:0015986	proton transport//ATP synthesis coupled proton transport	GO:0015078	hydrogen ion transmembrane transporter activity	GO:0000276	mitochondrial proton-transporting ATP synthase complex, coupling factor F(o)	--	--
Cluster-12770.0	54.26	10.21	20.11	3.07	25.93	4.3	29.33	8.42	580	--	--	--	--	--	--	--	--	--	--	--	--	--	--	--	--	--	--	--	--	--	--	--	--	--	--	--	--
Cluster-12772.0	35.73	5.52	36.13	4.5	27.41	3.72	3.19	0.79	647	720020159	XP_010262317.1	177	3.7e-11	PREDICTED: chromatin modification-related protein MEAF6 [Nelumbo nucifera]	802581647	XM_012214442.1	132	1.17601e-60	PREDICTED: Jatropha curcas chromatin modification-related protein MEAF6 (LOC105632134), transcript variant X1, mRNA	K11344	EAF6	chromatin modification-related protein EAF6	http://www.genome.jp/dbget-bin/www_bget?ko:K11344	--	--	--	--	PF06160	Septation ring formation regulator, EzrA	GO:0000921	septin ring assembly	--	--	GO:0016021//GO:0005940	integral component of membrane//septin ring	--	--
Cluster-12774.0	1	0.45	1	0.38	1	0.41	2	1.03	401	--	--	--	--	--	--	--	--	--	--	--	--	--	--	--	--	--	--	--	--	--	--	--	--	--	--	--	--
Cluster-12776.0	79	3.13	350	10.98	57	1.96	10	0.75	1731	802565243	XP_012067462.1	1765	7.2e-195	PREDICTED: protein ASPARTIC PROTEASE IN GUARD CELL 2 [Jatropha curcas]>gi|643735301|gb|KDP41942.1| hypothetical protein JCGZ_26960 [Jatropha curcas]	255543382	XM_002512708.1	590	0	Ricinus communis Aspartic proteinase nepenthesin-1 precursor, putative, mRNA	--	--	--	--	Q9LHE3	637	6.3e-65	Protein ASPARTIC PROTEASE IN GUARD CELL 2 OS=Arabidopsis thaliana GN=ASPG2 PE=2 SV=1	PF00026	Eukaryotic aspartyl protease	GO:0006508	proteolysis	GO:0004190	aspartic-type endopeptidase activity	--	--	--	--
Cluster-12778.0	44.28	1.02	39.32	0.72	60.48	1.21	57.18	2.56	2772	643723731	KDP33175.1	2871	0	hypothetical protein JCGZ_13440 [Jatropha curcas]	802634045	XM_012222416.1	793	0	PREDICTED: Jatropha curcas gamma-tubulin complex component 5-like (LOC105638593), transcript variant X1, mRNA	K16572	TUBGCP5, GCP5	gamma-tubulin complex component 5	http://www.genome.jp/dbget-bin/www_bget?ko:K16572	Q95K09	333	1.8e-29	Gamma-tubulin complex component 5 (Fragment) OS=Macaca fascicularis GN=TUBGCP5 PE=2 SV=2	PF04130	Spc97 / Spc98 family	GO:0000226//GO:0090063	microtubule cytoskeleton organization//positive regulation of microtubule nucleation	--	--	GO:0005815//GO:0000922	microtubule organizing center//spindle pole	--	--
Cluster-12781.0	28.79	2.02	20.5	1.15	15.82	0.97	13.16	1.66	1095	802605140	XP_012073629.1	716	2e-73	PREDICTED: uncharacterized protein At5g43822 [Jatropha curcas]	568839700	XM_006473755.1	106	5.78079e-46	PREDICTED: Citrus sinensis uncharacterized LOC102623240 (LOC102623240), transcript variant X2, mRNA	--	--	--	--	Q6NPG7	462	7.8e-45	Uncharacterized protein At5g43822 OS=Arabidopsis thaliana GN=At5g43822 PE=2 SV=1	PF09074//PF02402	Mer2//Lysis protein	GO:0009405//GO:0019835//GO:0007131	pathogenesis//cytolysis//reciprocal meiotic recombination	--	--	GO:0019867//GO:0000794	outer membrane//condensed nuclear chromosome	--	--
Cluster-12786.0	40	7.94	8	1.29	11	1.93	12	3.59	564	255553991	XP_002518036.1	306	3.5e-26	hypothetical protein RCOM_1177160 [Ricinus communis]>gi|223543018|gb|EEF44554.1| hypothetical protein RCOM_1177160 [Ricinus communis]	--	--	--	--	--	--	--	--	--	--	--	--	--	--	--	--	--	--	--	--	--	--	--
Cluster-12797.0	44.88	1.23	66.93	1.45	40.4	0.96	25.81	1.36	2376	643739486	KDP45240.1	1297	1.8e-140	hypothetical protein JCGZ_15105 [Jatropha curcas]	255572661	XM_002527218.1	402	0	Ricinus communis ribonuclease, putative, mRNA	K01148	PARN	poly(A)-specific ribonuclease	http://www.genome.jp/dbget-bin/www_bget?ko:K01148	Q8W4C3	1015	1.3e-108	Poly(A)-specific ribonuclease PARN-like OS=Arabidopsis thaliana GN=At3g25430 PE=2 SV=1	PF04857	CAF1 family ribonuclease	--	--	--	--	GO:0005634	nucleus	KOG1990	Poly(A)-specific exoribonuclease PARN
Cluster-12797.1	10.31	0.31	49.92	1.17	61.86	1.59	14.97	0.85	2217	802546425	XP_012084820.1	1204	1e-129	PREDICTED: poly(A)-specific ribonuclease PARN-like [Jatropha curcas]	255572661	XM_002527218.1	402	0	Ricinus communis ribonuclease, putative, mRNA	K01148	PARN	poly(A)-specific ribonuclease	http://www.genome.jp/dbget-bin/www_bget?ko:K01148	Q8W4C3	954	1.4e-101	Poly(A)-specific ribonuclease PARN-like OS=Arabidopsis thaliana GN=At3g25430 PE=2 SV=1	PF04857	CAF1 family ribonuclease	--	--	--	--	GO:0005634	nucleus	KOG1990	Poly(A)-specific exoribonuclease PARN
Cluster-12799.0	10	0.91	6	0.44	4	0.32	68	10.79	908	255551627	XP_002516859.1	211	5.9e-15	conserved hypothetical protein [Ricinus communis]>gi|223543947|gb|EEF45473.1| conserved hypothetical protein [Ricinus communis]	--	--	--	--	--	--	--	--	--	--	--	--	--	--	--	--	--	--	--	--	--	--	--
Cluster-12803.0	180.78	6.58	112.61	3.25	112.9	3.57	45.65	3.15	1860	255570144	XP_002526034.1	1527	3.1e-167	conserved hypothetical protein [Ricinus communis]>gi|223534681|gb|EEF36374.1| conserved hypothetical protein [Ricinus communis]	255570143	XM_002525988.1	579	0	Ricinus communis conserved hypothetical protein, mRNA	--	--	--	--	--	--	--	--	PF00892//PF06027	EamA-like transporter family//Solute carrier family 35	GO:0006810	transport	--	--	GO:0016021//GO:0016020	integral component of membrane//membrane	--	--
Cluster-12805.0	29	2.06	22	1.25	6	0.37	10	1.28	1085	255556528	XP_002519298.1	1229	6.4e-133	conserved hypothetical protein [Ricinus communis]>gi|223541613|gb|EEF43162.1| conserved hypothetical protein [Ricinus communis]	596205280	XM_007223711.1	195	1.91888e-95	Prunus persica hypothetical protein (PRUPE_ppa010580mg) mRNA, complete cds	--	--	--	--	--	--	--	--	PF13947	Wall-associated receptor kinase galacturonan-binding	--	--	GO:0030247	polysaccharide binding	--	--	--	--
Cluster-12813.0	2	0.73	2	0.61	2	0.66	7	3.19	430	802564522	XP_012067341.1	149	4.3e-08	PREDICTED: aspartokinase 2, chloroplastic-like isoform X1 [Jatropha curcas]	802564527	XM_012211952.1	77	2.85897e-30	PREDICTED: Jatropha curcas aspartokinase 2, chloroplastic-like (LOC105630203), transcript variant X2, mRNA	--	--	--	--	O23653	124	4.8e-06	Aspartokinase 2, chloroplastic OS=Arabidopsis thaliana GN=AK2 PE=1 SV=2	PF00543	Nitrogen regulatory protein P-II	GO:0006808	regulation of nitrogen utilization	GO:0030234	enzyme regulator activity	--	--	--	--
Cluster-12814.0	77	15.38	25	4.06	57	10.06	9	2.7	562	--	--	--	--	--	--	--	--	--	--	--	--	--	--	--	--	--	--	--	--	--	--	--	--	--	--	--	--
Cluster-12815.1	2	0.99	1	0.42	1	0.45	1	0.54	389	--	--	--	--	--	--	--	--	--	--	--	--	--	--	--	--	--	--	--	--	--	--	--	--	--	--	--	--
Cluster-12820.0	14	3.96	6	1.4	6	1.51	1	0.38	477	255560609	XP_002521318.1	621	8.9e-63	Protein kinase APK1B, chloroplast precursor, putative [Ricinus communis]>gi|223539396|gb|EEF40986.1| Protein kinase APK1B, chloroplast precursor, putative [Ricinus communis]	802577897	XM_012213846.1	165	3.85365e-79	PREDICTED: Jatropha curcas putative receptor-like protein kinase At1g72540 (LOC105631671), mRNA	--	--	--	--	Q9CAH1	387	1.7e-36	Putative receptor-like protein kinase At1g72540 OS=Arabidopsis thaliana GN=At1g72540 PE=2 SV=1	PF07714//PF00069	Protein tyrosine kinase//Protein kinase domain	GO:0006468//GO:0009069//GO:0016310	protein phosphorylation//serine family amino acid metabolic process//phosphorylation	GO:0005524//GO:0004674//GO:0004672//GO:0004715	ATP binding//protein serine/threonine kinase activity//protein kinase activity//non-membrane spanning protein tyrosine kinase activity	--	--	--	--
Cluster-12829.0	10	1.47	6	0.71	15	1.93	6	1.42	667	359473281	XP_003631282.1	599	4.4e-60	PREDICTED: putative pentatricopeptide repeat-containing protein At5g40405 [Vitis vinifera]	--	--	--	--	--	--	--	--	--	Q9FND7	497	4.2e-49	Putative pentatricopeptide repeat-containing protein At5g40405 OS=Arabidopsis thaliana GN=PCMP-H14 PE=3 SV=1	--	--	--	--	--	--	--	--	--	--
Cluster-12829.1	22	1.44	12	0.63	19	1.08	9	1.07	1155	694361392	XP_009360403.1	1424	1.7e-155	PREDICTED: putative pentatricopeptide repeat-containing protein At5g40405 [Pyrus x bretschneideri]	255558235	XM_002520099.1	441	0	Ricinus communis pentatricopeptide repeat-containing protein, putative, mRNA	--	--	--	--	Q9FND7	1279	1.5e-139	Putative pentatricopeptide repeat-containing protein At5g40405 OS=Arabidopsis thaliana GN=PCMP-H14 PE=3 SV=1	PF04785	Rhabdovirus matrix protein M2	GO:0016032	viral process	--	--	GO:0019031	viral envelope	--	--
Cluster-12831.0	15.54	1.13	29.29	1.7	31.71	2.01	14.22	1.86	1065	802588688	XP_012071023.1	508	2.5e-49	PREDICTED: meiotic recombination protein SPO11-1 [Jatropha curcas]	255563517	XM_002522715.1	195	1.88236e-95	Ricinus communis meiotic recombination protein spo11, putative, mRNA	K10878	SPO11	meiotic recombination protein SPO11	http://www.genome.jp/dbget-bin/www_bget?ko:K10878	Q9M4A2	405	3.1e-38	Meiotic recombination protein SPO11-1 OS=Arabidopsis thaliana GN=SPO11-1 PE=1 SV=1	PF04406//PF16782	Type IIB DNA topoisomerase//Nucleotide exchange factor SIL1	GO:0006259	DNA metabolic process	GO:0003824//GO:0000774//GO:0005524//GO:0003677	catalytic activity//adenyl-nucleotide exchange factor activity//ATP binding//DNA binding	GO:0005783//GO:0005694	endoplasmic reticulum//chromosome	--	--
Cluster-12835.0	151	5.05	174	4.61	177	5.14	44	2.81	2000	255540607	XP_002511368.1	1334	7.9e-145	conserved hypothetical protein [Ricinus communis]>gi|223550483|gb|EEF51970.1| conserved hypothetical protein [Ricinus communis]	255540606	XM_002511322.1	552	0	Ricinus communis conserved hypothetical protein, mRNA	--	--	--	--	--	--	--	--	--	--	--	--	--	--	--	--	--	--
Cluster-12843.0	126	17	22	2.39	4	0.47	3	0.66	701	--	--	--	--	--	--	--	--	--	--	--	--	--	--	--	--	--	--	--	--	--	--	--	--	--	--	--	--
Cluster-12847.1	91.48	2.25	92.79	1.8	43.99	0.94	36.67	1.74	2623	255539186	XP_002510658.1	2334	1.1e-260	conserved hypothetical protein [Ricinus communis]>gi|223551359|gb|EEF52845.1| conserved hypothetical protein [Ricinus communis]	255539185	XM_002510612.1	874	0	Ricinus communis conserved hypothetical protein, mRNA	--	--	--	--	Q8W486	639	5.6e-65	Uncharacterized protein At1g04910 OS=Arabidopsis thaliana GN=At1g04910 PE=2 SV=1	--	--	--	--	--	--	--	--	--	--
Cluster-12847.2	36.3	1.25	42.04	1.15	45.76	1.37	22.02	1.45	1948	255539186	XP_002510658.1	1703	1.2e-187	conserved hypothetical protein [Ricinus communis]>gi|223551359|gb|EEF52845.1| conserved hypothetical protein [Ricinus communis]	255539185	XM_002510612.1	660	0	Ricinus communis conserved hypothetical protein, mRNA	--	--	--	--	Q8W486	488	1.3e-47	Uncharacterized protein At1g04910 OS=Arabidopsis thaliana GN=At1g04910 PE=2 SV=1	--	--	--	--	--	--	--	--	--	--
Cluster-12851.0	48.95	2.54	19.69	0.81	28.19	1.27	3.61	0.35	1387	643722636	KDP32386.1	650	1.1e-65	hypothetical protein JCGZ_13311 [Jatropha curcas]	255566980	XM_002524427.1	142	7.15851e-66	Ricinus communis Mitochondrial deoxynucleotide carrier, putative, mRNA	K14684	SLC25A23S	solute carrier family 25 (mitochondrial phosphate transporter), member 23/24/25/41	http://www.genome.jp/dbget-bin/www_bget?ko:K14684	Q9SUV1	334	6.9e-30	Adenine nucleotide transporter BT1, chloroplastic/mitochondrial OS=Arabidopsis thaliana GN=BT1 PE=1 SV=1	--	--	--	--	--	--	--	--	KOG0036	Predicted mitochondrial carrier protein
Cluster-12853.0	98.45	4.96	157.98	6.31	151.35	6.62	40	3.74	1421	255549042	XP_002515577.1	1626	7.7e-179	conserved hypothetical protein [Ricinus communis]>gi|223545521|gb|EEF47026.1| conserved hypothetical protein [Ricinus communis]	802640101	XM_012223279.1	621	0	PREDICTED: Jatropha curcas uncharacterized LOC105639276 (LOC105639276), mRNA	--	--	--	--	--	--	--	--	--	--	--	--	--	--	--	--	--	--
Cluster-12856.0	4	0.46	6	0.56	6	0.61	2	0.39	771	--	--	--	--	--	--	--	--	--	--	--	--	--	--	--	--	--	--	--	--	--	--	--	--	--	--	--	--
Cluster-12860.0	11.85	8.79	6.01	3.92	23.01	15.89	4	2.67	348	629086349	KCW52706.1	188	1e-12	hypothetical protein EUGRSUZ_J02069 [Eucalyptus grandis]	18850	X65985.1	63	1.37495e-22	Humulus lupulus small cytoplasmic RNA 7S (7S RNA gene), clone_lib H10o >gnl|BL_ORD_ID|4757 TPA: Humulus lupulus SRP RNA for signal recognition particle RNA	--	--	--	--	--	--	--	--	--	--	--	--	--	--	--	--	--	--
Cluster-12864.0	37.19	1.01	21.58	0.47	47.21	1.12	11.06	0.58	2391	802600303	XP_012072875.1	889	3.7e-93	PREDICTED: folate transporter 1, chloroplastic isoform X1 [Jatropha curcas]>gi|643729667|gb|KDP37444.1| hypothetical protein JCGZ_08285 [Jatropha curcas]	802600302	XM_012217485.1	325	2.32746e-167	PREDICTED: Jatropha curcas folate transporter 1, chloroplastic (LOC105634609), transcript variant X1, mRNA	K15115	SLC25A32, MFT	solute carrier family 25 (mitochondrial folate transporter), member 32	http://www.genome.jp/dbget-bin/www_bget?ko:K15115	Q7XA87	773	1.5e-80	Folate transporter 1, chloroplastic OS=Arabidopsis thaliana GN=FOLT1 PE=2 SV=1	PF06514//PF11593	Photosystem II 12 kDa extrinsic protein (PsbU)//Mediator complex subunit 3 fungal	GO:0015979//GO:0006357//GO:0042549	photosynthesis//regulation of transcription from RNA polymerase II promoter//photosystem II stabilization	GO:0001104	RNA polymerase II transcription cofactor activity	GO:0009523//GO:0019898//GO:0009654//GO:0016592	photosystem II//extrinsic component of membrane//photosystem II oxygen evolving complex//mediator complex	KOG0764	Mitochondrial FAD carrier protein
Cluster-12866.0	34.57	1.53	32.09	1.13	72.02	2.77	8	0.66	1578	--	--	--	--	--	731429521	XR_788300.1	59	1.12631e-19	PREDICTED: Vitis vinifera uncharacterized LOC104882553 (LOC104882553), ncRNA	--	--	--	--	--	--	--	--	PF04162	Gyrovirus capsid protein (VP1)	--	--	--	--	GO:0019028	viral capsid	--	--
Cluster-12872.0	2	0.8	6	2.01	3	1.08	1	0.48	417	--	--	--	--	--	--	--	--	--	--	--	--	--	--	--	--	--	--	--	--	--	--	--	--	--	--	--	--
Cluster-12874.5	6	0.39	9	0.47	44	2.51	3	0.36	1153	255547794	XP_002514954.1	684	1.1e-69	serine-threonine protein kinase, plant-type, putative [Ricinus communis]>gi|223546005|gb|EEF47508.1| serine-threonine protein kinase, plant-type, putative [Ricinus communis]	--	--	--	--	--	--	--	--	--	Q9FRS6	259	2.9e-21	Leucine-rich repeat receptor-like protein kinase PXL1 OS=Arabidopsis thaliana GN=PXL1 PE=2 SV=1	PF13855//PF13516//PF00560	Leucine rich repeat//Leucine Rich repeat//Leucine Rich Repeat	--	--	GO:0005515	protein binding	--	--	--	--
Cluster-12874.6	4.75	2.43	5.63	2.46	12.53	5.84	1	0.55	385	--	--	--	--	--	--	--	--	--	--	--	--	--	--	--	--	--	--	--	--	--	--	--	--	--	--	--	--
Cluster-12877.0	28.65	1.47	39.28	1.6	38.73	1.73	13.63	1.3	1399	719962307	XP_010269330.1	234	2e-17	PREDICTED: uncharacterized protein LOC104605746 isoform X5 [Nelumbo nucifera]	802724625	XM_012230403.1	159	2.56102e-75	PREDICTED: Jatropha curcas uncharacterized LOC105644899 (LOC105644899), mRNA	--	--	--	--	--	--	--	--	--	--	--	--	--	--	--	--	--	--
Cluster-12887.0	17	1.1	10	0.51	17	0.96	4	0.47	1166	147821936	CAN68209.1	497	5.2e-48	hypothetical protein VITISV_041835 [Vitis vinifera]	--	--	--	--	--	--	--	--	--	--	--	--	--	PF04889	Cwf15/Cwc15 cell cycle control protein	GO:0000398	mRNA splicing, via spliceosome	--	--	GO:0005681	spliceosomal complex	--	--
Cluster-12887.1	8	0.76	5	0.38	6	0.5	4	0.66	882	778688574	XP_011652782.1	524	2.9e-51	PREDICTED: uncharacterized protein LOC105435092 [Cucumis sativus]	663681259	HG975520.1	38	2.92186e-08	Solanum lycopersicum chromosome ch08, complete genome	--	--	--	--	--	--	--	--	PF03836	RasGAP C-terminus	GO:0007264	small GTPase mediated signal transduction	GO:0005096	GTPase activator activity	--	--	--	--
Cluster-12908.0	4	1.58	1	0.33	1	0.36	5	2.38	419	802781790	XP_012091495.1	147	7.2e-08	PREDICTED: F-box protein At5g03100-like [Jatropha curcas]>gi|643703823|gb|KDP20887.1| hypothetical protein JCGZ_21358 [Jatropha curcas]	--	--	--	--	--	--	--	--	--	--	--	--	--	--	--	--	--	--	--	--	--	--	--
Cluster-12911.0	52.8	3.21	44.88	2.17	37.81	2	10.11	1.12	1224	802596070	XP_012072044.1	292	3.2e-24	PREDICTED: protein DEFECTIVE IN MERISTEM SILENCING 3 isoform X1 [Jatropha curcas]>gi|643730843|gb|KDP38261.1| hypothetical protein JCGZ_05795 [Jatropha curcas]	802596076	XM_012216657.1	96	2.34578e-40	PREDICTED: Jatropha curcas protein DEFECTIVE IN MERISTEM SILENCING 3 (LOC105633950), transcript variant X4, mRNA	--	--	--	--	Q94A79	177	9.8e-12	Protein DEFECTIVE IN MERISTEM SILENCING 3 OS=Arabidopsis thaliana GN=DMS3 PE=1 SV=1	--	--	--	--	--	--	--	--	--	--
Cluster-12916.0	10.32	0.42	33.64	1.08	50.22	1.77	6.17	0.47	1694	255539667	XP_002510898.1	962	9.1e-102	conserved hypothetical protein [Ricinus communis]>gi|223550013|gb|EEF51500.1| conserved hypothetical protein [Ricinus communis]	255539666	XM_002510852.1	308	4.62169e-158	Ricinus communis conserved hypothetical protein, mRNA	--	--	--	--	F4I2H7	178	1e-11	Protein TPX2 OS=Arabidopsis thaliana GN=TPX2 PE=1 SV=1	PF13762	Mitochondrial splicing apparatus component	GO:0000372	Group I intron splicing	--	--	GO:0030529	intracellular ribonucleoprotein complex	--	--
Cluster-12917.0	54.48	2.23	17.19	0.56	23.41	0.83	8	0.62	1686	255549331	XP_002515719.1	1798	1e-198	transferase, transferring glycosyl groups, putative [Ricinus communis]>gi|223545156|gb|EEF46666.1| transferase, transferring glycosyl groups, putative [Ricinus communis]	--	--	--	--	--	--	--	--	--	--	--	--	--	PF02434	Fringe-like	--	--	GO:0016740//GO:0016757	transferase activity//transferase activity, transferring glycosyl groups	GO:0016020	membrane	--	--
Cluster-12920.1	11.4	0.33	24.43	0.55	33.78	0.84	21.84	1.2	2295	802768793	XP_012090183.1	420	8.7e-39	PREDICTED: glutaminyl-peptide cyclotransferase-like [Jatropha curcas]>gi|643706093|gb|KDP22225.1| hypothetical protein JCGZ_26056 [Jatropha curcas]	729407188	XM_010557378.1	85	5.80871e-34	PREDICTED: Tarenaya hassleriana glutaminyl-peptide cyclotransferase (LOC104825110), mRNA	--	--	--	--	Q84WV9	317	1.1e-27	Glutaminyl-peptide cyclotransferase OS=Arabidopsis thaliana GN=QCT PE=1 SV=1	PF02325	YGGT family	--	--	--	--	GO:0016020	membrane	--	--
Cluster-12921.0	23.78	0.4	28.82	0.38	28.26	0.41	11.72	0.38	3747	255558073	XP_002520065.1	1253	3.6e-135	conserved hypothetical protein [Ricinus communis]>gi|223540829|gb|EEF42389.1| conserved hypothetical protein [Ricinus communis]	255558072	XM_002520019.1	464	0	Ricinus communis conserved hypothetical protein, mRNA	--	--	--	--	--	--	--	--	PF01293	Phosphoenolpyruvate carboxykinase	GO:0006094//GO:0015976//GO:0006099	gluconeogenesis//carbon utilization//tricarboxylic acid cycle	GO:0005524//GO:0004612	ATP binding//phosphoenolpyruvate carboxykinase (ATP) activity	--	--	--	--
Cluster-12924.0	95	4.52	62	2.34	46	1.9	39	3.46	1487	643735644	KDP42172.1	511	1.6e-49	hypothetical protein JCGZ_02902 [Jatropha curcas]	--	--	--	--	--	--	--	--	--	Q9SU30	266	5.7e-22	F-box protein CPR30 OS=Arabidopsis thaliana GN=CPR30 PE=1 SV=2	PF12937//PF00646	F-box-like//F-box domain	--	--	GO:0005515	protein binding	--	--	--	--
Cluster-12933.0	16	2.2	13	1.44	5	0.6	2	0.45	693	255543921	XP_002513023.1	273	2.9e-22	hypothetical protein RCOM_1451930 [Ricinus communis]>gi|223548034|gb|EEF49526.1| hypothetical protein RCOM_1451930 [Ricinus communis]	--	--	--	--	--	K15032	MTERFD	mTERF domain-containing protein, mitochondrial	http://www.genome.jp/dbget-bin/www_bget?ko:K15032	--	--	--	--	PF02536	mTERF	GO:0006355	regulation of transcription, DNA-templated	GO:0003690	double-stranded DNA binding	GO:0005739	mitochondrion	--	--
Cluster-12936.0	2	0.55	3	0.68	7	1.7	2	0.75	484	--	--	--	--	--	--	--	--	--	--	--	--	--	--	--	--	--	--	--	--	--	--	--	--	--	--	--	--
Cluster-12941.0	1	0.38	1	0.32	1	0.35	1	0.47	423	848863759	XP_012832641.1	387	1.1e-35	PREDICTED: uncharacterized protein LOC105953517 [Erythranthe guttatus]	663673455	HG975449.1	53	6.1661e-17	Solanum pennellii chromosome ch10, complete genome	--	--	--	--	--	--	--	--	--	--	--	--	--	--	--	--	--	--
Cluster-12955.0	86	4.31	109	4.33	151	6.57	35	3.26	1426	802577464	XP_012069011.1	865	1.4e-90	PREDICTED: dof zinc finger protein DOF3.1-like [Jatropha curcas]>gi|643733959|gb|KDP40802.1| hypothetical protein JCGZ_24801 [Jatropha curcas]	802577463	XM_012213621.1	257	8.69011e-130	PREDICTED: Jatropha curcas dof zinc finger protein DOF3.1-like (LOC105631489), mRNA	--	--	--	--	Q94AR6	378	5.6e-35	Dof zinc finger protein DOF3.1 OS=Arabidopsis thaliana GN=DOF3.1 PE=2 SV=2	PF03822//PF02701	NAF domain//Dof domain, zinc finger	GO:0007165//GO:0006355	signal transduction//regulation of transcription, DNA-templated	GO:0003677	DNA binding	--	--	--	--
Cluster-12956.0	12	1.14	12.57	0.95	9	0.74	2.74	0.45	883	--	--	--	--	--	--	--	--	--	--	--	--	--	--	--	--	--	--	--	--	--	--	--	--	--	--	--	--
Cluster-12958.0	15	0.91	114	5.49	162	8.54	6	0.66	1226	802577802	XP_012069186.1	1330	1.4e-144	PREDICTED: mitochondrial uncoupling protein 5 [Jatropha curcas]>gi|643734109|gb|KDP40952.1| hypothetical protein JCGZ_24951 [Jatropha curcas]	590706741	XM_007047745.1	136	1.36502e-62	Theobroma cacao Dicarboxylate carrier 2 (TCM_001000) mRNA, complete cds	K15104	SLC25A11, OGC	solute carrier family 25 (mitochondrial oxoglutarate transporter), member 11	http://www.genome.jp/dbget-bin/www_bget?ko:K15104	Q9SJY5	1079	2.5e-116	Mitochondrial uncoupling protein 5 OS=Arabidopsis thaliana GN=PUMP5 PE=2 SV=1	--	--	--	--	--	--	--	--	KOG0759	Mitochondrial oxoglutarate/malate carrier proteins
Cluster-12962.0	10.81	0.55	25.05	1.02	6.88	0.31	6.99	0.66	1404	802715270	XP_012084707.1	1040	6.8e-111	PREDICTED: vacuolar amino acid transporter 1-like [Jatropha curcas]>gi|643714797|gb|KDP27152.1| hypothetical protein JCGZ_19851 [Jatropha curcas]	255582130	XM_002531814.1	309	1.06038e-158	Ricinus communis amino acid transporter, putative, mRNA	K15015	SLC32A, VGAT	solute carrier family 32 (vesicular inhibitory amino acid transporter)	http://www.genome.jp/dbget-bin/www_bget?ko:K15015	P47082	230	8e-18	Vacuolar amino acid transporter 1 OS=Saccharomyces cerevisiae (strain ATCC 204508 / S288c) GN=AVT1 PE=1 SV=1	PF03222	Tryptophan/tyrosine permease family	GO:0003333	amino acid transmembrane transport	--	--	--	--	--	--
Cluster-12964.0	1	0.38	2	0.63	1	0.34	3	1.39	426	--	--	--	--	--	--	--	--	--	--	--	--	--	--	--	--	--	--	--	--	--	--	--	--	--	--	--	--
Cluster-12965.0	21	1.19	7	0.31	22	1.08	10	1.04	1297	7076770	CAB75932.1	513	8.1e-50	putative protein [Arabidopsis thaliana]	--	--	--	--	--	--	--	--	--	P10978	253	1.6e-20	Retrovirus-related Pol polyprotein from transposon TNT 1-94 OS=Nicotiana tabacum PE=2 SV=1	--	--	--	--	--	--	--	--	--	--
Cluster-12975.0	84.75	13.91	5	0.66	45.88	6.62	22	5.69	625	350540094	NP_001234639.1	476	7.6e-46	autophagy 8h [Solanum lycopersicum]>gi|326367391|gb|ADZ55308.1| autophagy 8h [Solanum lycopersicum]	720047874	XM_010272645.1	101	1.93796e-43	PREDICTED: Nelumbo nucifera autophagy-related protein 8i (LOC104607118), mRNA	K08341	GABARAP, ATG8, LC3	GABA(A) receptor-associated protein	http://www.genome.jp/dbget-bin/www_bget?ko:K08341	Q9LRP7	443	7.1e-43	Autophagy-related protein 8i OS=Arabidopsis thaliana GN=ATG8I PE=2 SV=1	PF04110	Ubiquitin-like autophagy protein Apg12	GO:0000045	autophagosome assembly	GO:0005515	protein binding	GO:0005737	cytoplasm	KOG1654	Microtubule-associated anchor protein involved in autophagy and membrane trafficking
Cluster-12981.2	46.59	2.69	95.52	4.39	54.53	2.74	22.17	2.35	1272	802700994	XP_012083863.1	530	8.5e-52	PREDICTED: flavonol synthase/flavanone 3-hydroxylase-like [Jatropha curcas]>gi|643717242|gb|KDP28868.1| hypothetical protein JCGZ_14639 [Jatropha curcas]	--	--	--	--	--	--	--	--	--	D4N501	285	3e-24	Probable 2-oxoglutarate/Fe(II)-dependent dioxygenase OS=Papaver somniferum GN=DIOX2 PE=2 SV=1	PF03171	2OG-Fe(II) oxygenase superfamily	GO:0055114	oxidation-reduction process	GO:0016491	oxidoreductase activity	--	--	--	--
Cluster-12990.0	80	4.18	48	1.99	46	2.09	16	1.55	1378	802599575	XP_012072477.1	839	1.4e-87	PREDICTED: cell division cycle-associated 7-like protein [Jatropha curcas]>gi|643730827|gb|KDP38259.1| hypothetical protein JCGZ_04902 [Jatropha curcas]	255556226	XM_002519102.1	220	3.10428e-109	Ricinus communis ubiquitin-protein ligase, putative, mRNA	--	--	--	--	Q96GN5	259	3.4e-21	Cell division cycle-associated 7-like protein OS=Homo sapiens GN=CDCA7L PE=1 SV=2	--	--	--	--	--	--	--	--	--	--
Cluster-13013.0	3.11	0.54	8.82	1.23	11	1.67	4.64	1.25	607	--	--	--	--	--	--	--	--	--	--	--	--	--	--	--	--	--	--	--	--	--	--	--	--	--	--	--	--
Cluster-13014.4	28.82	1.23	37	1.25	12.51	0.46	14	1.12	1629	566164805	XP_002305684.2	1090	1.3e-116	hypothetical protein POPTR_0004s03950g [Populus trichocarpa]>gi|550340272|gb|EEE86195.2| hypothetical protein POPTR_0004s03950g [Populus trichocarpa]	255555018	XM_002518501.1	403	0	Ricinus communis UDP-3-O-[3-hydroxymyristoyl] glucosamine N-acyltransferase, putative, mRNA	--	--	--	--	F4JIP6	959	2.7e-102	Probable UDP-3-O-acylglucosamine N-acyltransferase 2, mitochondrial OS=Arabidopsis thaliana GN=LPXD2 PE=3 SV=1	PF07959	L-fucokinase	--	--	GO:0016772	transferase activity, transferring phosphorus-containing groups	--	--	--	--
Cluster-13020.0	135.07	3.9	77.21	1.76	90.13	2.26	27.22	1.51	2275	255572662	XP_002527264.1	2415	4e-270	ribonuclease, putative [Ricinus communis]>gi|223533357|gb|EEF35108.1| ribonuclease, putative [Ricinus communis]	255572661	XM_002527218.1	769	0	Ricinus communis ribonuclease, putative, mRNA	K01148	PARN	poly(A)-specific ribonuclease	http://www.genome.jp/dbget-bin/www_bget?ko:K01148	Q8W4C3	1692	3.8e-187	Poly(A)-specific ribonuclease PARN-like OS=Arabidopsis thaliana GN=At3g25430 PE=2 SV=1	PF04857	CAF1 family ribonuclease	GO:0051252	regulation of RNA metabolic process	GO:0003676//GO:0004535	nucleic acid binding//poly(A)-specific ribonuclease activity	GO:0005634	nucleus	KOG1990	Poly(A)-specific exoribonuclease PARN
Cluster-13021.1	6	0.95	38.44	4.94	35.88	5.02	15.97	4.03	636	802795264	XP_012092450.1	377	2.3e-34	PREDICTED: egg cell-secreted protein 1.1 [Jatropha curcas]>gi|643704137|gb|KDP21201.1| hypothetical protein JCGZ_21672 [Jatropha curcas]	--	--	--	--	--	--	--	--	--	Q9SRD8	296	8.1e-26	Egg cell-secreted protein 1.1 OS=Arabidopsis thaliana GN=EC1.1 PE=2 SV=1	--	--	--	--	--	--	--	--	--	--
Cluster-13026.1	8	0.52	9	0.47	8	0.46	8	0.95	1155	255567371	XP_002524665.1	1440	2.3e-157	pentatricopeptide repeat-containing protein, putative [Ricinus communis]>gi|223536026|gb|EEF37684.1| pentatricopeptide repeat-containing protein, putative [Ricinus communis]	255567370	XM_002524619.1	515	0	Ricinus communis pentatricopeptide repeat-containing protein, putative, mRNA	K15271	HFM1, MER3	ATP-dependent DNA helicase HFM1/MER3	http://www.genome.jp/dbget-bin/www_bget?ko:K15271	Q9SY02	732	4.1e-76	Pentatricopeptide repeat-containing protein At4g02750 OS=Arabidopsis thaliana GN=PCMP-H24 PE=3 SV=1	--	--	--	--	GO:0003676//GO:0008026//GO:0005524	nucleic acid binding//ATP-dependent helicase activity//ATP binding	--	--	--	--
Cluster-13033.0	57	1.85	68	1.74	59	1.66	22	1.36	2055	225444744	XP_002278128.1	1795	2.8e-198	PREDICTED: pentatricopeptide repeat-containing protein At1g11290 [Vitis vinifera]	802563586	XM_012211582.1	35	3.2372e-06	PREDICTED: Jatropha curcas pentatricopeptide repeat-containing protein At5g59600 (LOC105629929), mRNA	--	--	--	--	Q9STE1	951	2.9e-101	Pentatricopeptide repeat-containing protein At4g21300 OS=Arabidopsis thaliana GN=PCMP-E36 PE=3 SV=1	PF13414//PF17049//PF00637	TPR repeat//ATPase expression protein 1//Region in Clathrin and VPS	GO:0016192//GO:0006417//GO:0006886	vesicle-mediated transport//regulation of translation//intracellular protein transport	GO:0005515//GO:0045182	protein binding//translation regulator activity	--	--	--	--
Cluster-13037.0	4	1.18	2.82	0.69	1.75	0.46	2.87	1.13	469	--	--	--	--	--	--	--	--	--	--	--	--	--	--	--	--	--	--	--	--	--	--	--	--	--	--	--	--
Cluster-13041.1	1	0.42	1	0.35	2	0.76	3	1.48	410	--	--	--	--	--	--	--	--	--	--	--	--	--	--	--	--	--	--	--	--	--	--	--	--	--	--	--	--
Cluster-13041.5	40.02	2.71	76.4	4.12	30.07	1.77	44.58	5.46	1126	255578593	XP_002530158.1	876	5.7e-92	catalytic, putative [Ricinus communis]>gi|223530319|gb|EEF32213.1| catalytic, putative [Ricinus communis]	255578592	XM_002530112.1	330	1.793e-170	Ricinus communis catalytic, putative, mRNA	--	--	--	--	Q54LL8	192	1.6e-13	Lipid droplet-associated hydrolase OS=Dictyostelium discoideum GN=DDB_G0286581 PE=3 SV=1	--	--	--	--	--	--	--	--	KOG3975	Uncharacterized conserved protein
Cluster-13047.0	4	1.47	1	0.31	3	0.99	1	0.46	430	--	--	--	--	--	--	--	--	--	--	--	--	--	--	--	--	--	--	--	--	--	--	--	--	--	--	--	--
Cluster-13051.0	3	1.74	1	0.5	1	0.53	1.19	0.7	371	823173032	XP_012485318.1	216	6.3e-16	PREDICTED: crt homolog 1 isoform X1 [Gossypium raimondii]	--	--	--	--	--	--	--	--	--	Q058P6	180	1.3e-12	Protein CLT1, chloroplastic OS=Arabidopsis thaliana GN=CLT1 PE=2 SV=1	--	--	--	--	--	--	--	--	--	--
Cluster-13053.0	13	0.51	16	0.49	32	1.08	56	4.13	1753	255566243	XP_002524109.1	1784	4.5e-197	cell division cycle, putative [Ricinus communis]>gi|223536677|gb|EEF38319.1| cell division cycle, putative [Ricinus communis]	802777440	XM_012235497.1	542	0	PREDICTED: Jatropha curcas cell division cycle 20.2, cofactor of APC complex-like (LOC105648982), transcript variant X3, mRNA	K03363	CDC20	cell division cycle 20, cofactor of APC complex	http://www.genome.jp/dbget-bin/www_bget?ko:K03363	Q9SZA4	1578	4.9e-174	Cell division cycle 20.1, cofactor of APC complex OS=Arabidopsis thaliana GN=CDC20-1 PE=1 SV=1	PF00400	WD domain, G-beta repeat	GO:0051301	cell division	GO:0005515	protein binding	--	--	KOG0305	Anaphase promoting complex, Cdc20, Cdh1, and Ama1 subunits
Cluster-13060.0	41.54	1.3	37.55	0.93	28.47	0.77	58.07	3.47	2122	802777537	XP_012090912.1	1559	6.8e-171	PREDICTED: protein SMG9-like [Jatropha curcas]>gi|643705154|gb|KDP21771.1| hypothetical protein JCGZ_00558 [Jatropha curcas]	802777536	XM_012235522.1	581	0	PREDICTED: Jatropha curcas protein SMG9-like (LOC105649007), mRNA	K18735	SMG9	protein SMG9	http://www.genome.jp/dbget-bin/www_bget?ko:K18735	B5DDX6	275	7.3e-23	Protein SMG9 OS=Xenopus tropicalis GN=smg9 PE=2 SV=1	PF03193//PF00931//PF02263//PF00910//PF02421//PF01926//PF00005	Protein of unknown function, DUF258//NB-ARC domain//Guanylate-binding protein, N-terminal domain//RNA helicase//Ferrous iron transport protein B//50S ribosome-binding GTPase//ABC transporter	GO:0015684	ferrous iron transport	GO:0005525//GO:0005524//GO:0003724//GO:0043531//GO:0003924//GO:0003723//GO:0016887//GO:0015093	GTP binding//ATP binding//RNA helicase activity//ADP binding//GTPase activity//RNA binding//ATPase activity//ferrous iron transmembrane transporter activity	GO:0016021	integral component of membrane	--	--
Cluster-13061.0	10	1.32	9	0.96	21	2.43	3	0.65	710	--	--	--	--	--	--	--	--	--	--	--	--	--	--	--	--	--	--	--	--	--	--	--	--	--	--	--	--
Cluster-13062.2	12.81	0.68	62.78	2.64	68.01	3.13	25.11	2.46	1364	255581439	XP_002531527.1	679	4.8e-69	conserved hypothetical protein [Ricinus communis]>gi|223528844|gb|EEF30846.1| conserved hypothetical protein [Ricinus communis]	--	--	--	--	--	--	--	--	--	--	--	--	--	--	--	--	--	--	--	--	--	--	--
Cluster-13070.1	10	1.16	11.25	1.05	9	0.92	9	1.76	769	--	--	--	--	--	--	--	--	--	--	--	--	--	--	--	--	--	--	--	--	--	--	--	--	--	--	--	--
Cluster-13070.2	5	2	5.05	1.7	10	3.6	7	3.36	417	--	--	--	--	--	--	--	--	--	--	--	--	--	--	--	--	--	--	--	--	--	--	--	--	--	--	--	--
Cluster-13075.0	320	34.17	92	7.87	68	6.35	2	0.36	814	225456136	XP_002281955.1	906	1.4e-95	PREDICTED: ras-related protein RABA6b [Vitis vinifera]>gi|297734313|emb|CBI15560.3| unnamed protein product [Vitis vinifera]	802573724	XM_012213064.1	273	6.21696e-139	PREDICTED: Jatropha curcas ras-related protein RABA6b (LOC105631065), mRNA	K07904	RAB11A	Ras-related protein Rab-11A	http://www.genome.jp/dbget-bin/www_bget?ko:K07904	Q0WQN4	807	5.7e-85	Ras-related protein RABA6b OS=Arabidopsis thaliana GN=RABA6B PE=2 SV=2	PF03193//PF00071//PF00025//PF08477//PF02421//PF01926	Protein of unknown function, DUF258//Ras family//ADP-ribosylation factor family//Ras of Complex, Roc, domain of DAPkinase//Ferrous iron transport protein B//50S ribosome-binding GTPase	GO:0015031//GO:0007264//GO:0015684	protein transport//small GTPase mediated signal transduction//ferrous iron transport	GO:0005525//GO:0003924//GO:0015093	GTP binding//GTPase activity//ferrous iron transmembrane transporter activity	GO:0016021	integral component of membrane	--	--
Cluster-13077.0	47.9	4.5	48.91	3.67	49.72	4.08	20.78	3.39	888	--	--	--	--	--	--	--	--	--	--	--	--	--	--	--	--	--	--	--	--	--	--	--	--	--	--	--	--
Cluster-13079.1	121	6.81	33	1.47	39	1.91	40	4.14	1300	255551545	XP_002516818.1	1569	2.9e-172	s-adenosylmethionine decarboxylase, putative [Ricinus communis]>gi|223543906|gb|EEF45432.1| s-adenosylmethionine decarboxylase, putative [Ricinus communis]	802578665	XM_012214079.1	445	0	PREDICTED: Jatropha curcas S-adenosylmethionine decarboxylase proenzyme 4 (LOC105631875), mRNA	K01611	speD, AMD1	S-adenosylmethionine decarboxylase	http://www.genome.jp/dbget-bin/www_bget?ko:K01611	Q3E9D5	1117	1e-120	S-adenosylmethionine decarboxylase proenzyme 4 OS=Arabidopsis thaliana GN=SAMDC4 PE=1 SV=1	PF01536	Adenosylmethionine decarboxylase	GO:0006525//GO:0008295//GO:0006560//GO:0006597//GO:0006557	arginine metabolic process//spermidine biosynthetic process//proline metabolic process//spermine biosynthetic process//S-adenosylmethioninamine biosynthetic process	GO:0004014	adenosylmethionine decarboxylase activity	--	--	KOG0788	S-adenosylmethionine decarboxylase
Cluster-13080.0	36.09	3.86	31.22	2.67	56.59	5.29	2	0.36	813	821325071	NP_001295625.1	793	1.7e-82	protein MOTHER of FT and TF 1-like [Jatropha curcas]>gi|643703808|gb|KDP20872.1| hypothetical protein JCGZ_21343 [Jatropha curcas]>gi|657270725|gb|AID51390.1| mother of FT and TFL1 2 [Jatropha curcas]>gi|657270845|gb|AID51395.1| mother of FT and TFL1 2 [Jatropha curcas]	821325070	NM_001308696.1	235	8.26237e-118	Jatropha curcas protein MOTHER of FT and TF 1-like (LOC105649446), mRNA >gnl|BL_ORD_ID|19953671 Jatropha curcas mother of FT and TFL1 2 (MFT2) mRNA, complete cds	--	--	--	--	Q9XFK7	557	5.6e-56	Protein MOTHER of FT and TF 1 OS=Arabidopsis thaliana GN=MFT PE=1 SV=1	PF00591	Glycosyl transferase family, a/b domain	GO:0008152	metabolic process	GO:0016757	transferase activity, transferring glycosyl groups	--	--	KOG3346	Phosphatidylethanolamine binding protein
Cluster-13086.1	1	0.39	1	0.33	2	0.7	31	14.63	421	590576509	XP_007012978.1	437	1.7e-41	HAD superfamily isoform 1 [Theobroma cacao]>gi|508783341|gb|EOY30597.1| HAD superfamily isoform 1 [Theobroma cacao]	--	--	--	--	--	--	--	--	--	P27061	321	6.7e-29	Acid phosphatase 1 OS=Solanum lycopersicum GN=APS1 PE=2 SV=1	PF03767	HAD superfamily, subfamily IIIB (Acid phosphatase)	GO:0006771//GO:0019497	riboflavin metabolic process//hexachlorocyclohexane metabolic process	GO:0003993	acid phosphatase activity	--	--	--	--
Cluster-13087.0	32	1.73	21	0.9	32	1.5	11	1.1	1344	802715467	XP_012084745.1	1472	5.3e-161	PREDICTED: pentatricopeptide repeat-containing protein At5g15340, mitochondrial [Jatropha curcas]>gi|643714826|gb|KDP27181.1| hypothetical protein JCGZ_19880 [Jatropha curcas]	802715466	XM_012229355.1	541	0	PREDICTED: Jatropha curcas pentatricopeptide repeat-containing protein At5g15340, mitochondrial (LOC105644098), mRNA	--	--	--	--	Q9LXE8	1121	3.7e-121	Pentatricopeptide repeat-containing protein At5g15340, mitochondrial OS=Arabidopsis thaliana GN=PCMP-H91 PE=2 SV=1	--	--	--	--	--	--	--	--	--	--
Cluster-13090.0	45	1.36	23	0.55	90.34	2.37	17	0.99	2183	255547187	XP_002514651.1	2698	5.9e-303	replication factor A 1, rfa1, putative [Ricinus communis]>gi|223546255|gb|EEF47757.1| replication factor A 1, rfa1, putative [Ricinus communis]	802653493	XM_012224997.1	1043	0	PREDICTED: Jatropha curcas replication protein A 70 kDa DNA-binding subunit B (LOC105640633), mRNA	K07466	RFA1, RPA1, rpa	replication factor A1	http://www.genome.jp/dbget-bin/www_bget?ko:K07466	Q9FME0	2153	1.3e-240	Replication protein A 70 kDa DNA-binding subunit D OS=Arabidopsis thaliana GN=RPA1D PE=2 SV=1	PF04057//PF01336	Replication factor-A protein 1, N-terminal domain//OB-fold nucleic acid binding domain	GO:0006260	DNA replication	GO:0003676//GO:0003677	nucleic acid binding//DNA binding	GO:0005634	nucleus	KOG0851	Single-stranded DNA-binding replication protein A (RPA), large (70 kD) subunit and related ssDNA-binding proteins
Cluster-13099.0	70.36	4.66	153.86	8.11	82.16	4.74	5.54	0.66	1145	--	--	--	--	--	--	--	--	--	--	--	--	--	--	--	--	--	--	PF11023	Zinc-ribbon containing domain	--	--	--	--	GO:0005887	integral component of plasma membrane	--	--
Cluster-13104.0	7	1.34	6	0.93	5	0.85	2	0.58	574	--	--	--	--	--	--	--	--	--	--	--	--	--	--	--	--	--	--	--	--	--	--	--	--	--	--	--	--
Cluster-13109.1	3	0.82	3	0.67	2	0.48	3	1.12	485	802630106	XP_012077219.1	430	1.3e-40	PREDICTED: uncharacterized protein LOC105638098 [Jatropha curcas]>gi|643724846|gb|KDP34047.1| hypothetical protein JCGZ_07618 [Jatropha curcas]	--	--	--	--	--	--	--	--	--	--	--	--	--	PF03604	DNA directed RNA polymerase, 7 kDa subunit	GO:0006351//GO:0006144//GO:0006206	transcription, DNA-templated//purine nucleobase metabolic process//pyrimidine nucleobase metabolic process	GO:0003899//GO:0003677	DNA-directed RNA polymerase activity//DNA binding	GO:0005730	nucleolus	--	--
Cluster-13109.2	4	1.63	4	1.37	7	2.58	2	0.97	414	802630106	XP_012077219.1	349	2.7e-31	PREDICTED: uncharacterized protein LOC105638098 [Jatropha curcas]>gi|643724846|gb|KDP34047.1| hypothetical protein JCGZ_07618 [Jatropha curcas]	802630105	XM_012221829.1	146	1.2063e-68	PREDICTED: Jatropha curcas uncharacterized LOC105638098 (LOC105638098), mRNA	--	--	--	--	--	--	--	--	--	--	--	--	--	--	--	--	--	--
Cluster-13110.0	97.99	2.08	34.87	0.58	57.94	1.07	22.97	0.95	2994	802694924	XP_012083305.1	2490	1.1e-278	PREDICTED: pentatricopeptide repeat-containing protein At3g61520, mitochondrial-like [Jatropha curcas]	--	--	--	--	--	--	--	--	--	Q9LKU8	1576	1.4e-173	Pentatricopeptide repeat-containing protein At5g28460 OS=Arabidopsis thaliana GN=At5g28460 PE=2 SV=1	PF17049//PF13374//PF13414//PF00515//PF05822	ATPase expression protein 1//Tetratricopeptide repeat//TPR repeat//Tetratricopeptide repeat//Pyrimidine 5'-nucleotidase (UMPH-1)	GO:0006417	regulation of translation	GO:0000287//GO:0045182//GO:0005515//GO:0008253	magnesium ion binding//translation regulator activity//protein binding//5'-nucleotidase activity	GO:0005737	cytoplasm	--	--
Cluster-13115.0	10	0.44	9	0.31	59	2.24	18	1.48	1592	255581854	XP_002531727.1	136	5.2e-06	conserved hypothetical protein [Ricinus communis]>gi|223528630|gb|EEF30647.1| conserved hypothetical protein [Ricinus communis]	584592121	AP014526.1	782	0	Hevea brasiliensis mitochondrial DNA, complete genome	--	--	--	--	--	--	--	--	--	--	--	--	--	--	--	--	--	--
Cluster-13123.0	28.33	2.35	15.53	1.03	11.61	0.84	30.03	4.39	971	802778573	XP_012091182.1	531	4.9e-52	PREDICTED: high mobility group B protein 7 [Jatropha curcas]	719991084	XM_010254860.1	39	8.97649e-09	PREDICTED: Nelumbo nucifera high mobility group B protein 7 (LOC104594536), transcript variant X4, mRNA	--	--	--	--	Q8LDF9	175	1.3e-11	High mobility group B protein 7 OS=Arabidopsis thaliana GN=HMGB7 PE=1 SV=1	--	--	--	--	--	--	--	--	--	--
Cluster-13124.0	9	0.55	10	0.48	6	0.32	5	0.56	1221	255562697	XP_002522354.1	1193	1.1e-128	pentatricopeptide repeat-containing protein, putative [Ricinus communis]>gi|223538432|gb|EEF40038.1| pentatricopeptide repeat-containing protein, putative [Ricinus communis]	802646463	XM_012224172.1	379	0	PREDICTED: Jatropha curcas pentatricopeptide repeat-containing protein At3g50420 (LOC105639967), mRNA	--	--	--	--	Q9SCT2	863	2.8e-91	Pentatricopeptide repeat-containing protein At3g50420 OS=Arabidopsis thaliana GN=PCMP-E85 PE=2 SV=1	PF13414	TPR repeat	--	--	GO:0005515	protein binding	--	--	--	--
Cluster-13125.0	54	2.52	21	0.78	16	0.65	9	0.79	1509	255574927	XP_002528370.1	1500	3.3e-164	pentatricopeptide repeat-containing protein, putative [Ricinus communis]>gi|223532238|gb|EEF34042.1| pentatricopeptide repeat-containing protein, putative [Ricinus communis]	802581770	XM_012214510.1	515	0	PREDICTED: Jatropha curcas pentatricopeptide repeat-containing protein At4g19890 (LOC105632185), mRNA	--	--	--	--	P0C8Q3	1180	6e-128	Pentatricopeptide repeat-containing protein At4g19890 OS=Arabidopsis thaliana GN=At4g19890 PE=2 SV=1	PF13374//PF00637	Tetratricopeptide repeat//Region in Clathrin and VPS	GO:0016192//GO:0006886	vesicle-mediated transport//intracellular protein transport	GO:0005515	protein binding	--	--	--	--
Cluster-13125.1	12	0.92	6	0.37	15	1	5	0.68	1027	802581771	XP_012069900.1	1380	1.9e-150	PREDICTED: pentatricopeptide repeat-containing protein At4g19890 [Jatropha curcas]>gi|643733434|gb|KDP40381.1| hypothetical protein JCGZ_02379 [Jatropha curcas]	802581770	XM_012214510.1	513	0	PREDICTED: Jatropha curcas pentatricopeptide repeat-containing protein At4g19890 (LOC105632185), mRNA	--	--	--	--	P0C8Q3	1159	1.1e-125	Pentatricopeptide repeat-containing protein At4g19890 OS=Arabidopsis thaliana GN=At4g19890 PE=2 SV=1	PF00637	Region in Clathrin and VPS	GO:0006886//GO:0016192	intracellular protein transport//vesicle-mediated transport	--	--	--	--	--	--
Cluster-13131.0	2	0.47	3	0.58	2	0.42	2	0.68	518	--	--	--	--	--	--	--	--	--	--	--	--	--	--	--	--	--	--	--	--	--	--	--	--	--	--	--	--
Cluster-13138.0	16.41	0.75	22.29	0.81	48.08	1.91	5.2	0.45	1533	255584648	XP_002533047.1	261	1.6e-20	hypothetical protein RCOM_0068670 [Ricinus communis]>gi|223527166|gb|EEF29337.1| hypothetical protein RCOM_0068670 [Ricinus communis]	--	--	--	--	--	--	--	--	--	--	--	--	--	PF04194//PF08656//PF01074	Programmed cell death protein 2, C-terminal putative domain//DASH complex subunit Dad3//Glycosyl hydrolases family 38 N-terminal domain	GO:0008608//GO:0005975	attachment of spindle microtubules to kinetochore//carbohydrate metabolic process	GO:0004559	alpha-mannosidase activity	GO:0072686//GO:0042729//GO:0005737	mitotic spindle//DASH complex//cytoplasm	--	--
Cluster-13143.1	186.56	6.57	62.48	1.74	107	3.27	26.92	1.8	1913	255571788	XP_002526837.1	1198	4.4e-129	Non-imprinted in Prader-Willi/Angelman syndrome region protein, putative [Ricinus communis]>gi|223533841|gb|EEF35572.1| Non-imprinted in Prader-Willi/Angelman syndrome region protein, putative [Ricinus communis]	255571787	XM_002526791.1	578	0	Ricinus communis Non-imprinted in Prader-Willi/Angelman syndrome region protein, putative, mRNA	--	--	--	--	Q94AH3	1095	5.4e-118	Probable magnesium transporter NIPA4 OS=Arabidopsis thaliana GN=At1g71900 PE=2 SV=1	PF10461//PF08653//PF00892//PF17068//PF05653	Peptidase S68//DASH complex subunit Dam1//EamA-like transporter family//Required for respiratory growth protein 8 mitochondrial//Magnesium transporter NIPA	GO:0000002//GO:0008608//GO:0006915//GO:0006974//GO:0015693	mitochondrial genome maintenance//attachment of spindle microtubules to kinetochore//apoptotic process//cellular response to DNA damage stimulus//magnesium ion transport	GO:0015095	magnesium ion transmembrane transporter activity	GO:0042729//GO:0016020//GO:0016021//GO:0072686	DASH complex//membrane//integral component of membrane//mitotic spindle	KOG2922	Uncharacterized conserved protein
Cluster-13144.0	5	1.76	2	0.59	9	2.84	2	0.89	437	--	--	--	--	--	--	--	--	--	--	--	--	--	--	--	--	--	--	--	--	--	--	--	--	--	--	--	--
Cluster-13154.0	14	4.48	6	1.59	7	2.01	3	1.25	453	--	--	--	--	--	--	--	--	--	--	--	--	--	--	--	--	--	--	--	--	--	--	--	--	--	--	--	--
Cluster-13156.0	59.82	1.73	189.04	4.32	132.86	3.33	97.96	5.44	2272	802621849	XP_012076154.1	1957	5.1e-217	PREDICTED: aberrant root formation protein 4 [Jatropha curcas]>gi|643725272|gb|KDP34393.1| hypothetical protein JCGZ_12787 [Jatropha curcas]	802621848	XM_012220764.1	548	0	PREDICTED: Jatropha curcas aberrant root formation protein 4 (LOC105637327), transcript variant X1, mRNA	--	--	--	--	Q84VX3	1103	7.6e-119	Aberrant root formation protein 4 OS=Arabidopsis thaliana GN=ALF4 PE=1 SV=2	--	--	--	--	--	--	--	--	--	--
Cluster-13158.0	2	0.31	5	0.64	10	1.38	4	1	640	--	--	--	--	--	--	--	--	--	--	--	--	--	--	--	--	--	--	--	--	--	--	--	--	--	--	--	--
Cluster-13164.0	2	0.8	2	0.67	8	2.88	4	1.92	417	--	--	--	--	--	114432085	DQ984517.1	35	6.15775e-07	Tripsacum dactyloides cultivar Pete mitochondrion, complete genome	--	--	--	--	--	--	--	--	--	--	--	--	--	--	--	--	--	--
Cluster-13175.0	12.31	1.77	4.33	0.5	12.61	1.59	8	1.86	674	--	--	--	--	--	--	--	--	--	--	--	--	--	--	--	--	--	--	--	--	--	--	--	--	--	--	--	--
Cluster-13180.0	65.03	2.2	34.64	0.93	42.2	1.24	34.14	2.2	1978	802755383	XP_012088866.1	1881	2.9e-208	PREDICTED: probable Xaa-Pro aminopeptidase 3 [Jatropha curcas]>gi|643708453|gb|KDP23369.1| hypothetical protein JCGZ_23202 [Jatropha curcas]	802755389	XR_001047528.1	729	0	PREDICTED: Jatropha curcas probable Xaa-Pro aminopeptidase 3 (LOC105647411), transcript variant X2, misc_RNA	K01262	pepP	Xaa-Pro aminopeptidase	http://www.genome.jp/dbget-bin/www_bget?ko:K01262	B5DEQ3	772	1.6e-80	Probable Xaa-Pro aminopeptidase 3 OS=Rattus norvegicus GN=Xpnpep3 PE=1 SV=1	PF02529//PF05195	Cytochrome B6-F complex subunit 5//Aminopeptidase P, N-terminal domain	--	--	GO:0004177//GO:0030145	aminopeptidase activity//manganese ion binding	GO:0009512	cytochrome b6f complex	KOG2414	Putative Xaa-Pro aminopeptidase
Cluster-13189.0	3	1.77	1	0.51	5	2.72	1	0.6	369	--	--	--	--	--	--	--	--	--	--	--	--	--	--	--	--	--	--	--	--	--	--	--	--	--	--	--	--
Cluster-13191.0	34.28	4.16	20.19	1.97	18.19	1.93	2.2	0.45	749	727618421	XP_010480084.1	171	2.1e-10	PREDICTED: 2-oxoisovalerate dehydrogenase subunit beta 1, mitochondrial-like [Camelina sativa]	--	--	--	--	--	K00167	BCKDHB, bkdA2	2-oxoisovalerate dehydrogenase E1 component beta subunit	http://www.genome.jp/dbget-bin/www_bget?ko:K00167	Q9SAV3	167	8.6e-11	2-oxoisovalerate dehydrogenase subunit beta 1, mitochondrial OS=Arabidopsis thaliana GN=BCDH BETA1 PE=2 SV=1	--	--	--	--	--	--	--	--	--	--
Cluster-13193.1	16.19	2.99	13	1.95	11	1.79	11	3.11	586	255579724	XP_002530701.1	440	1.1e-41	cyclin d, putative [Ricinus communis]>gi|223529757|gb|EEF31696.1| cyclin d, putative [Ricinus communis]	255579723	XM_002530655.1	117	2.30858e-52	Ricinus communis cyclin d, putative, mRNA	K18810	CYCD1_2_4	cyclin D1/2/4, plant	http://www.genome.jp/dbget-bin/www_bget?ko:K18810	Q4KYM5	284	1.8e-24	Cyclin-D4-2 OS=Oryza sativa subsp. japonica GN=CYCD4-2 PE=2 SV=2	PF02984	Cyclin, C-terminal domain	--	--	--	--	GO:0005634	nucleus	--	--
Cluster-13193.4	4	2.26	3	1.46	1	0.52	1	0.58	374	--	--	--	--	--	--	--	--	--	--	--	--	--	--	--	--	--	--	--	--	--	--	--	--	--	--	--	--
Cluster-13195.0	172.88	3.27	111.64	1.66	124.41	2.03	54.37	2	3333	255548285	XP_002515199.1	1567	1.3e-171	hypothetical protein RCOM_1343910 [Ricinus communis]>gi|223545679|gb|EEF47183.1| hypothetical protein RCOM_1343910 [Ricinus communis]	694427812	XM_009343237.1	99	1.39764e-41	PREDICTED: Pyrus x bretschneideri uncharacterized LOC103933547 (LOC103933547), mRNA	--	--	--	--	--	--	--	--	--	--	--	--	--	--	--	--	--	--
Cluster-13195.1	369.12	8	297.36	5.09	194.59	3.65	463.63	19.53	2938	255548285	XP_002515199.1	1935	2.4e-214	hypothetical protein RCOM_1343910 [Ricinus communis]>gi|223545679|gb|EEF47183.1| hypothetical protein RCOM_1343910 [Ricinus communis]	694427812	XM_009343237.1	189	1.14618e-91	PREDICTED: Pyrus x bretschneideri uncharacterized LOC103933547 (LOC103933547), mRNA	--	--	--	--	E1BP74	148	5.4e-08	Meiosis arrest female protein 1 OS=Bos taurus GN=MARF1 PE=3 SV=2	--	--	--	--	--	--	--	--	--	--
Cluster-13200.2	5	1.37	2	0.45	7	1.7	39	14.67	484	255539254	XP_002510692.1	227	4.4e-17	DNA binding protein, putative [Ricinus communis]>gi|223551393|gb|EEF52879.1| DNA binding protein, putative [Ricinus communis]	--	--	--	--	--	--	--	--	--	--	--	--	--	PF00046	Homeobox domain	--	--	GO:0003677	DNA binding	--	--	--	--
Cluster-13208.0	24.44	0.66	24.48	0.53	29.26	0.69	21.72	1.14	2400	802565678	XP_012067520.1	634	1.4e-63	PREDICTED: tRNA-splicing endonuclease subunit Sen54 [Jatropha curcas]>gi|643735346|gb|KDP41987.1| hypothetical protein JCGZ_27005 [Jatropha curcas]	--	--	--	--	--	K15326	TSEN54	tRNA-splicing endonuclease subunit Sen54	http://www.genome.jp/dbget-bin/www_bget?ko:K15326	--	--	--	--	PF08198	Thymopoietin protein	--	--	GO:0003677	DNA binding	--	--	--	--
Cluster-13210.0	10	1.57	8	1.01	10	1.38	2	0.5	642	802546374	XP_012084595.1	741	1.5e-76	PREDICTED: putative pentatricopeptide repeat-containing protein At5g59200, chloroplastic [Jatropha curcas]>gi|643739460|gb|KDP45214.1| hypothetical protein JCGZ_15079 [Jatropha curcas]	723688230	XM_004236291.2	121	1.51957e-54	PREDICTED: Solanum lycopersicum putative pentatricopeptide repeat-containing protein At5g59200, chloroplastic (LOC101265323), mRNA	--	--	--	--	Q9SZT8	511	9.6e-51	Pentatricopeptide repeat-containing protein ELI1, chloroplastic OS=Arabidopsis thaliana GN=ELI1 PE=3 SV=1	PF13374//PF13176	Tetratricopeptide repeat//Tetratricopeptide repeat	--	--	GO:0005515	protein binding	--	--	--	--
Cluster-13210.1	18	0.93	12	0.49	16	0.72	23	2.21	1387	802546374	XP_012084595.1	1839	1.5e-203	PREDICTED: putative pentatricopeptide repeat-containing protein At5g59200, chloroplastic [Jatropha curcas]>gi|643739460|gb|KDP45214.1| hypothetical protein JCGZ_15079 [Jatropha curcas]	802546373	XM_012229205.1	557	0	PREDICTED: Jatropha curcas putative pentatricopeptide repeat-containing protein At5g59200, chloroplastic (LOC105643960), mRNA	--	--	--	--	Q9FIF7	1392	1.4e-152	Putative pentatricopeptide repeat-containing protein At5g59200, chloroplastic OS=Arabidopsis thaliana GN=PCMP-E41 PE=3 SV=1	PF06018//PF07721//PF17049	CodY GAF-like domain//Tetratricopeptide repeat//ATPase expression protein 1	GO:0006417	regulation of translation	GO:0005525//GO:0042802//GO:0045182//GO:0003677	GTP binding//identical protein binding//translation regulator activity//DNA binding	--	--	--	--
Cluster-13212.0	15	2.13	12	1.37	5	0.62	5	1.15	680	470141918	XP_004306671.1	298	3.6e-25	PREDICTED: phosphatidylinositol 4-kinase gamma 4-like [Fragaria vesca subsp. vesca]	--	--	--	--	--	--	--	--	--	Q9FNF8	260	1.3e-21	Phosphatidylinositol 4-kinase gamma 3 OS=Arabidopsis thaliana GN=PI4KG3 PE=2 SV=1	--	--	--	--	--	--	--	--	--	--
Cluster-13217.3	23.51	1.12	21.24	0.8	11.31	0.47	7.01	0.62	1490	848879952	XP_012840364.1	326	4.5e-28	PREDICTED: uncharacterized protein LOC105960706 [Erythranthe guttatus]	--	--	--	--	--	--	--	--	--	--	--	--	--	PF13855	Leucine rich repeat	--	--	GO:0005515	protein binding	--	--	--	--
Cluster-13220.0	27.84	0.93	34.69	0.92	10.98	0.32	8.55	0.54	2005	255567689	XP_002524823.1	2474	5.1e-277	multicopper oxidase, putative [Ricinus communis]>gi|223535883|gb|EEF37543.1| multicopper oxidase, putative [Ricinus communis]	255567688	XM_002524777.1	902	0	Ricinus communis multicopper oxidase, putative, mRNA	--	--	--	--	Q00624	1471	1.4e-161	L-ascorbate oxidase homolog OS=Brassica napus GN=Bp10 PE=2 SV=1	PF12009//PF00394//PF07732//PF07731	Telomerase ribonucleoprotein complex - RNA binding domain//Multicopper oxidase//Multicopper oxidase//Multicopper oxidase	GO:0006278//GO:0055114//GO:0019852//GO:0006118	RNA-dependent DNA replication//oxidation-reduction process//L-ascorbic acid metabolic process//obsolete electron transport	GO:0016491//GO:0003964//GO:0008447//GO:0005507	oxidoreductase activity//RNA-directed DNA polymerase activity//L-ascorbate oxidase activity//copper ion binding	--	--	--	--
Cluster-13224.0	66.01	2.77	23	0.76	33	1.2	20.8	1.64	1651	802607454	XP_012073812.1	1219	1.4e-131	PREDICTED: transcription factor E2FC isoform X1 [Jatropha curcas]	--	--	--	--	--	K06620	E2F3	transcription factor E2F3	http://www.genome.jp/dbget-bin/www_bget?ko:K06620	Q9FV70	716	4.2e-74	Transcription factor E2FC OS=Arabidopsis thaliana GN=E2FC PE=1 SV=1	PF02319	E2F/DP family winged-helix DNA-binding domain	GO:0006355	regulation of transcription, DNA-templated	GO:0003700	transcription factor activity, sequence-specific DNA binding	GO:0005667	transcription factor complex	KOG2577	Transcription factor E2F/dimerization partner (TDP)
Cluster-13229.1	44.56	2.37	19.98	0.84	25.32	1.17	16	1.57	1359	255543793	XP_002512959.1	1699	2.5e-187	beta-galactosidase, putative [Ricinus communis]>gi|223547970|gb|EEF49462.1| beta-galactosidase, putative [Ricinus communis]	566166907	XM_002305413.2	423	0	Populus trichocarpa beta-galactosidase family protein (POPTR_0004s16690g) mRNA, complete cds	--	--	--	--	Q9SCV9	1465	4.8e-161	Beta-galactosidase 3 OS=Arabidopsis thaliana GN=BGAL3 PE=1 SV=1	PF02837	Glycosyl hydrolases family 2, sugar binding domain	GO:0006012//GO:0006687//GO:0006027//GO:0005975//GO:0046486	galactose metabolic process//glycosphingolipid metabolic process//glycosaminoglycan catabolic process//carbohydrate metabolic process//glycerolipid metabolic process	GO:0043169//GO:0004565//GO:0004553	cation binding//beta-galactosidase activity//hydrolase activity, hydrolyzing O-glycosyl compounds	GO:0009341	beta-galactosidase complex	--	--
Cluster-13229.3	4	1.41	2	0.59	2	0.63	1	0.44	436	255543793	XP_002512959.1	347	4.8e-31	beta-galactosidase, putative [Ricinus communis]>gi|223547970|gb|EEF49462.1| beta-galactosidase, putative [Ricinus communis]	61162207	AB190369.1	107	6.10684e-47	Pyrus pyrifolia PpGAL8 mRNA for beta-D-galactosidase, complete cds	--	--	--	--	Q9SCV9	322	5.3e-29	Beta-galactosidase 3 OS=Arabidopsis thaliana GN=BGAL3 PE=1 SV=1	--	--	GO:0005975//GO:0046486//GO:0006027//GO:0006687//GO:0006012	carbohydrate metabolic process//glycerolipid metabolic process//glycosaminoglycan catabolic process//glycosphingolipid metabolic process//galactose metabolic process	GO:0004565//GO:0043169	beta-galactosidase activity//cation binding	GO:0009341	beta-galactosidase complex	--	--
Cluster-13229.4	18.41	1.82	11	0.87	17	1.47	5	0.85	858	694395313	XP_009372992.1	1204	4e-130	PREDICTED: beta-galactosidase 3-like [Pyrus x bretschneideri]	255543792	XM_002512913.1	441	0	Ricinus communis beta-galactosidase, putative, mRNA	--	--	--	--	Q10RB4	1142	8.6e-124	Beta-galactosidase 5 OS=Oryza sativa subsp. japonica GN=Os03g0165400 PE=2 SV=1	PF01344//PF07646//PF02449	Kelch motif//Kelch motif//Beta-galactosidase	GO:0005975//GO:0046486//GO:0006012//GO:0006687//GO:0006027	carbohydrate metabolic process//glycerolipid metabolic process//galactose metabolic process//glycosphingolipid metabolic process//glycosaminoglycan catabolic process	GO:0004565//GO:0005515	beta-galactosidase activity//protein binding	GO:0009341	beta-galactosidase complex	--	--
Cluster-13230.0	12.59	0.45	13.08	0.37	29.42	0.91	6.68	0.45	1885	802615445	XP_012075193.1	603	4.3e-60	PREDICTED: uncharacterized protein LOC105636518 isoform X1 [Jatropha curcas]>gi|643726532|gb|KDP35212.1| hypothetical protein JCGZ_09371 [Jatropha curcas]	255582523	XM_002532001.1	108	7.78957e-47	Ricinus communis conserved hypothetical protein, mRNA	--	--	--	--	--	--	--	--	--	--	--	--	--	--	--	--	--	--
Cluster-13233.0	124.61	9.35	19.9	1.19	25.3	1.65	19.46	2.61	1043	255554615	XP_002518346.1	404	2.8e-37	hypothetical protein RCOM_0818880 [Ricinus communis]>gi|223542566|gb|EEF44106.1| hypothetical protein RCOM_0818880 [Ricinus communis]	--	--	--	--	--	--	--	--	--	O64571	170	5.4e-11	UBP1-associated proteins 1C OS=Arabidopsis thaliana GN=UBA1C PE=3 SV=2	PF00096//PF04988	Zinc finger, C2H2 type//A-kinase anchoring protein 95 (AKAP95)	--	--	GO:0046872//GO:0003677	metal ion binding//DNA binding	GO:0005634	nucleus	--	--
Cluster-13236.0	1	0.7	4	2.45	3	1.95	1	0.65	353	--	--	--	--	--	--	--	--	--	--	--	--	--	--	--	--	--	--	--	--	--	--	--	--	--	--	--	--
Cluster-13237.1	77.86	1.08	39.25	0.43	65.36	0.79	124	3.39	4427	255565121	XP_002523553.1	4620	0	serine/threonine protein kinase, putative [Ricinus communis]>gi|223537260|gb|EEF38892.1| serine/threonine protein kinase, putative [Ricinus communis]	802665608	XM_012225714.1	688	0	PREDICTED: Jatropha curcas uncharacterized LOC105641215 (LOC105641215), transcript variant X3, mRNA	--	--	--	--	Q05609	489	2.3e-47	Serine/threonine-protein kinase CTR1 OS=Arabidopsis thaliana GN=CTR1 PE=1 SV=1	PF00069//PF07714//PF00564	Protein kinase domain//Protein tyrosine kinase//PB1 domain	GO:0006468//GO:0016310	protein phosphorylation//phosphorylation	GO:0005524//GO:0005515//GO:0004672	ATP binding//protein binding//protein kinase activity	--	--	--	--
Cluster-13240.0	97.35	2.81	44.28	1.01	78.09	1.95	48.76	2.7	2276	255573349	XP_002527601.1	1865	2.4e-206	pentatricopeptide repeat-containing protein, putative [Ricinus communis]>gi|223533018|gb|EEF34782.1| pentatricopeptide repeat-containing protein, putative [Ricinus communis]	255573348	XM_002527555.1	557	0	Ricinus communis pentatricopeptide repeat-containing protein, putative, mRNA	--	--	--	--	Q84JR3	1220	2.1e-132	Pentatricopeptide repeat-containing protein At4g21705, mitochondrial OS=Arabidopsis thaliana GN=At4g21705 PE=2 SV=1	PF13414//PF13181	TPR repeat//Tetratricopeptide repeat	--	--	GO:0005515	protein binding	--	--	--	--
Cluster-13249.10	54.35	2.75	32	1.29	49	2.16	48.31	4.54	1414	595885099	XP_007213101.1	392	9.5e-36	hypothetical protein PRUPE_ppa023351mg [Prunus persica]>gi|462408966|gb|EMJ14300.1| hypothetical protein PRUPE_ppa023351mg [Prunus persica]	--	--	--	--	--	--	--	--	--	O82368	241	4.3e-19	Uncharacterized protein At2g29880 OS=Arabidopsis thaliana GN=At2g29880 PE=2 SV=1	--	--	--	--	--	--	--	--	--	--
Cluster-13249.7	59.65	3.35	28	1.25	53	2.59	121.09	12.5	1302	595885099	XP_007213101.1	595	2.5e-59	hypothetical protein PRUPE_ppa023351mg [Prunus persica]>gi|462408966|gb|EMJ14300.1| hypothetical protein PRUPE_ppa023351mg [Prunus persica]	--	--	--	--	--	--	--	--	--	O82368	433	2.2e-41	Uncharacterized protein At2g29880 OS=Arabidopsis thaliana GN=At2g29880 PE=2 SV=1	--	--	--	--	--	--	--	--	--	--
Cluster-13252.0	6.38	0.98	22.74	2.82	40.85	5.51	12.77	3.13	649	--	--	--	--	--	--	--	--	--	--	--	--	--	--	--	--	--	--	PF12513	Mitochondrial degradasome RNA helicase subunit C terminal	--	--	GO:0016817	hydrolase activity, acting on acid anhydrides	--	--	--	--
Cluster-13257.0	2	0.59	2	0.48	2	0.52	1	0.39	470	--	--	--	--	--	--	--	--	--	--	--	--	--	--	--	--	--	--	--	--	--	--	--	--	--	--	--	--
Cluster-13257.1	6	0.58	6	0.46	8	0.67	2	0.33	872	--	--	--	--	--	--	--	--	--	--	--	--	--	--	--	--	--	--	--	--	--	--	--	--	--	--	--	--
Cluster-13258.0	88	1.81	116	1.88	143	2.55	22	0.88	3083	802540535	XP_012077051.1	2821	0	PREDICTED: disease resistance protein RPM1 [Jatropha curcas]>gi|802540537|ref|XP_012077059.1| PREDICTED: disease resistance protein RPM1 [Jatropha curcas]>gi|643739926|gb|KDP45612.1| hypothetical protein JCGZ_17219 [Jatropha curcas]	802540536	XM_012221669.1	563	0	PREDICTED: Jatropha curcas disease resistance protein RPM1 (LOC105637963), transcript variant X2, mRNA	K13457	RPM1, RPS3	disease resistance protein RPM1	http://www.genome.jp/dbget-bin/www_bget?ko:K13457	Q39214	1629	1.1e-179	Disease resistance protein RPM1 OS=Arabidopsis thaliana GN=RPM1 PE=1 SV=1	PF13855//PF06414//PF08477//PF00931	Leucine rich repeat//Zeta toxin//Ras of Complex, Roc, domain of DAPkinase//NB-ARC domain	GO:0007264	small GTPase mediated signal transduction	GO:0005525//GO:0016301//GO:0043531//GO:0005524//GO:0005515	GTP binding//kinase activity//ADP binding//ATP binding//protein binding	--	--	--	--
Cluster-13262.0	40.47	1.97	29.25	1.13	56.63	2.4	24.11	2.19	1458	255549992	XP_002516047.1	824	7.9e-86	serine-threonine protein kinase, plant-type, putative [Ricinus communis]>gi|223544952|gb|EEF46467.1| serine-threonine protein kinase, plant-type, putative [Ricinus communis]	802602288	XM_012217727.1	68	1.03139e-24	PREDICTED: Jatropha curcas probable disease resistance protein At1g12280 (LOC105634805), transcript variant X2, mRNA	K04730	IRAK1	interleukin-1 receptor-associated kinase 1	http://www.genome.jp/dbget-bin/www_bget?ko:K04730	Q9LV48	677	1.2e-69	Proline-rich receptor-like protein kinase PERK1 OS=Arabidopsis thaliana GN=PERK1 PE=2 SV=1	PF00069//PF07714	Protein kinase domain//Protein tyrosine kinase	GO:0006468	protein phosphorylation	GO:0004672//GO:0005524	protein kinase activity//ATP binding	--	--	--	--
Cluster-13268.0	4.15	0.57	3.96	0.44	15.51	1.87	5	1.12	693	--	--	--	--	--	--	--	--	--	--	--	--	--	--	--	--	--	--	--	--	--	--	--	--	--	--	--	--
Cluster-13270.0	80.38	1.64	152.58	2.46	342.79	6.07	26.31	1.05	3098	802564809	XP_012067396.1	3399	0	PREDICTED: uncharacterized protein LOC105630239 isoform X1 [Jatropha curcas]>gi|802564814|ref|XP_012067397.1| PREDICTED: uncharacterized protein LOC105630239 isoform X1 [Jatropha curcas]	802564813	XM_012212007.1	1430	0	PREDICTED: Jatropha curcas uncharacterized LOC105630239 (LOC105630239), transcript variant X2, mRNA	--	--	--	--	Q55750	1407	5.8e-154	Transcription-repair-coupling factor OS=Synechocystis sp. (strain PCC 6803 / Kazusa) GN=mfd PE=3 SV=1	PF04851//PF03461//PF00270	Type III restriction enzyme, res subunit//TRCF domain//DEAD/DEAH box helicase	GO:0006281	DNA repair	GO:0016787//GO:0003677//GO:0005524//GO:0003676	hydrolase activity//DNA binding//ATP binding//nucleic acid binding	--	--	KOG0344	ATP-dependent RNA helicase
Cluster-13272.0	2	0.88	6	2.22	4	1.59	2	1.01	404	--	--	--	--	--	--	--	--	--	--	--	--	--	--	--	--	--	--	--	--	--	--	--	--	--	--	--	--
Cluster-13278.1	2	10.26	1	5.3	2	10.79	1	1.39	253	--	--	--	--	--	--	--	--	--	--	--	--	--	--	--	--	--	--	--	--	--	--	--	--	--	--	--	--
Cluster-13280.1	7	1.35	11	1.72	10	1.7	18.68	5.46	573	--	--	--	--	--	--	--	--	--	--	--	--	--	--	--	--	--	--	--	--	--	--	--	--	--	--	--	--
Cluster-13295.0	18.78	0.77	36.87	1.2	14.12	0.5	5.36	0.41	1681	802540405	XP_012076268.1	637	4.4e-64	PREDICTED: E3 SUMO-protein ligase MMS21 [Jatropha curcas]>gi|643740179|gb|KDP45857.1| hypothetical protein JCGZ_15301 [Jatropha curcas]	566195466	XM_002316974.2	117	6.88175e-52	Populus trichocarpa hypothetical protein (POPTR_0011s14450g) mRNA, complete cds	--	--	--	--	Q8GYH7	499	6.2e-49	E3 SUMO-protein ligase MMS21 OS=Arabidopsis thaliana GN=MMS21 PE=1 SV=1	PF05073//PF12861//PF11789//PF02891//PF13639	Baculovirus P24 capsid protein//Anaphase-promoting complex subunit 11 RING-H2 finger//Zinc-finger of the MIZ type in Nse subunit//MIZ/SP-RING zinc finger//Ring finger domain	GO:0016567	protein ubiquitination	GO:0008270//GO:0005515//GO:0004842	zinc ion binding//protein binding//ubiquitin-protein transferase activity	GO:0019028//GO:0005680	viral capsid//anaphase-promoting complex	KOG2979	Protein involved in DNA repair
Cluster-13296.1	9	0.44	17	0.66	48	2.05	7	0.64	1448	657944203	XP_008373298.1	193	1.2e-12	PREDICTED: LOW QUALITY PROTEIN: L-type lectin-domain containing receptor kinase S.6-like [Malus domestica]	170522360	EU431224.1	94	3.60613e-39	Carica papaya mitochondrion, complete genome	--	--	--	--	Q9FHX3	191	2.8e-13	L-type lectin-domain containing receptor kinase S.6 OS=Arabidopsis thaliana GN=LECRKS6 PE=2 SV=1	--	--	--	--	--	--	--	--	--	--
Cluster-13299.0	145	7.52	167	6.87	277	12.49	12	1.15	1387	720032269	XP_010266061.1	1594	3.9e-175	PREDICTED: 24-methylenesterol C-methyltransferase 2 [Nelumbo nucifera]	668593688	KJ833770.1	304	6.30259e-156	Echinacea purpurea 24-methylenesterol C-methyltransferase 2 mRNA, complete cds	K08242	E2.1.1.143	24-methylenesterol C-methyltransferase	http://www.genome.jp/dbget-bin/www_bget?ko:K08242	Q39227	1566	9.6e-173	24-methylenesterol C-methyltransferase 2 OS=Arabidopsis thaliana GN=SMT2 PE=1 SV=2	PF08498//PF05175//PF08123//PF01728//PF01135//PF05724//PF01209//PF08241//PF09445	Sterol methyltransferase C-terminal//Methyltransferase small domain//Histone methylation protein DOT1//FtsJ-like methyltransferase//Protein-L-isoaspartate(D-aspartate) O-methyltransferase (PCMT)//Thiopurine S-methyltransferase (TPMT)//ubiE/COQ5 methyltransferase family//Methyltransferase domain//RNA cap guanine-N2 methyltransferase	GO:0001510//GO:0006694//GO:0006554//GO:0006479//GO:0009452//GO:0046500//GO:0008152//GO:0032259//GO:0006464	RNA methylation//steroid biosynthetic process//lysine catabolic process//protein methylation//7-methylguanosine RNA capping//S-adenosylmethionine metabolic process//metabolic process//methylation//cellular protein modification process	GO:0018024//GO:0004719//GO:0008168//GO:0008757	histone-lysine N-methyltransferase activity//protein-L-isoaspartate (D-aspartate) O-methyltransferase activity//methyltransferase activity//S-adenosylmethionine-dependent methyltransferase activity	--	--	KOG1269	SAM-dependent methyltransferases
Cluster-13304.0	2	0.45	4	0.73	3	0.59	1	0.33	531	--	--	--	--	--	--	--	--	--	--	--	--	--	--	--	--	--	--	--	--	--	--	--	--	--	--	--	--
Cluster-13305.0	35	1.04	30	0.71	38	0.98	11	0.63	2216	802567597	XP_012067732.1	2753	0	PREDICTED: putative pentatricopeptide repeat-containing protein At1g69350, mitochondrial [Jatropha curcas]	255542115	XM_002512076.1	875	0	Ricinus communis pentatricopeptide repeat-containing protein, putative, mRNA	--	--	--	--	Q9C507	2054	4e-229	Putative pentatricopeptide repeat-containing protein At1g69350, mitochondrial OS=Arabidopsis thaliana GN=PCMP-E66 PE=3 SV=1	PF17049	ATPase expression protein 1	GO:0006417	regulation of translation	GO:0045182	translation regulator activity	--	--	--	--
Cluster-13305.1	10	9.93	3	2.69	5	4.7	4	3.05	326	255542116	XP_002512122.1	387	8.2e-36	pentatricopeptide repeat-containing protein, putative [Ricinus communis]>gi|223549302|gb|EEF50791.1| pentatricopeptide repeat-containing protein, putative [Ricinus communis]	--	--	--	--	--	--	--	--	--	Q9C507	268	7.3e-23	Putative pentatricopeptide repeat-containing protein At1g69350, mitochondrial OS=Arabidopsis thaliana GN=PCMP-E66 PE=3 SV=1	--	--	--	--	--	--	--	--	--	--
Cluster-13308.0	5	0.98	2	0.32	2	0.34	10	2.95	569	802781790	XP_012091495.1	226	6.7e-17	PREDICTED: F-box protein At5g03100-like [Jatropha curcas]>gi|643703823|gb|KDP20887.1| hypothetical protein JCGZ_21358 [Jatropha curcas]	--	--	--	--	--	--	--	--	--	Q9LV26	142	5.2e-08	Putative F-box/LRR-repeat protein At3g18150 OS=Arabidopsis thaliana GN=At3g18150 PE=3 SV=2	--	--	--	--	--	--	--	--	--	--
Cluster-13312.0	78.17	2.61	43.57	1.15	113.17	3.28	67.54	4.3	2004	255543060	XP_002512593.1	1515	8.1e-166	Glycerol uptake protein, putative [Ricinus communis]>gi|223548554|gb|EEF50045.1| Glycerol uptake protein, putative [Ricinus communis]	255543059	XM_002512547.1	570	0	Ricinus communis Glycerol uptake protein, putative, mRNA	--	--	--	--	Q09758	598	2.4e-60	Putative membrane-bound O-acyltransferase C24H6.01c OS=Schizosaccharomyces pombe (strain 972 / ATCC 24843) GN=SPAC24H6.01c PE=3 SV=4	PF02285	Cytochrome oxidase c subunit VIII	GO:0015992//GO:0006123	proton transport//mitochondrial electron transport, cytochrome c to oxygen	GO:0004129	cytochrome-c oxidase activity	GO:0016021//GO:0045277	integral component of membrane//respiratory chain complex IV	KOG3860	Acyltransferase required for palmitoylation of Hedgehog (Hh) family of secreted signaling proteins
Cluster-13312.5	30.71	0.98	49.71	1.25	19.92	0.55	7.37	0.45	2089	255543060	XP_002512593.1	1052	4.1e-112	Glycerol uptake protein, putative [Ricinus communis]>gi|223548554|gb|EEF50045.1| Glycerol uptake protein, putative [Ricinus communis]	802754988	XM_012233414.1	391	0	PREDICTED: Jatropha curcas putative membrane-bound O-acyltransferase C24H6.01c (LOC105647363), mRNA	--	--	--	--	Q09758	470	1.8e-45	Putative membrane-bound O-acyltransferase C24H6.01c OS=Schizosaccharomyces pombe (strain 972 / ATCC 24843) GN=SPAC24H6.01c PE=3 SV=4	PF02285	Cytochrome oxidase c subunit VIII	GO:0015992//GO:0006123	proton transport//mitochondrial electron transport, cytochrome c to oxygen	GO:0004129	cytochrome-c oxidase activity	GO:0045277//GO:0016021	respiratory chain complex IV//integral component of membrane	KOG3860	Acyltransferase required for palmitoylation of Hedgehog (Hh) family of secreted signaling proteins
Cluster-13312.6	71.12	2.59	64.25	1.85	100.51	3.17	127.16	8.78	1861	255543060	XP_002512593.1	2447	6.4e-274	Glycerol uptake protein, putative [Ricinus communis]>gi|223548554|gb|EEF50045.1| Glycerol uptake protein, putative [Ricinus communis]	802754988	XM_012233414.1	917	0	PREDICTED: Jatropha curcas putative membrane-bound O-acyltransferase C24H6.01c (LOC105647363), mRNA	--	--	--	--	Q09758	775	6.8e-81	Putative membrane-bound O-acyltransferase C24H6.01c OS=Schizosaccharomyces pombe (strain 972 / ATCC 24843) GN=SPAC24H6.01c PE=3 SV=4	PF02285	Cytochrome oxidase c subunit VIII	GO:0006123//GO:0015992	mitochondrial electron transport, cytochrome c to oxygen//proton transport	GO:0004129	cytochrome-c oxidase activity	GO:0016021//GO:0045277	integral component of membrane//respiratory chain complex IV	KOG3860	Acyltransferase required for palmitoylation of Hedgehog (Hh) family of secreted signaling proteins
Cluster-13324.10	66.03	1.62	53.74	1.04	71.47	1.52	48	2.28	2630	802786294	XP_012091640.1	2353	7.2e-263	PREDICTED: glyoxysomal processing protease, glyoxysomal isoform X1 [Jatropha curcas]>gi|643703928|gb|KDP20992.1| hypothetical protein JCGZ_21463 [Jatropha curcas]	255536762	XM_002509402.1	619	0	Ricinus communis trypsin domain-containing protein, putative, mRNA	--	--	--	--	Q8VZD4	1564	3.1e-172	Glyoxysomal processing protease, glyoxysomal OS=Arabidopsis thaliana GN=DEG15 PE=1 SV=2	PF02907//PF10459//PF00089//PF05579	Hepatitis C virus NS3 protease//Peptidase S46//Trypsin//Equine arteritis virus serine endopeptidase S32	GO:0019087//GO:0019082//GO:0006508//GO:0016032	transformation of host cell by virus//viral protein processing//proteolysis//viral process	GO:0070009//GO:0008239//GO:0008236//GO:0004252	serine-type aminopeptidase activity//dipeptidyl-peptidase activity//serine-type peptidase activity//serine-type endopeptidase activity	--	--	--	--
Cluster-13324.5	4	0.47	10	0.95	9	0.93	8	1.58	763	--	--	--	--	--	--	--	--	--	--	--	--	--	--	--	--	--	--	--	--	--	--	--	--	--	--	--	--
Cluster-13328.0	16	3.83	50	9.8	53	11.26	68	23.32	514	802632095	XP_012077301.1	340	3.7e-30	PREDICTED: K(+) efflux antiporter 6 [Jatropha curcas]>gi|643724907|gb|KDP34108.1| hypothetical protein JCGZ_07679 [Jatropha curcas]	255550811	XM_002516408.1	137	1.53006e-63	Ricinus communis potassium:hydrogen antiporter, putative, mRNA	--	--	--	--	B5X0N6	239	2.7e-19	K(+) efflux antiporter 6 OS=Arabidopsis thaliana GN=KEA6 PE=2 SV=1	--	--	--	--	--	--	--	--	--	--
Cluster-13329.0	29.87	1.4	15.62	0.58	18.88	0.77	13.96	1.22	1502	255569179	XP_002525558.1	847	1.7e-88	Galactoside 2-alpha-L-fucosyltransferase, putative [Ricinus communis]>gi|223535137|gb|EEF36817.1| Galactoside 2-alpha-L-fucosyltransferase, putative [Ricinus communis]	566163483	XM_002304780.2	91	1.74189e-37	Populus trichocarpa hypothetical protein (POPTR_0003s19050g) mRNA, complete cds	K13681	FUT	xyloglucan fucosyltransferase	http://www.genome.jp/dbget-bin/www_bget?ko:K13681	Q9M5Q1	542	5.7e-54	Galactoside 2-alpha-L-fucosyltransferase OS=Pisum sativum GN=FT1 PE=2 SV=1	PF03254	Xyloglucan fucosyltransferase	GO:0001575//GO:0005975//GO:0009247//GO:0042546	globoside metabolic process//carbohydrate metabolic process//glycolipid biosynthetic process//cell wall biogenesis	GO:0016757//GO:0008107	transferase activity, transferring glycosyl groups//galactoside 2-alpha-L-fucosyltransferase activity	GO:0016020	membrane	--	--
Cluster-13331.0	31.89	1.43	48.92	1.74	19.08	0.74	38	3.19	1563	255580481	XP_002531066.1	908	1.5e-95	chloroplast-targeted copper chaperone, putative [Ricinus communis]>gi|223529361|gb|EEF31327.1| chloroplast-targeted copper chaperone, putative [Ricinus communis]	255580480	XM_002531020.1	354	0	Ricinus communis chloroplast-targeted copper chaperone, putative, mRNA	--	--	--	--	O82089	138	4.2e-07	Copper transport protein CCH OS=Arabidopsis thaliana GN=CCH PE=1 SV=1	PF00403//PF11705//PF04889	Heavy-metal-associated domain//DNA-directed RNA polymerase III subunit Rpc31//Cwf15/Cwc15 cell cycle control protein	GO:0000398//GO:0030001//GO:0006359	mRNA splicing, via spliceosome//metal ion transport//regulation of transcription from RNA polymerase III promoter	GO:0046872	metal ion binding	GO:0005681	spliceosomal complex	--	--
Cluster-13339.0	2	0.52	3	0.64	4	0.92	2	0.73	495	590658575	XP_007034893.1	497	2.2e-48	Pentatricopeptide repeat superfamily protein [Theobroma cacao]>gi|508713922|gb|EOY05819.1| Pentatricopeptide repeat superfamily protein [Theobroma cacao]	--	--	--	--	--	--	--	--	--	Q9SZT8	377	2.5e-35	Pentatricopeptide repeat-containing protein ELI1, chloroplastic OS=Arabidopsis thaliana GN=ELI1 PE=3 SV=1	--	--	--	--	--	--	--	--	--	--
Cluster-13354.0	109.77	4.71	62.06	2.11	54.58	2.03	23	1.85	1619	802651741	XP_012080036.1	1531	9.1e-168	PREDICTED: diphthine methyltransferase homolog [Jatropha curcas]>gi|802651744|ref|XP_012080037.1| PREDICTED: diphthine methyltransferase homolog [Jatropha curcas]>gi|643720813|gb|KDP31077.1| hypothetical protein JCGZ_11453 [Jatropha curcas]	802651743	XM_012224647.1	442	0	PREDICTED: Jatropha curcas diphthine methyltransferase homolog (LOC105640358), transcript variant X2, mRNA	K17868	DPH7, RRT2	diphthamide biosynthesis protein 7	http://www.genome.jp/dbget-bin/www_bget?ko:K17868	Q55C80	460	2e-44	Diphthine methyltransferase homolog OS=Dictyostelium discoideum GN=wdr85 PE=3 SV=1	PF03178//PF00400//PF17122	CPSF A subunit region//WD domain, G-beta repeat//Zinc-finger	--	--	GO:0008270//GO:0005515//GO:0003676	zinc ion binding//protein binding//nucleic acid binding	GO:0005634	nucleus	KOG0280	Uncharacterized conserved protein
Cluster-13356.0	4	0.31	5	0.31	7	0.47	5	0.69	1017	--	--	--	--	--	--	--	--	--	--	--	--	--	--	--	--	--	--	--	--	--	--	--	--	--	--	--	--
Cluster-13363.0	162.04	4.68	91.35	2.08	46.47	1.16	13.41	0.74	2275	802594441	XP_012071906.1	1775	6.5e-196	PREDICTED: inositol-pentakisphosphate 2-kinase-like isoform X1 [Jatropha curcas]>gi|643731205|gb|KDP38543.1| hypothetical protein JCGZ_04468 [Jatropha curcas]	645224319	XM_008220832.1	267	3.86346e-135	PREDICTED: Prunus mume inositol-pentakisphosphate 2-kinase-like (LOC103319310), transcript variant X2, mRNA	K10572	IPPK	inositol-pentakisphosphate 2-kinase	http://www.genome.jp/dbget-bin/www_bget?ko:K10572	Q93YN9	1295	4.2e-141	Inositol-pentakisphosphate 2-kinase OS=Arabidopsis thaliana GN=IPK1 PE=1 SV=1	PF06090	Inositol-pentakisphosphate 2-kinase	--	--	GO:0035299//GO:0005524	inositol pentakisphosphate 2-kinase activity//ATP binding	--	--	KOG4749	Inositol polyphosphate kinase
Cluster-13365.0	5	1.15	3	0.56	5	1.02	1	0.33	524	--	--	--	--	--	--	--	--	--	--	--	--	--	--	--	--	--	--	--	--	--	--	--	--	--	--	--	--
Cluster-13366.0	3	0.64	3	0.52	6	1.14	8	2.53	542	--	--	--	--	--	--	--	--	--	--	--	--	--	--	--	--	--	--	PF02891	MIZ/SP-RING zinc finger	--	--	GO:0008270	zinc ion binding	--	--	--	--
Cluster-13367.0	1	0.99	3	2.69	2	1.88	8	6.09	326	--	--	--	--	--	--	--	--	--	--	--	--	--	--	--	--	--	--	--	--	--	--	--	--	--	--	--	--
Cluster-13368.0	56	1.51	102	2.18	128	3	108	5.62	2410	255540657	XP_002511393.1	1419	1.3e-154	hypothetical protein RCOM_1510520 [Ricinus communis]>gi|223550508|gb|EEF51995.1| hypothetical protein RCOM_1510520 [Ricinus communis]	802652301	XM_012224670.1	319	5.07869e-164	PREDICTED: Jatropha curcas serine/threonine-protein kinase ATM-like (LOC105640377), transcript variant X3, mRNA	--	--	--	--	Q9M3G7	319	6.6e-28	Serine/threonine-protein kinase ATM OS=Arabidopsis thaliana GN=ATM PE=2 SV=1	--	--	--	--	--	--	--	--	--	--
Cluster-13368.1	104	4.68	130	4.64	170	6.64	101	8.51	1557	802652296	XP_012080058.1	763	1e-78	PREDICTED: serine/threonine-protein kinase ATM-like [Jatropha curcas]>gi|802652299|ref|XP_012080059.1| PREDICTED: serine/threonine-protein kinase ATM-like [Jatropha curcas]>gi|802652302|ref|XP_012080060.1| PREDICTED: serine/threonine-protein kinase ATM-like [Jatropha curcas]>gi|643720830|gb|KDP31094.1| hypothetical protein JCGZ_11470 [Jatropha curcas]	802652301	XM_012224670.1	190	1.67189e-92	PREDICTED: Jatropha curcas serine/threonine-protein kinase ATM-like (LOC105640377), transcript variant X3, mRNA	--	--	--	--	Q9M3G7	308	8e-27	Serine/threonine-protein kinase ATM OS=Arabidopsis thaliana GN=ATM PE=2 SV=1	--	--	--	--	--	--	--	--	--	--
Cluster-13369.2	198.13	5.69	169.89	3.86	176.94	4.4	69.22	3.82	2286	255539144	XP_002510637.1	1467	3.4e-160	amino acid transporter, putative [Ricinus communis]>gi|223551338|gb|EEF52824.1| amino acid transporter, putative [Ricinus communis]	255539143	XM_002510591.1	455	0	Ricinus communis amino acid transporter, putative, mRNA	--	--	--	--	Q9SX98	1100	1.7e-118	Lysine histidine transporter-like 8 OS=Arabidopsis thaliana GN=AATL1 PE=1 SV=1	PF02402//PF11808	Lysis protein//Domain of unknown function (DUF3329)	GO:0016310//GO:0019835//GO:0009405	phosphorylation//cytolysis//pathogenesis	GO:0004673	protein histidine kinase activity	GO:0016021//GO:0009365//GO:0019867	integral component of membrane//protein histidine kinase complex//outer membrane	--	--
Cluster-13374.0	21	2.6	4	0.4	15	1.63	8	1.65	739	--	--	--	--	--	--	--	--	--	--	--	--	--	--	--	--	--	--	PF01035//PF06156	6-O-methylguanine DNA methyltransferase, DNA binding domain//Protein of unknown function (DUF972)	GO:0006260//GO:0006281	DNA replication//DNA repair	GO:0003824	catalytic activity	--	--	--	--
Cluster-13380.0	12.21	0.64	54.91	2.29	32.88	1.5	16	1.55	1374	802555655	XP_012065557.1	1273	6.4e-138	PREDICTED: uncharacterized protein LOC105628694 [Jatropha curcas]>gi|643737355|gb|KDP43467.1| hypothetical protein JCGZ_16754 [Jatropha curcas]	802555654	XM_012210167.1	371	0	PREDICTED: Jatropha curcas uncharacterized LOC105628694 (LOC105628694), mRNA	--	--	--	--	--	--	--	--	--	--	--	--	--	--	--	--	--	--
Cluster-13385.0	24.9	0.51	40.29	0.65	55.62	0.99	23.32	0.93	3086	566203848	XP_002320316.2	2599	2.5e-291	hypothetical protein POPTR_0014s11830g [Populus trichocarpa]>gi|550324023|gb|EEE98631.2| hypothetical protein POPTR_0014s11830g [Populus trichocarpa]	802689430	XM_012227468.1	1184	0	PREDICTED: Jatropha curcas CTP synthase (LOC105642594), transcript variant X2, mRNA	K01937	pyrG, CTPS	CTP synthase	http://www.genome.jp/dbget-bin/www_bget?ko:K01937	Q54V77	1621	8.9e-179	CTP synthase OS=Dictyostelium discoideum GN=ctps PE=3 SV=1	PF07722//PF06418//PF00001//PF02387//PF00735	Peptidase C26//CTP synthase N-terminus//7 transmembrane receptor (rhodopsin family)//IncFII RepA protein family//Septin	GO:0006221//GO:0006206//GO:0006541//GO:0007186//GO:0006276	pyrimidine nucleotide biosynthetic process//pyrimidine nucleobase metabolic process//glutamine metabolic process//G-protein coupled receptor signaling pathway//plasmid maintenance	GO:0003883//GO:0016787//GO:0005525//GO:0004930	CTP synthase activity//hydrolase activity//GTP binding//G-protein coupled receptor activity	GO:0016021	integral component of membrane	KOG2387	CTP synthase (UTP-ammonia lyase)
Cluster-13387.0	1	0.47	2	0.81	2	0.86	1	0.53	394	--	--	--	--	--	--	--	--	--	--	--	--	--	--	--	--	--	--	--	--	--	--	--	--	--	--	--	--
[truncated: 29,021 more rows]

## Sheet: Latex_FPKM
gene_id	Sample_name	Read_count	FPKM
[truncated: 47,097 more rows]

## Sheet: Latex specific unigenes
geneid	Sample_name	Read_count	FPKM	Gene Length	NR GI	NR ID	NR Score	NR Evalue	NR Description	NT GI	NT ID	NT Score	NT Evalue	NT Description	KO ID	KO Name	KO Description	Http Link	Swissprot ID	Swissprot Score	Swissprot Evalue	Swissprot Description	PFAM ID	PFAM description	Gene Ontology Biological Pathway	BP Description	Gene Ontology Molecular Function	MF Description	Gene Ontology Cellular Component	CC Description	KOG ID	KOG Description
[truncated: 4,191 more rows]

[truncated: 6 more sheets: Root_FPKM, Root specific unigenes, Stem_FPKM, Stem specific unigenes, Leaf_FPKM, Leaf specific unigenes]
