# Supplementary material for: Comparative Transcriptome Analysis Identifies Putative Genes Involved in Steroid Biosynthesis in Euphorbia tirucalli
Source: Genes (Basel). 2018 Jan 15;9(1):38. doi: 10.3390/genes9010038 (PMC5793189; doi:10.3390/genes9010038)
Supplement: Supplementary file 1 [file genes-09-00038-s001.zip › supplementary data/Table S3 Putative structural genes involved in triterpenes backbone biosynthesis pathway.xlsx]

## Sheet: Terpenoid backbone biosynthesis
	Terpenoid backbone biosynthesis	Enzyme name		gene_id	Gene Length	seq	sample_fpkm(Root)	sample_fpkm(Stem)	sample_fpkm(Leaf)	sample_fpkm(Latex)	NR GI	NR ID	NR Score	NR Evalue	NR Description	NT GI	NT ID	NT Score	NT Description	KO ID	KO Name	KO Description	Swissprot ID	Swissprot Score	Swissprot Description	KOG ID	KOG Description	CDS_flag
		Acetyl-CoA C-acetyltransferase (ACAT)	ACAT1	Cluster-16161.28296	2123	GTTTCATTTGCAATTTCCCACACGGTATATTTAACTTTACAACGAATGGTTACAATTTATTGTTTTTAAATATTATTAAAAATTACATCAAAATAGAACAAACTTTATAAATAAATAAAAAGGACATAGTAATTTCCATTTGAACTTCAGTAGATATAGTTACATAAATGGATTCTAAATGAAATTGTAAGAAGATGATTCATCTTTAATTCCTAAACAATAATGTAAACTTGTCAGCTTCAAAGATTAAAATTTTCAATTTGCATCAAGTGCCTGAGGTGTAATAGGATCTAGGATAAGTAATATACAGATTATTATTCTTACAAATTTATATAGATGTTGCACTCTAACACTTTCCTCGTGGAAAGCAGTATGGCATATAAGTCTGCTATACCTAAG…	12.81	15.07	18.8	17.99	743916751	XP_011002351.1	1628	6.8e-179	PREDICTED: acetyl-CoA acetyltransferase, cytosolic 1-like isoform X1 [Populus euphratica]	387235151	JN036531.1	712	Hevea brasiliensis acetyl-CoA C-acetyltransferase (AACT3) mRNA, complete cds	K00626	E2.3.1.9, atoB	acetyl-CoA C-acetyltransferase	Q9FIK7	1572	Probable acetyl-CoA acetyltransferase, cytosolic 2 OS=Arabidopsis thaliana GN=At5g47720 PE=2 SV=1	KOG1390	Acetyl-CoA acetyltransferase	blast,frame:-2 start:1846 end:596
			ACAT2	Cluster-16161.35181	1706	AAAAAACACAAACAAGATAATCGATATCGACAGTGCTAATTATGTGCTTGCCTGTATTCCAAAACCAAACGACAAATACAGTGGGTAGAATTAGAAATGACAGCTAATTAATCACTGGCAATCCTTTTTCTATATATAAAAATATATTTTGCCTCTTTTCTTTAATTTATTACTTCAATTAAAAATTCCTCACAGACAAGCCTACAGATCTCTGATATATTTTCTCACAAAAGCTACGCTCCTAGTTTTTTTTTATTAGAGATTCAAAGTAAAAAAAACAAAAGAGATAGAAAAGGAAACAGTAAAATTACACAACATTCAAATTTGACAAGCGGTGAAGATTGTTTCATCTTTTGCTAGAAAGGATACCATCATCAGTTTGTACCAAAAAAAATCCTA…	84.62	49.04	37.64	201.31	164604960	BAF98276.1	1763	1.2e-194	acetyl-CoA C-acetyltransferase [Hevea brasiliensis]>gi|387235148|gb|AFJ74321.1| acetyl-CoA C-acetyltransferase [Hevea brasiliensis]	402514480	JQ434427.1	918	Euphorbia lathyris isolate CM004 acetyl-CoA acetyltransferase mRNA, partial cds	K00626	E2.3.1.9, atoB	acetyl-CoA C-acetyltransferase	Q8S4Y1	1627	Acetyl-CoA acetyltransferase, cytosolic 1 OS=Arabidopsis thaliana GN=AAT1 PE=2 SV=1	KOG1390	Acetyl-CoA acetyltransferase	blast,frame:-3 start:1614 end:397
		Hydroxymethylglutaryl-CoA synthase (HMGS)	HMGS	Cluster-16161.34331	2123	GTCTAAAGTCTAAACGTTACTGTTAGATTTTTAAAAGATTCCCAAACTCAACCATTTTCTCTCAGAGAATGGCAAAAACAGAAAATAAGTAAGAAATTAATGACCAAAAGGATAAAATCTCAACAAATTTACAAGCTCACAAAGCCCGCATTGACAGGCATGACTCCACACACACAGAAAATTCGCTCTATATAAGCCTCAACAATCTTCCTTCATGTGAGCCCTCACCGTCCCCCCTTTCTCTTCGCTGCTTCACAGCCTTCGCAGTTTCTATCTTGATTTCTCTCCTCCATTCGAAGAAGGTAGAAGAGAGGAGAAAAGAGGGAGAACTGTGGTTTTTCTGTTCTGTTTGGATTATTTTTCAAACTTGATCGGAATTTTTCTTAGTAGCTAAGAGAA…	36.74	83.96	65.57	422.57	16417956	AAL18930.1	2162	8.1e-241	hydroxymethylglutaryl coenzyme A synthase [Hevea brasiliensis]>gi|387235156|gb|AFJ74325.1| hydroxymethylglutaryl-CoA synthase [Hevea brasiliensis]	255537250	XM_002509646.1	904	Ricinus communis hydroxymethylglutaryl-CoA synthase, putative, mRNA	K01641	E2.3.3.10	hydroxymethylglutaryl-CoA synthase	P54873	2003	Hydroxymethylglutaryl-CoA synthase OS=Arabidopsis thaliana GN=HMGS PE=1 SV=2	KOG1393	Hydroxymethylglutaryl-CoA synthase	blast,frame:1 start:391 end:1797
		Hydroxymethylglutaryl-CoA reductase (HMGR)	HMGR1	Cluster-16161.34079	2852	GGAGTGTGAAAATTCAAATTTTAGAATAGATATGGATCAATCGGTTCAAATTTGTTGAAATGTTGTTACGTTAGCACATAATCGTTGGATTATTTATACGCTAGCATAATTGTAACAACAGTTGTAATAACATTATACAAATTTAATGGTCCCGGACTAGTTCGACCTAAGATTAAAAATATAGGTAGAAGAAGAGGAGGCACATGTGTGGACAGGAAGGTCGGAATTTGATCATATAAAAATGTCCCAAATGTCCGAGAAAATGCGCCCCTCCTCTCTTTCCTCCAGCGCATTCAAACACCTTCTCTTCCACCTCTGATTCCTATTTTCCCCTTTTCGCATCTTCTCTTCTTTCTTCCTGCGCCTCCTTTCCTTTATCCATGGATACAGCCCGCCCGG…	84.8	144.97	38.63	580.16	429507670	AFZ93642.1	2651	2.2e-297	hydroxymethylglutaryl coenzyme A reductase [Euphorbia lathyris]	429507669	JQ694150.1	1133	Euphorbia lathyris hydroxymethylglutaryl coenzyme A reductase mRNA, complete cds	K00021	HMGCR	hydroxymethylglutaryl-CoA reductase (NADPH)	P29057	2461	3-hydroxy-3-methylglutaryl-coenzyme A reductase 1 OS=Hevea brasiliensis GN=HMGR1 PE=2 SV=1	KOG2480	3-hydroxy-3-methylglutaryl-CoA (HMG-CoA) reductase	blast,frame:3 start:240 end:2129
	MVA pathway		HMGR2	Cluster-16161.63884	1474	CCTTCCATACTCAATTAAACACTTTAACAACCAAATTTATTACTCTCATTTCTTCCTCTCTGTCTCTCCCTCTCTCTCCCCTCCGCCGCTCAAAATGGAGTCCCGCCGGCGACCCATTTCAGCAAAACCAGTTAACTCCTTGAAGGTAAAATTGGTGGAGGATGAGAGCACACAAAAGGCCGCCTCTGATGCATTACCTTTTCTTCTCTACCTAACAAATGCCCTTTGCTTCTCTGTATTTTTTTGGGTTGTTTATTTTCTGCTGAGCCGTTGGCGTGAAAAGATTCGAACTTCAACTCCTCTCCATGTTGTCACTTTCTCCGAAATCTGTGCAATTATTGGTTTTCTTGCTTCCTTCATTTACCTTCTTGGTTTCTTCGGTATTGACTTTGTCCAGTC…	38.35	80.2	29.25	16.93	802536588	XP_012075587.1	1827	3.9e-202	PREDICTED: 3-hydroxy-3-methylglutaryl-coenzyme A reductase 1-like [Jatropha curcas]>gi|643741619|gb|KDP47034.1| hypothetical protein JCGZ_10761 [Jatropha curcas]	802536587	XM_012220197.1	543	PREDICTED: Jatropha curcas 3-hydroxy-3-methylglutaryl-coenzyme A reductase 1-like (LOC105636809), mRNA	K00021	HMGCR	hydroxymethylglutaryl-CoA reductase (NADPH)	O64966	1594	3-hydroxy-3-methylglutaryl-coenzyme A reductase 1 OS=Gossypium hirsutum GN=HMG1 PE=3 SV=1	KOG2480	3-hydroxy-3-methylglutaryl-CoA (HMG-CoA) reductase	estscan,start:95 end:1474
			HMGR3	Cluster-16161.63885	538	GCTCAAGAATCTTACTGGTTCAGCCATGGCTGGAGCTCTAGGTGGCTTCAATGCTCATGCTGGTAACATAGTCACAGCTGTCTATATAGCAACTGGTCAAGATCCTGCACAAAATGTAGAGAGTTCTCACTGTATTACTATGATGGAAGCTGTAAATGATGGACAAGATCTTCATGTCTCTGTCACCATGCCTTCAATTGAGGTTGGTACCGTTGGAGGCGGAACTCAGCTTGCATCTCAATCAGCTTGCTTAAACCTGCTGGGGGTGAAAGGAGCAAGCAAAGAAACACCAGGAGCAAACTCAAGGCAATTGGCAGCCATTGTAGCTGGTTCTGTTCTTGCTGGTGAGCTTTCACTCATGTCTGCAATAGCTTCAAATCAACTTGTCAACAGTCACAT…	103.91	139.66	59.37	22.42	255546682	XP_002514400.1	658	5.1e-67	hmg-CoA reductase, putative [Ricinus communis]>gi|223546497|gb|EEF47996.1| hmg-CoA reductase, putative [Ricinus communis]	568866434	XM_006486498.1	211	PREDICTED: Citrus sinensis 3-hydroxy-3-methylglutaryl-coenzyme A reductase 1-like (LOC102629783), mRNA	K00021	HMGCR	hydroxymethylglutaryl-CoA reductase (NADPH)	P48021	634	3-hydroxy-3-methylglutaryl-coenzyme A reductase OS=Camptotheca acuminata PE=3 SV=1	KOG2480	3-hydroxy-3-methylglutaryl-CoA (HMG-CoA) reductase	blast,frame:2 start:2 end:430
		Mevalonate kinase (MK)	MK	Cluster-16161.36519	1688	AATACACCATGTAGATCTTTTGCACTTTATTTTGTCCCAAGAATGAACCAAAACAGATTCATTATGTAGAAGTAGAACAGTTGGTAGTTGGTACAGACTAAGCAAAGGCAGATTGAATTCACAAATTATGTAAAATGTTTCACAGATTTTGCTGAAAAAAAGAATGATTCAAATTTAAAACTGACACAACCTAGTACCACAATAATGTACAGATGAAATACAGGAAAATTCAGCTGAAGCTTTAGCAGCAAAAAGCAAGCACATTTATTTTGGTATTATTTGAAAATTGGATACATGAATAAGATCATACAGTTTAACTCATTGCAGCTTTCACATCATTCGGATGAACCATCAAAGCAAATCTCAACTCCATTTCCACCAATCCCAGCAACCATACAT…	37.92	27.09	22.88	58.08	802756811	XP_012089078.1	1435	1.3e-156	PREDICTED: mevalonate kinase [Jatropha curcas]>gi|643708613|gb|KDP23529.1| hypothetical protein JCGZ_23362 [Jatropha curcas]	16417945	AF429384.1	656	AF429384 Hevea brasiliensis mevalonate kinase mRNA, complete cds	K00869	E2.7.1.36, MVK, mvaK1	mevalonate kinase	P46086	1062	Mevalonate kinase OS=Arabidopsis thaliana GN=At5g27450 PE=2 SV=1	KOG1511	Mevalonate kinase MVK/ERG12	blast,frame:-1 start:1502 end:336
		Phosphomevalonate kinase (PMK)	PMK	Cluster-16161.29762	2292	GAGAAATACAGGTAGGTGGGCCGGCGAAGGGTGATGAACAATCGTAGTCCATCAATACCAAGCATGTATTTGACTTTCTCGTTTTCAACGTCAGAACTCCACTTCTACTCACATCGCTCCCCAAACCCCAACTTCAAACACACTGAGCTGCACCTCTCGAGGGCTCCACTGCGTCATCGCCGGTTTCTGGTAGTATCTGACTTCTTTGCTACTCTCGATTCGAAGCTCCGAGCTCTCTCCTCTCTCTCTGCATCTTTGTGAGCTTTTCGTCTTGGCTCACCCTCACTCTTACTCTCATGATTCAATTTTCGTTAAGGCGATAGATTGCTCTCTATAATTTGTTTTCGCCAGCAAAATTCTTCTGCTCGGTGACCAGAGCTAGTCCAAAGTCATATTGCA…	20.64	17.65	16.6	75.71	802787778	XP_012092013.1	1730	1.1e-190	PREDICTED: probable phosphomevalonate kinase [Jatropha curcas]>gi|802787782|ref|XP_012092014.1| PREDICTED: probable phosphomevalonate kinase [Jatropha curcas]>gi|643704214|gb|KDP21278.1| hypothetical protein JCGZ_21749 [Jatropha curcas]	16417947	AF429385.1	865	AF429385 Hevea brasiliensis phosphomevalonate kinase mRNA, complete cds	K00938	E2.7.4.2, mvaK2	phosphomevalonate kinase	P24521	220	Phosphomevalonate kinase OS=Saccharomyces cerevisiae (strain ATCC 204508 / S288c) GN=ERG8 PE=1 SV=2	KOG4519	Phosphomevalonate kinase	blast,frame:1 start:373 end:1941
		Mevalonate diphosphate decarboxylase (MVD)	MVD	Cluster-16161.29101	1699	TATATATATATATATATATTCCCAACTTCCCTGCTCTGCTCCGTACTCCTCCTTCTTCACCATCTTAACTTTATTTTTGCTTTATCTCTCGAGCGCTTAGTGGCTATCGTAATGGCGGAGACATGGGTGAGGACGGTGACTGCGCAGACTCCAACCAATATAGCAGTGATAAAGTATTGGGGGAAGAGGGATGAGACCTTGATTTTGCCCGTTAACGACAGTATTAGTGTTACTTTAGATCCTGCTCATCTTTGTACTACCACTACTGTTGCTGTTAGTCCTTCTTTTGATCAGGATCGTATGTGGCTTAATGGAAAGGAGATTTCCCTTTCTGGAGGCAGATTTCAGAATTGTTTGAGAGAAATTCGTGCTCGAGCTCAGGAAGTTGAGGATGAAGAA…	26.73	32.44	25.87	266	255560311	XP_002521172.1	1852	5.7e-205	diphosphomevalonate decarboxylase, putative [Ricinus communis]>gi|223539619|gb|EEF41203.1| diphosphomevalonate decarboxylase, putative [Ricinus communis]	387235167	JN036539.1	791	Hevea brasiliensis mevalonate diphosphate decarboxylase (MVD2) mRNA, complete cds	K01597	MVD, mvaD	diphosphomevalonate decarboxylase	Q5U403	822	Diphosphomevalonate decarboxylase OS=Danio rerio GN=mvd PE=2 SV=1	KOG2833	Mevalonate pyrophosphate decarboxylase	blast,frame:1 start:1 end:1359
		1-deoxy-D-xylulose-5-phosphate synthase (DXPS)	DXPS1	Cluster-16161.54104	1024	AAAAAAAAAAAAAAAAAATCACAAGGATAGGCAGATGAGAGGAGCTTGTTTGAAATTGGAACAAAGCAATGGACTTCAATAAGTACAATCAAAGAAAGTTACAATAAGTGACTTATTATCTAGCTTGATATTGAGATATACAAAAATTAATTCATATTTGAGGGAAAGAGTCCTAATTAGATTCCATCCTCCATATGCTGAATTTGTTTATAAGTTAAGAAGATGAAGACTATCCTTTTGTCCTCCGAGAAGTGAAACAACAGTTGCAGCAATATGCTTTGAACTCAATCCAGCTTCTTCCATTTGATCTGTTTGTGATCCATGCTCTATGTATCTATCTGGCAGCATCATTGGTCTCCACTTGAGCTTTCCATCTAAGAATCCGTTTAAGGACAAGAA…	45.93	11.03	42.63	1.37	661893126	CDP02935.1	1232	2.7e-133	unnamed protein product [Coffea canephora]	802555159	XM_012209892.1	395	PREDICTED: Jatropha curcas probable 1-deoxy-D-xylulose-5-phosphate synthase 2, chloroplastic (LOC105628480), mRNA	K01662	dxs	1-deoxy-D-xylulose-5-phosphate synthase	O22567	1147	1-deoxy-D-xylulose-5-phosphate synthase 1, chloroplastic OS=Oryza sativa subsp. japonica GN=CLA1 PE=2 SV=2	KOG0523	Transketolase	estscan,start:1024 end:208; minus strand
			DXPS2	Cluster-16161.54105	1596	AAAATGAAGTCATGTGATAGTGTCGTTTATTGACTGGCATTTCGGACATATTCTTGTATTTCTGCTATAAAACCGTAGGCTTTAACTCTCTGTTTTCAGCTCAAACTGCCCTTCTCTCTTCGTTTCTTTCACCAATTCATTCCCTTCATTCTTCAGAAATATAATTTCTCATCATTTTCTTGAAGCTAATTCTTGGTTTCATTTTCAGCTACAAAAATGGCTGCTTCTTCAGTTTTAAGATCAAGTTTCATTGCTTCTCATGCTGGGAATTATTCATCTTTCTCTCCTTTGTCTCATAGGCCTATTTCCCATTTACAAATTGGCAAACGAAAGTTCAATGGAGTTGCGGCTTCAATGGAGAATAGTTCTAGTGATGAAAATTATGGTATGATTAGAAAA…	23.54	7.41	26.32	0.66	255586041	XP_002533688.1	2012	1.5e-223	1-deoxyxylulose-5-phosphate synthase, putative [Ricinus communis]>gi|223526414|gb|EEF28696.1| 1-deoxyxylulose-5-phosphate synthase, putative [Ricinus communis]	823146521	XR_001132426.1	400	PREDICTED: Gossypium raimondii probable 1-deoxy-D-xylulose-5-phosphate synthase 2, chloroplastic (LOC105790220), transcript variant X3, misc_RNA	K01662	dxs	1-deoxy-D-xylulose-5-phosphate synthase	Q6YU51	1697	Probable 1-deoxy-D-xylulose-5-phosphate synthase 2, chloroplastic OS=Oryza sativa subsp. japonica GN=Os07g0190000 PE=2 SV=1	--	--	estscan,start:217 end:1596
			DXPS3	Cluster-16161.19647	2357	AAAACTCATTAATTGCTTCTTTTAACTATCAAAATGGGATGCTTTTATACTCATGAAAGTGAACGAGTCTTCAACTTTTGTACATACATAATCCAATTGGCATTTTACAAATGAACTCCCTTGTCACACACTTTTGTTTTTTTGCTTTTTTTTCCCCTATTCCCTGAGCTAATCCCTTCACTCAATCTACTTGAATTGAAGGGCTTCTTTTGACCTCCCCATGAGAGATAAGACAGTAGCTGCAATATGGTTTGATGACAGCCCTGCTGCTTCAATCTGGTCTTGAGGTGATCCATGATCAATGTATCTGTCTGGAAGAACCATTGATCTCAACTTAAGGGGTCCATCCAGAATACCACTTAAACTCAGGAAGTGAGACACATGGGAGCAGAAACCTCC…	5.44	3.02	5.77	0	802674169	XP_012081698.1	3267	0	PREDICTED: probable 1-deoxy-D-xylulose-5-phosphate synthase 2, chloroplastic [Jatropha curcas]>gi|643718600|gb|KDP29794.1| hypothetical protein JCGZ_18729 [Jatropha curcas]	94421689	DQ473433.1	1358	Hevea brasiliensis putative 1-deoxy-D-xylulose 5-phosphate synthase (DXS2) mRNA, complete cds	K01662	dxs	1-deoxy-D-xylulose-5-phosphate synthase	Q6YU51	2984	Probable 1-deoxy-D-xylulose-5-phosphate synthase 2, chloroplastic OS=Oryza sativa subsp. japonica GN=Os07g0190000 PE=2 SV=1	KOG0524	Pyruvate dehydrogenase E1, beta subunit	blast,frame:-3 start:2355 end:187
			DXPS4	Cluster-16161.42430	2441	TTTTTTTTTTTTTTTTTTTTGAGCGTTGAAAATTTCTATTGATTCTGAACGAAGTTTGCTGTATATTACACAATGCTATACTAATTTGTAACTTGTAATAATAATGCAACCTTTTACACAAATTAAATTAAGATTACATTACAAATCTTACAGTAAATTTCTAGATTTTTACATTAATGTTGTAAGAATGCAAAAATGGCTCTATGTTATTATTTACTTTGTTTTAAGAGGACATGATCTGTAGAGCTTCCCTTTTATTTCCAAGAATGTTGAAAACTGTTGCTGCTATGTGAGATGGAGTTAGACCTGCCTCAACCAACTGGTCCACCGGCGATCCATGGTCGATATACCGATCAGGGAGAACCAGTGGCCGCCACTTTATTTTGCCATCAAGAAGAC…	38.6	136.7	39.75	22.24	46410858	AAS94123.1	3406	0	putative 1-deoxy-D-xylulose 5-phosphate synthase [Hevea brasiliensis]	46410857	AY502939.1	1330	Hevea brasiliensis putative 1-deoxy-D-xylulose 5-phosphate synthase (DXS) mRNA, complete cds; nuclear gene for plastid product	K01662	dxs	1-deoxy-D-xylulose-5-phosphate synthase	O78328	3262	Probable 1-deoxy-D-xylulose-5-phosphate synthase, chloroplastic OS=Capsicum annuum GN=TKT2 PE=2 SV=1	KOG0523	Transketolase	blast,frame:-2 start:2440 end:224
			DXPS5	Cluster-16161.47049	3243	ATTGCGAGAATGTTCAGAGTAAACAAATGGACGGCCCAAAATCAAGCATAACATTACACTCAAGGTAGATCTCTGCCTGCTTTTCTTTTTTGGCAAAAAATAATAATGAATTGAAAATTGATACCACCTAGTCTCAGAATTATGCTCCCTTTGTCTGATTGGCTTCTCCGGTTTCGTTGCCCTCTGTTTTGTTCTGTGTATCATACCTTATCCATTTCTGTCAAATTTCTCTTTGGCTCTTGAAGTTCTCCACTATTGATCTTTATCCTGTTGATGAGCTCACAAATTTGCCTGTTTTAATTCGCACTAAATTTTGGGTAGCTGGGTCTCTCTGTGGTTTCCTGATGGGCACTGCTGCTGCTCACTACCCAAATGGAATCACTGTACATTCCTGTGGAA…	12.9	11.69	16.5	17.76	255546609	XP_002514364.1	3136	0	1-deoxyxylulose-5-phosphate synthase, putative [Ricinus communis]>gi|223546820|gb|EEF48318.1| 1-deoxyxylulose-5-phosphate synthase, putative [Ricinus communis]	255546608	XM_002514318.1	1254	Ricinus communis 1-deoxyxylulose-5-phosphate synthase, putative, mRNA	K01662	dxs	1-deoxy-D-xylulose-5-phosphate synthase	O78328	1962	Probable 1-deoxy-D-xylulose-5-phosphate synthase, chloroplastic OS=Capsicum annuum GN=TKT2 PE=2 SV=1	KOG0523	Transketolase	blast,frame:3 start:159 end:2498
	MEP pathway	1-deoxy-D-xylulose 5-phosphate reductoisomerase (DXR)	DXR	Cluster-16161.53790	2188	TTTTTAAATTTTTTTTTTTTATTAATATCTAGCCTATATAATAGGTATTAAATATTATATATATTTAGACATACACAATCCATTTTGAATATATGTTTTATTATTGGGTTATTTTGTTATCTATAATCATATTTGGGTTATTTTGGATATAAACTCTATCCTATGGGCTATATAGCTAATTCACCTTAACTCAAATTCGTGCGACCCATTAAATCAAATTGGGCTTTCGTAAAATAATATGAGCCCAGATGAGAGCAAACTAGACTGAGCTGAAATTAGATGAATATGAGTAGGAATTGGAATTAATTCCTAATCTCTGAAATTAGTCAAATTACACCAAAACGGAGGGGTTTTATTGTCAATCATCAACTGCTGGGCTCTGTCCCTCTCGGTGACTTA…	87.85	86.9	91.43	21.39	46410854	AAS94121.1	2157	3.2e-240	putative 1-deoxy-D-xylulose 5-phosphate reductoisomerase [Hevea brasiliensis]	429507671	JQ694151.1	1146	Euphorbia lathyris 1-deoxy-D-xylulose 5-phosphate reductoisomerase mRNA, complete cds	K00099	dxr	1-deoxy-D-xylulose-5-phosphate reductoisomerase	Q9XFS9	2007	1-deoxy-D-xylulose 5-phosphate reductoisomerase, chloroplastic OS=Arabidopsis thaliana GN=DXR PE=2 SV=2	--	--	blast,frame:-2 start:2157 end:586
		2-C-methyl-D-erythritol 4-phosphate cytidylyltransferase (MCT)	MCT	Cluster-16161.24992	830	GAGGGAAGGGCAAAAGAATGGGGGCAAGCATGCCAAAGCAGTATCTACCATTGTTAGGCCAGCCAATCGCTTTGTACAGTTTTTATACGTTCTCACAAATGATTGAAGTGAAAGAGATTGTTGTTGTATGTGATCCGTCATACCAAGACATTTTTGAAGATGCGAAAGAAAATATCAGTATCGATCTCAAATTTGCCCTGCCTGGGAAAGAGAGACAAGATTCCGTATACAGCGGGCTTCAGGCGATTGATTTGAACTCTGAGCTTGTTTGCATTCATGACTCTGCCAGACCTCTGGTGACATCTGCGGATGTACAAAAGGTACTGAAAGATGCTTGGATAAATGGGGCAGCTGTGCTTGGCGTTCCGGCTAAAGCTACAATCAAAGAGGCAAACAGCC…	92.6	58.69	123.74	5.26	164604992	BAF98292.1	1017	1.9e-108	2-C-methyl-D-erythritol 4-phosphate cytidylyltransferase [Hevea brasiliensis]	164604991	AB294703.1	408	Hevea brasiliensis HbCMS mRNA for 2-C-methyl-D-erythritol 4-phosphate cytidylyltransferase, complete cds, note: HbEST_No.10832	K00991	ispD	2-C-methyl-D-erythritol 4-phosphate cytidylyltransferase	P69834	891	2-C-methyl-D-erythritol 4-phosphate cytidylyltransferase, chloroplastic OS=Arabidopsis thaliana GN=ISPD PE=1 SV=1	--	--	blast,frame:3 start:3 end:668
		4-diphosphocytidyl-2-C-methyl-D-erythritol kinase (CMK)	CMK	Cluster-16161.48218	4136	CTTTTCTCTCTTATTTCCCCCTTTATCATTTTTTTTTCCTCTCAAAACCCTAATTCTGTCGATTCAGTTTTAGCCTCGAAATACCTATCTCTCTGTCTCTCTTTCTCCTCAATCCTTCTTCCGTTCATAACTCGATCACGCCCTTTTCTCTTCCCGCAGGATCGCATTTGTTGTCAAGGAAATGTCTCCAGCATCAAAATCGAAGTCTAAGGAAAAAAAGGCTGGCAAGGAACCCCAAAAGGCTTCATCAAAGCCTCCAGGGGCTGCTAATGTGGGCAGCACTATACCTGCTAGTGCATACAATCCTCTCTCTGGAACATTTCATGCACTTGAAGCGGTACCAACATCCTCTGCCTCACCTCTGCACAGTAATGGTCGTTTCCGGAACATAGATGAGAC…	25.61	20.99	26.8	17.87	802621451	XP_012075996.1	2315	2.9e-258	PREDICTED: uncharacterized protein LOC105637186 [Jatropha curcas]>gi|643725499|gb|KDP34538.1| hypothetical protein JCGZ_11088 [Jatropha curcas]	164604991	AB294703.1	408	Hevea brasiliensis HbCMS mRNA for 2-C-methyl-D-erythritol 4-phosphate cytidylyltransferase, complete cds, note: HbEST_No.10832	K00991	ispD	2-C-methyl-D-erythritol 4-phosphate cytidylyltransferase	P69834	891	2-C-methyl-D-erythritol 4-phosphate cytidylyltransferase, chloroplastic OS=Arabidopsis thaliana GN=ISPD PE=1 SV=1	--	--	blast,frame:3 start:3 end:668
		2-C-methyl-D-erythritol 2,4-cyclodiphosphate synthase (MECPS)	MECPS	Cluster-16161.20624	2335	AAAAAAAAAAAAAAAAAAAGGCCCTGCAACTTCATATGCTAATTGTGATTGTACATAAATAAAAAAAATTAATTATACGCACAATTTTTCTCACAGAAAAGACGAAATAAGACAATGCCACCAACTTAAGTACCACAATTTTAAGGATAAATGAACACAAAATCAAACCCAAATTCAGAGTTCATCTCCTATGGCTATGGCCACTCACTTATACACCTCTTATTCTCCAGTCTCAACCCAAAACCGTAACAGCAATAGCACCAAAATCAGCCCTCTTCCTTTACAATACAGACCATCATCTTCATCTCTTTCTTCGAGGCCAATTACCCGGCTTTCCATCTCTGCAGCTGCAGGAACAACAGCTGTGCAAGCCGATGCACCCACAACTTCCACCAAAGG…	34.7	56.42	73.38	8.84	164604998	BAF98295.1	902	1.1e-94	2-C-methyl-D-erythritol 2,4-cyclodiphosphate synthase [Hevea brasiliensis]	164604997	AB294706.1	367	Hevea brasiliensis HbMCS mRNA for 2-C-methyl-D-erythritol 2,4-cyclodiphosphate synthase, complete cds, note: degenerate PCR cloning2	K01770	ispF	2-C-methyl-D-erythritol 2,4-cyclodiphosphate synthase	Q9CAK8	795	2-C-methyl-D-erythritol 2,4-cyclodiphosphate synthase, chloroplastic OS=Arabidopsis thaliana GN=ISPF PE=1 SV=1	--	--	blast,frame:2 start:155 end:889
		(E)-4-hydroxy-3-methylbut-2-enyl-diphosphate synthase (HDS)	HDS	Cluster-16161.33396	4740	GTCTTCTCTGTTTTCTGTTTGTCTTCACTAACTCACTCTTCATATACAAATCCTCCGCAATTTATTTTTCCCTCAAATTCTTCACCAAACACACGCCTTTCTCTTCATTAGCACCACTATTTCCTCTTCTGATCCTTTCCTTTCGTTGTCTCGCTTTCACCTTCTTTTCTGGTAGGTGACATTGTGTTTTGGTGAGAAATGGCGACTGGAGCTGTGCCGGCGTCTTTTACTGCTCTCAAGACCAGGGAATCCAGCTTGGGGTTTGGAAAGAGCCTAGATTTTGTTAGAGTTTGTGATTTGAAGAGGATCAAGTCTGGGAGGAAGAAGATTTCAATGATTCGTAACTCAAATATGGGTCCTGAGATGGTTGAACTTCAGCCTGCCTCAGAAGGAAGCCCT…	303.98	219.93	267.18	130.82	743902063	XP_011044361.1	3360	0	PREDICTED: 4-hydroxy-3-methylbut-2-en-1-yl diphosphate synthase, chloroplastic [Populus euphratica]>gi|743902065|ref|XP_011044362.1| PREDICTED: 4-hydroxy-3-methylbut-2-en-1-yl diphosphate synthase, chloroplastic [Populus euphratica]	164604999	AB294707.1	1546	Hevea brasiliensis HbHDS mRNA for 4-hydroxy-3-methylbut-2-en-1-yl diphosphate synthase, complete cds, note: HbEST_No.11262	K03526	gcpE, ispG	(E)-4-hydroxy-3-methylbut-2-enyl-diphosphate synthase	F4K0E8	3243	4-hydroxy-3-methylbut-2-en-1-yl diphosphate synthase (ferredoxin), chloroplastic OS=Arabidopsis thaliana GN=ISPG PE=1 SV=1	KOG0027	Calmodulin and related proteins (EF-Hand superfamily)	blast,frame:1 start:196 end:2421
		4-hydroxy-3-methylbut-2-enyl diphosphate reductase (HDR)	HDR	Cluster-16161.25141	2952	GTATTATCGCGTGCAGTGTGCGCGTATCAAATGAGCTTGGAGCAGGGAATCCAAAAGCAGCAAAATTCTCAGTAATGGTGACTGTTCTAACTTCCACAATACTAGGAGTCATATTCACAGCAGTAATTCTGGCAACCAAGAATGAGTTTCCAAAATTATTCACCAAAAAAGCAGTGGTAATGAAGGAGGCTTCAAAGCTCGGTTACTTTCTAGCAGCAACAATTTTCCTCAACAGCATCCAACCAGTACTCCATGGGGTGGCAGTAGGTGCAGGTTGGCAGATGTTAGTTGCATTGATAAATATAGGGTGTTATTACATCATAGGACTTCCTATTGGAGCTGTGCTGGGTTACAAGTTTGACCTTGGTGTAAAGGGCATTTGGTCTGGAATGTTGGCTG…	59.76	155.52	146.25	37.6	224105455	XP_002313816.1	2056	2.2e-228	chloroplast biogenesis family protein [Populus trichocarpa]>gi|222850224|gb|EEE87771.1| chloroplast biogenesis family protein [Populus trichocarpa]	255556134	XM_002519056.1	837	Ricinus communis 4-hydroxy-3-methylbut-2-enyl diphosphate reductase, putative, mRNA	K03527	ispH, lytB	4-hydroxy-3-methylbut-2-enyl diphosphate reductase	Q94B35	1856	4-hydroxy-3-methylbut-2-enyl diphosphate reductase, chloroplastic OS=Arabidopsis thaliana GN=ISPH PE=2 SV=1	--	--	blast,frame:-2 start:2867 end:1461
		Isopentenyl-diphosphate delta-isomerase (IDI)	IDI	Cluster-16161.32710	1452	AAAAAAAAAAAAAAAAATAAAAATGTCCTTCACCTCTCGCCTTCTTTACACCCCAACCACTACCAGACTCCCTTCTTCCTCCTCCTCTGGTTCTCTTCGTTTGTCGCATTTCCACTCCTTTAATCTTAAAAAACCTCAAAGTTCTAAAATTTCTTCTTCTCCTTTCAAAAGGGTGTTTTCTTCTTATTCTGGTTCTGCTTCAATCTCCACTAAAACCACCATGGGTAACGCTCCGGATGCTGGCATGGATGCTGTTCAGAGGCGCCTCATGTTTGAGGATGAATGCATTTTAGTAGATGAGAATGACGGTGTTGTTGGTCATGTCTCCAAATACAGTTGTCATTTATGGGAGAATATTTTGAAGGGTAACTCGTTACACAGAGCTTTCAGCGTATTTCT…	88.66	153.19	134.49	122.76	255547582	XP_002514848.1	1223	4.2e-132	isopentenyl-diphosphate delta isomerase, putative [Ricinus communis]>gi|223545899|gb|EEF47402.1| isopentenyl-diphosphate delta isomerase, putative [Ricinus communis]	255547581	XM_002514802.1	453	Ricinus communis isopentenyl-diphosphate delta isomerase, putative, mRNA	K01823	idi, IDI	isopentenyl-diphosphate delta-isomerase	O48965	1089	Isopentenyl-diphosphate Delta-isomerase II OS=Camptotheca acuminata GN=IPI2 PE=2 SV=1	KOG0142	Isopentenyl pyrophosphate:dimethylallyl pyrophosphate isomerase	blast,frame:2 start:2 end:925
		Geranyl diphosphate synthase (GPPS)	GPPS1	Cluster-16161.38209	1709	GCCAATTCCTGATCAAATTCAACAAAATGCAGTCCCAAAGTGCAGTTCAAAAAGATGCAGTCCCAATAATAAAATGCAGTCCCAAAATGTGGTCCTAAAGTGCAGATGCAGTCCCAAAATTAAAATCCAAAATGTAGTACTAAAGTGTAGATGCAGTCCCAAAAGTGCAATTCTAAAATGCAGTCCTAAAAAAAATATATACATACATTCAACAATCTTAGCAAGTCATCAAAAAGCTCCTACATTACTTCCGGACCACCATACCAGAATTTTTGCCCCGTATAAGGGTAAGTTTCAGTCAAATTAACACAATCCCACCAATTGCTATTGGAAAAAAAGTTGTAATACAAAAAGGTGTAGCATACAAACAGAAAACTGGTAAAAAAAACCAGCCAAGCC…	37.51	33.11	28.78	8.65	164605012	BAF98302.1	1339	1.8e-145	geranylgeranyl-diphosphate synthase [Hevea brasiliensis]	802640941	XM_012223700.1	470	PREDICTED: Jatropha curcas geranylgeranyl pyrophosphate synthase, chloroplastic (LOC105639597), mRNA	K13789	GGPS	geranylgeranyl diphosphate synthase, type II	Q94ID7	1330	Geranylgeranyl pyrophosphate synthase, chloroplastic OS=Hevea brasiliensis GN=GGPS PE=1 SV=1	--	--	blast,frame:-3 start:1503 end:403
			GPPS2	Cluster-16161.11222	1448	TATGACATCAATTAACATATAGAGTTATTAATTATAACTATGACATAATCAATTGAGAAACAAAACTTCAAAAAAACATTTGAGAATTTCTATAATAGTTTCGAACTATACTGTTACGGTGATTACAACACATCTTACTAACATATAGTAATTGTAAAGGTCCCGAACCAGTGTGGACTCGGTACCAAATTAGGATTTTTGAAAAGTAGTAGTAACATTATTAATAATAAATGATAATTACCTAATAATCAAACAATGAATCAATCAATTTTGCCTATTAGCAATGTAATTGGCAAAATGGTATAAAGGGGCAGCCTTAGCAGCATCAAAGTAAGCAAGTTCTTGATTAGCTTGATCCACCAATTTAGAAGCAAGTTTTCTCGCCTCATCAATTCCCAA…	60.2	3.74	11.28	0	802634036	XP_012077801.1	1441	2.2e-157	PREDICTED: geranylgeranyl pyrophosphate synthase, chloroplastic-like [Jatropha curcas]	821324901	NM_001308786.1	345	Jatropha curcas geranylgeranyl pyrophosphate synthase, chloroplastic-like (GGPPS), mRNA >gnl|BL_ORD_ID|8363242 Jatropha curcas geranylgeranyl diphosphate synthase (GGPPS) mRNA, complete cds	K13789	GGPS	geranylgeranyl diphosphate synthase, type II	Q94ID7	1057	Geranylgeranyl pyrophosphate synthase, chloroplastic OS=Hevea brasiliensis GN=GGPS PE=1 SV=1	--	--	blast,frame:-3 start:1446 end:265
			GPPS3	Cluster-16161.68900	1347	ATTTTCTATGGTATTCCATGTGGTATTCCAATCGGCATTTCATGTGCAATCAACATTTTTAAGTCAATATTTTTAACGAATCTGCGTATTACGTACAGGTGGAAATCTAGTACTCCTTAAAAATTATAACTAAGAGGGTATATATTTGAGCATACCAATCTTAATCAATGACAAAATATCACATAAACATCCATGCCGTTACATGCTATAATTGGTCGGAAATAGTCTACTTCTAACTCTGCACAAACAAAACAAATACTAAAACTCGGTGTCAAGTAAAGTAGAAATGACACCGATATTATGTTGGTTGAAATGTTTCAATTCCATAAGAGCCGACTCTCTTAGCTCATTGACCTCTTTTAAGTAGCATTCCTCTTTTATTTTCGTTTCCTTAGCCTT…	2.15	20.2	6.45	1.39	164605008	BAF98300.1	811	2.3e-84	geranyl-diphosphate synthase [Hevea brasiliensis]	--	--	--	--	K13789	GGPS	geranylgeranyl diphosphate synthase, type II	Q39108	333	Heterodimeric geranylgeranyl pyrophosphate synthase small subunit, chloroplastic OS=Arabidopsis thaliana GN=GGR PE=1 SV=2	PF00348	Polyprenyl synthetase	blast,frame:-1 start:1302 end:259
			GPPS4	Cluster-16161.26105	1444	GGATGATGGTGAGGTGACCCGGAAAGACTGAGCATTATCTCATTGGTTAATTTCATCATTTCCTTATATAAAACAGATTTCTCCAATTTCCTTTCCACCATCTCCATCTTCCTCACTCTCTCCAACAAATAATGTTTCTCTCATCACCCACTGCTTCATCTTCGCTTTCTTTCTATCTCCCTACTCATTTCCCCTTTCCACCCCTCTCTAAATTTCGATCTTCAGTTCGCTGTTCTGCTTCTTCTTCGGCAAAATCGGCCCCTTTCGATCTCAAGACTTACTGGTTGACGCTTAGAGAAGAAATCAACAAGAAGCTAGACGAGGCTATTCCGGTTCAATTCCCAGAGAAGATCTATAAGGCTATGAGGTACTCCGCTCTTGCTAAGGGAGCCAAGCGAG…	13.42	17.73	25.38	19.99	255577858	XP_002529802.1	1285	2.7e-139	geranyl geranyl pyrophosphate synthase, putative [Ricinus communis]>gi|223530713|gb|EEF32584.1| geranyl geranyl pyrophosphate synthase, putative [Ricinus communis]	802724998	XM_012230531.1	413	PREDICTED: Jatropha curcas heterodimeric geranylgeranyl pyrophosphate synthase small subunit, chloroplastic-like (LOC105645032), mRNA	K13789	GGPS	geranylgeranyl diphosphate synthase, type II	Q39108	1029	Heterodimeric geranylgeranyl pyrophosphate synthase small subunit, chloroplastic OS=Arabidopsis thaliana GN=GGR PE=1 SV=2	--	--	blast,frame:3 start:72 end:1151
			GPPS5	Cluster-16161.59610	2187	TTTTTTTTTTTTTTTTTATAATCCTAAAAGTTAATATTAGCAGTTATTGCTTAGAGCTTCAATCCCCTCACCACTCTCTTCTAACCAAGTCGATACGGGCTCTCTTGTTGCCACTTATTCATTACTGAAACATCCATTTTTAATATGTAATACAATTCATCCTTGCCTCAATCATCATTTTTCTCCGAATATATTGCTTAGAGCTTCAATTCCAACATCACCTTCTTTTGACCAAGTCGATACATGCTCTCATGTTGCTACCTAGTTCATTAGCAACACATCGTACGTGAAGAGTTGGCTCCATAGCAATTATAACGACTTGTCTTCCATATCATTAAAAAAAATGCACAAATAAGCATACCCCACACCACCCTTCGCCGACGGCTTAAAGAGCATCTG…	7.91	9.18	9.54	4.86	255578548	XP_002530137.1	1543	5e-169	geranylgeranyl pyrophosphate synthase, putative [Ricinus communis]>gi|223530362|gb|EEF32253.1| geranylgeranyl pyrophosphate synthase, putative [Ricinus communis]	802600211	XM_012217438.1	663	PREDICTED: Jatropha curcas solanesyl diphosphate synthase 3, chloroplastic/mitochondrial-like (LOC105634566), mRNA	K14066	GPS	geranyl diphosphate synthase	Q5HZ00	1317	Solanesyl diphosphate synthase 3, chloroplastic/mitochondrial OS=Arabidopsis thaliana GN=SPS3 PE=1 SV=1	KOG0776	Geranylgeranyl pyrophosphate synthase/Polyprenyl synthetase	blast,frame:-1 start:2139 end:883
		Farnesyl diphosphate synthase (FPPS)	FPPS1	Cluster-16161.34222	1487	AAAAAAATCAATTCAAATCGTCAACTCAACAAATAAGAAAGGATTGGTAACAGTTCAATTCAAATTGGTCCAAATCCATTATTTATTTATTTATTTTAAAGTGAGTATTTCATCCCCCACACTCCTGTTCTCAATTATATAATCACCATCTCCGTTTCAATTCCTTTCACTCTCTCTCTCTCCATTTCTAAGTTTCTCTCCAGTATTGTTTTCAATCCATGGCGGATCTCAAGTCAACTTTCTTAAACATCTATTCTCAACTCAAGACTGAGCTCCTTAACGACCCCGCTTTTGAATGGTCCCCTGATTCCCGTCAATGGGTTGAACGGATGTTGGACTACAATGTGCCTGGAGGGAAGCTGAACAGGGGACTCTCTGTGATTGACAGTTACAAACTGT…	46.51	47.89	31.5	609.77	224808192	ACN63187.1	1702	1.2e-187	farnesyl diphosphate synthase [Euphorbia pekinensis]	224808191	FJ755465.1	911	Euphorbia pekinensis farnesyl diphosphate synthase (fps) mRNA, complete cds	K00787	FDPS	farnesyl diphosphate synthase	P49351	1590	Farnesyl pyrophosphate synthase 1 OS=Lupinus albus GN=FPS1 PE=2 SV=1	KOG0711	Polyprenyl synthetase	blast,frame:3 start:192 end:1247
			FPPS2	Cluster-11758.0	1489	AAAAAAACTTGATTTAAACTAGTAAGTCAGATACATATCAAATGGCTGAAGAACACTTACCAAAAAAATCAAGTGCGTACCTTACTAATGGCAAAGAAAACGTTCTCAATGCTGGATAATCTATAGTACAGTTCCACCAAAGTTGATATGAAAATAGGTTAAAATAGAGCTGTTAAACTCTTAACAAATTTGGATACAAACAAAATAAGAGACTCAGCAATCTTAATCTCTTCCATACTCAACTGTTTGCGAGTAGGAGTCAAAAAGAAAAACAAAAATTTCTCGATTTTCTTAGCTGTCAGAAGTAGCAATGCGTGCTCTTTCGACTGTCCATCTGGTTCCTACAAACCTTCGCCACAAAGCCCGTAGAGCTGTATTTGGATGTGCCTCGACGATCTT…	5.29	3.27	5.44	0.35	802588793	XP_012071079.1	1581	1.3e-173	PREDICTED: farnesyl pyrophosphate synthase 1-like isoform X1 [Jatropha curcas]>gi|643732131|gb|KDP39323.1| hypothetical protein JCGZ_01080 [Jatropha curcas]	802588792	XM_012215689.1	556	PREDICTED: Jatropha curcas farnesyl pyrophosphate synthase 1-like (LOC105633135), transcript variant X1, mRNA	K00787	FDPS	farnesyl diphosphate synthase	P49351	1237	Farnesyl pyrophosphate synthase 1 OS=Lupinus albus GN=FPS1 PE=2 SV=1	KOG0711	Polyprenyl synthetase	blast,frame:-2 start:1356 end:292
	Other related enzymes	Squalene synthetase (SQS)	SQS1	Cluster-16161.42353	2622	TTAAAAAAAATAAAAATAAAAAAATGTGCAAAATGCTGTAATCGCCAGTGAAAATAATATACATGAAACCAATATTTGATAGCTCAGATGGTAGATGGTGGGCTGAGCTAGGGACAGGACGGCTGTTAGAGTCCCATTGCCAGTATTGAGAGGGGTCTTCATACCATAATCCACCAAATTGTACCCCGAAACTGGATTAGTCGGCATCCGATGTGGTGTCCAGATACTAGTGGTCTCACCAAAATAAAAAAAAAAATATACATGAAACTCATGATTATATAAATAAGACTGGAAGATGCACAAATAAGCCTGAAAATGATATAAAAAGCATCAACACAGCTTATTAATTAGATAATGTCACAAATATATAGTAAATTAGTAATATTTATTTATATATTA…	54.85	74.15	78.32	176.14	407280556	AFT92039.1	1943	2.5e-215	squalene synthase [Euphorbia pekinensis]	223972397	AB433916.1	1236	Euphorbia tirucalli EtSS mRNA for squalene synthetase, complete cds	K00801	FDFT1	farnesyl-diphosphate farnesyltransferase	P53800	1756	Squalene synthase OS=Nicotiana benthamiana PE=2 SV=1	KOG1459	Squalene synthetase	blast,frame:-3 start:2314 end:872
			SQS2	Cluster-14938.0	790	AGGAACTGAACGGATTATAAAGTGCCGTAGCACTCGCCGGAGCGTGAAGAAATGGATTGAACTCCTGGGAGGAGCGTGAATGTCACGCGCAGGGATTCGGATAGCCGGACCGGGAGTACACTACTCAAGGCGTATACTAAAATTTTTATTCATGGTGACACCAGTTTGAAAATCTCTGGTGTCGGGTTGAGGTTCGAATGTCTCTCAAAATGGGAGACTCATAGGCAACGGAATGAGTGGTTCAAATGTCTCTTCACCGGTTGTTTTGTTTTACTTCTGCGTGTGAGAGTGGTGTGAGAGTGATCTCTTTGATGTTCTTTATGGTTTAACTGAGTGCACTAAATCACCTGTCCTGTGGATGAATATATATGCCATTAAATTGAATGACTTGTGAAGTTC…	0.11	0.63	0.59	0.95	255543839	XP_002512982.1	515	2.9e-50	farnesyl-diphosphate farnesyltransferase, putative [Ricinus communis]>gi|223547993|gb|EEF49485.1| farnesyl-diphosphate farnesyltransferase, putative [Ricinus communis]	429507673	JQ694152.1	266	Euphorbia lathyris squalene synthetase mRNA, complete cds	K00801	FDFT1	farnesyl-diphosphate farnesyltransferase	P53800	466	Squalene synthase OS=Nicotiana benthamiana PE=2 SV=1	KOG1459	Squalene synthetase	estscan,start:1 end:790
			SQS3	Cluster-12050.0	510	TAACAAGCAACATTAGCGGTTGATATGCTTTTACATTATTAATATATATGCTTACATTAGTGGTTGACACGATGAAACAAAAAGACAGACATCTAAAACATGGACACAAACATTCATTACAATACACACACAAAACATCGGAAATCACAATTGCCATTTGAACAAGTCGAGCACCTTCACTGCAGGATAGGCATCCATGTTCACAAAAGAAGACATCCTGCAACTAGTTAGCAGTCGATTTTTTGAGATAAGCCAAAATGATTGCCAATTTAGTCAACGCTAGAACAACGAGAGCTGAATTATAAATCGGATTTCTCAAATGTACGTAGGATTTCCTCTTATTTAACAGCCCAGACTCATTGCAAGTTCTCTGTATCGCTTCCAGCCTATTCAGTGTCT…	0	1.6	1.73	1.04	223972398	BAH23428.1	363	7.8e-33	squalene synthetase [Euphorbia tirucalli]>gi|223972400|dbj|BAH23429.1| squalene synthetase [Euphorbia tirucalli]	407280555	JX509735.1	133	Euphorbia pekinensis clone RUpr squalene synthase mRNA, complete cds	K00801	FDFT1	farnesyl-diphosphate farnesyltransferase	P53799	274	Squalene synthase OS=Arabidopsis thaliana GN=SQS1 PE=1 SV=1	--	--	estscan,start:510 end:145; minus strand
		Squalene epoxidase (SE)	SE1	Cluster-16161.34024	2595	TTGACATACAAAACATTAAATTAATGCAACCTCACACGCAAATTATTCGGCCAATTGCGGTTACGTATACGGAAAAGGAAATTTTTGTGCAACTCGAAGTTGCTATACACTAAATTGCGATTACAAGAGTTCTATTTGTAGGCTCAAAAATCCTGAAGAAAAGACCATAAGGATTTAGTCCCCGATTAGAATACAAAAAAAAACTGCAACTGCACAAATTTGTCTCGACACCCCACTCGCCCTAGTCTTGCCCGACTCGATTGAGTGACCTCTCCGATCCCTTCTAAATACTTCAATAGACCTCCACCTCCTATTCAAGCACTGTCGCAACCACCCGTTCTTGCTGACCTCCTGTGCTTCAAAATGAGTTCTTTTGCCTCTTATCTTGATGAAGTTAGA…	15.31	23.04	17.85	1245.08	157073848	BAF79915.1	2444	2e-273	squalene epoxidase [Euphorbia tirucalli]	157073847	AB253602.1	1581	Euphorbia tirucalli EtSE1 mRNA forsqualene epoxidase, complete cds	K00511	SQLE, ERG1	squalene monooxygenase	Q8VYH2	1855	Squalene epoxidase 3 OS=Arabidopsis thaliana GN=SQE3 PE=1 SV=1	KOG1298	Squalene monooxygenase	blast,frame:-1 start:2418 end:820
			SE2	Cluster-16161.65659	2485	CAAAAACCTAACAAACCTTGGCTTTAACATGAGTTATATTCCCTTCAAGAGTCCGCCATTGCCGCCTCCCTTTTTCCGATTCATATCTGTCTGCCATAGCCGAATTTCTCACCCCCTCTCTTAATCTCACCGTTAATTCGTTATGGTAGAAGAAACAAGAGTCGTCTTCATCTGTTACTCCTCTCTCTCTCATTTTCCAGGCACCACGAGTTCCCGACTATTGAAGATTTGGGCCGCTTCTCACCATTATAGCTTACTTTTCCAGCGTTCCCGCGACGGACGTGACGATTCCTAATTTTTCGTTCTGATTTCGCGAAAAACAAACCGATTTTGACCGGTCTGGTTCACCAATTTTTCGGTTCGAGTCGATTCTGTCCGGTTTAATAGCAACCATTTTTA…	11.86	14.08	10.61	25.13	694312180	XP_009361269.1	2149	3.1e-239	PREDICTED: squalene monooxygenase [Pyrus x bretschneideri]	255537955	XM_002509997.1	862	Ricinus communis Squalene monooxygenase, putative, mRNA	K00511	SQLE, ERG1	squalene monooxygenase	O48651	2023	Squalene monooxygenase OS=Panax ginseng PE=2 SV=1	KOG1298	Squalene monooxygenase	blast,frame:3 start:486 end:2138
			SE3	Cluster-16161.10633	355	AAGAAAGATCAACACATACCCATATCAATTTTGCTGCATTACAAAAGCTTTTAGGTGAAGGGAAAGGAAGCACTAAACGGCCAACTCCATAGACAGCCACAGCAAAGAAATGCAGTATGAGGTTTAAGGGACGAGGATTTAGTCCAGAGAGTAGAGAAATTGGTCCATTTGAAAATACACCACCAAGTCTCAAATACTCGAAACATGCTTCTCGCATTTCATCTCTTGCTGAACCAGTTGATGAAGCAGAAAAAACCTTGTAAAGCGCACCTGCCAATGTATTTATGGTAGATGCCATTGGCTGCACATATACAAGAAACAACTCTTGAACTATTCATTCACAATTAAAGCTACA	0.68	1.8	1.27	0	643729938	KDP37626.1	401	2.1e-37	hypothetical protein JCGZ_06969 [Jatropha curcas]	255562145	XM_002522035.1	167	Ricinus communis Squalene monooxygenase, putative, mRNA	K00511	SQLE, ERG1	squalene monooxygenase	O48651	344	Squalene monooxygenase OS=Panax ginseng PE=2 SV=1	KOG1298	Squalene monooxygenase	blast,frame:-1 start:334 end:2
			SE4	Cluster-16161.36501	1215	AAAAAAAAAAAAAAAAAAAGAATGGAGGAAGTAGTGATAGTTGGAGGAGGAATAGCAGGATTAGCAACTGCAGTTGGGCTAAAAAGAGTTGGAATTAGAGCTTTGGTATTAGAAAGAGCAGAAGAGCTACGAGTATCAGGTGCAGTATTAAATCTTGCTCCTAATGCATGGATTGCCCTTGAAGCTTTGGGCGTCTCTCATAAGCTCACTTCTCTCTATGCTCCTTTGTCAAGGGGAAGTATAATTGATACGGCTAGTGGAGAAGTTCGTGAGGTTACATTCCCTCAAAACAAAAGAGGACTCAGACCAGTTCATCGAAAAGTTCTGTTACAGACTCTAGCTGAAGAATTACCTCCCAATTCAATTCGATTTTCTTCTCATATCAATTCCATTGAAATT…	0	1.08	4.82	0	255578418	XP_002530074.1	659	8.9e-67	monoxygenase, putative [Ricinus communis]>gi|223530427|gb|EEF32314.1| monoxygenase, putative [Ricinus communis]	255578417	XM_002530028.1	134	Ricinus communis monoxygenase, putative, mRNA	--	--	--	Q5EXK1	148	3-hydroxybenzoate 6-hydroxylase OS=Klebsiella oxytoca GN=mhbM PE=1 SV=1	--	--	blast,frame:1 start:1 end:729
			SE5	Cluster-16161.48216	1294	GGCAGAACCAGAAATGGAAAGAGCAGAGGAAGTGGTAATAGTAGGGGGAGGCATTGCAGGGCTTGCCACAGCAGTTGGGTTGAAAAGAGTTGGGGTTCCAGCTTTGGTCTTAGAAGCAGCTCATGAGCTACGCACCGCTGGTGCTGCCTTAACCCTCTTCCCAAATGCTTGGTTTGCCCTTCATGCTTTAGGTGTTTCTCATAAGCTCACCCCCTTTTATCCTCCTTTAAGGGGGACATCTGTGACGAATGTGGCAACTGGAGCTGTTAGTAATGGCATATTCTCAACAGATTATGGAGGAAAAGAAAGTGGGCCCAGAGGAGTTCACCGAAAGGCTTTATTAGAGGCTCTTGCAGAAGAATTGCCAGCAGATTCAATTCGATTTTCTTCAAAGCTCAG…	45.73	16.84	28.98	1.42	255578424	XP_002530077.1	1223	3.8e-132	monoxygenase, putative [Ricinus communis]>gi|223530430|gb|EEF32317.1| monoxygenase, putative [Ricinus communis]	--	--	--	--	--	--	--	B6D1N4	243	FAD-dependent urate hydroxylase OS=Klebsiella pneumoniae GN=hpxO PE=3 SV=1	--	--	blast,frame:2 start:2 end:1252
			SE6	Cluster-16161.51096	1606	AACTCATTGAGCTGGGTCTTGAAGATTGTGTGGAAGAGATTGATGCTCAACAAGTCTTTGGATATGCAATTATCAAGAATGGAAAAAGTGCCAAATTATCATATCCTCTCGAAGGCTTTCAGTCTAATGTATCTGGAAGAAGCTTTCACAATGGGCGTTTTATTCAAAGGATGCGTGAAAAGGCTGCATCTCTTCCCAATGTAAGGTTGGAACAAGGGACTGTAACATCACTAGTTGAGAAGAAAGGAACTGTTAAAGGAGTGAATTACAGAACTCGAGATGGTCAAGAGTTAACAGCCTACGCTCCTCTTACTATTGTATGTGATGGTTGTTTTTCAAACCTGCGGCGCTTTCTCTGCAATTCAAAGGTTGAAATCCCATCTTGTTTTGTCGCATTAG…	2.62	1.82	0.64	1.85	255562146	XP_002522081.1	1339	1.7e-145	Squalene monooxygenase, putative [Ricinus communis]>gi|223538680|gb|EEF40281.1| Squalene monooxygenase, putative [Ricinus communis]	229893911	FJ906798.1	255	Gynostemma pentaphyllum squalene epoxidase mRNA, complete cds	K00511	SQLE, ERG1	squalene monooxygenase	O48651	1241	Squalene monooxygenase OS=Panax ginseng PE=2 SV=1	KOG1298	Squalene monooxygenase	blast,frame:3 start:3 end:908|blast,frame:1 start:892 end:1329
