# Supplementary material for: Comparative Transcriptome Analysis Identifies Putative Genes Involved in Steroid Biosynthesis in Euphorbia tirucalli
Source: Genes (Basel). 2018 Jan 15;9(1):38. doi: 10.3390/genes9010038 (PMC5793189; doi:10.3390/genes9010038)
Supplement: Supplementary file 1 [file genes-09-00038-s001.zip › supplementary data/Table S4 The unigenes coding for putative OSCs in terpenoid biosynthesis.xlsx]

## Sheet: Sheet1
		gene_id	Gene Length	sample_fpkm(Root)	sample_fpkm(Stem)	sample_fpkm(Leaf)	sample_fpkm(Latex)	NR GI	NR ID	NR Score	NR Evalue	NR Description	KO ID	KO Name	KO Description	Swissprot ID	Swissprot Evalue	Swissprot Description	CDS_flag
	OSC1	Cluster-16161.24979	2648	0.19	24.29	25.06	1.49	802601529	XP_012073072.1	3324	0	PREDICTED: LOW QUALITY PROTEIN: uncharacterized protein LOC105634775 [Jatropha curcas]	K15813	LUP4	beta-amyrin synthase	Q2XPU7	0	Lupeol synthase OS=Ricinus communis PE=1 SV=1	blast,frame:-3 start:2640 end:322
	OSC2	Cluster-16161.17075	3949	1.35	0.51	0.44	1.38	802716094	XP_012084879.1	2752	0	PREDICTED: uncharacterized protein LOC105644214 [Jatropha curcas]	--	--	--	Q2XPU6	4.6e-63	Cycloartenol synthase OS=Ricinus communis PE=1 SV=1	blast,frame:1 start:592 end:3063
	OSC3	Cluster-16161.53417	2615	1.16	3.32	1.49	0	566201582	XP_006374734.1	3662	0	hypothetical protein POPTR_0014s00350g [Populus trichocarpa]>gi|550322993|gb|ERP52531.1| hypothetical protein POPTR_0014s00350g [Populus trichocarpa]	K15813	LUP4	beta-amyrin synthase	A8CDT2	0	Beta-amyrin synthase OS=Bruguiera gymnorhiza GN=BAS PE=1 SV=1	blast,frame:2 start:170 end:2476
	OSC4	Cluster-16161.6770	2285	18.55	30.92	0.97	0	255544476	XP_002513299.1	3401	0	Cycloartenol synthase, putative [Ricinus communis]>gi|223547207|gb|EEF48702.1| Cycloartenol synthase, putative [Ricinus communis]	K15813	LUP4	beta-amyrin synthase	Q9MB42	0	Beta-amyrin synthase OS=Glycyrrhiza glabra GN=GgbAS1 PE=1 SV=1	estscan,start:2285 end:60; minus strand
	OSC5	Cluster-16161.34169	2831	7.34	6.69	7.77	1978.71	743925004	XP_011006636.1	1750	6.4e-193	PREDICTED: beta-amyrin synthase-like [Populus euphratica]	K15813	LUP4	beta-amyrin synthase	Q8W3Z1	5.5e-175	Beta-amyrin synthase OS=Betula platyphylla GN=OSCBPY PE=1 SV=1	blast,frame:1 start:115 end:1083|blast,frame:2 start:746 end:2512
	OSC6*	Cluster-16161.32614	2277	0.19	1.17	0.68	153.67	566194461	XP_006377610.1	1081	7.4e-116	putative oxidosqualene cyclase family protein [Populus trichocarpa]>gi|550327947|gb|ERP55407.1| putative oxidosqualene cyclase family protein [Populus trichocarpa]	K15813	LUP4	beta-amyrin synthase	Q8W3Z1	1.9e-102	Beta-amyrin synthase OS=Betula platyphylla GN=OSCBPY PE=1 SV=1	estscan,start:1 end:867
	OSC7*	Cluster-16161.60752	2300	0.32	7.78	6.3	0	802601529	XP_012073072.1	980	2.8e-104	PREDICTED: LOW QUALITY PROTEIN: uncharacterized protein LOC105634775 [Jatropha curcas]	K15813	LUP4	beta-amyrin synthase	Q2XPU7	9.8e-101	Lupeol synthase OS=Ricinus communis PE=1 SV=1	estscan,start:629 end:1; minus strand
	* The full ORF of OSC6 and OSC7 had been cloned and sequenced.
