# Supplementary material for: Comparative Transcriptome Analysis Identifies Putative Genes Involved in Steroid Biosynthesis in Euphorbia tirucalli
Source: Genes (Basel). 2018 Jan 15;9(1):38. doi: 10.3390/genes9010038 (PMC5793189; doi:10.3390/genes9010038)
Supplement: Supplementary file 1 [file genes-09-00038-s001.zip › supplementary data/Table S5 qRT-PCR primers used in this study.xlsx]

## Sheet: Sheet1
	Terpenoid backbone biosynthesis	Gene_id		Gene anotantion	Up stream primers (5'-3')	Down stream primers (5'-3')	fpkm(Root)	fpkm(Stem)	fpkm(Leaf)
		Cluster-16161.35181	ACCT	Acetyl-CoA C-acetyltransferase	CCAGACCATCCAGTTAGGCATC	CAACCCATCTTTCAACATTCCA	85.1	49.36	37.74
	MVA pathway	Cluster-16161.34079	HMGR1	Hydroxymethylglutaryl-CoA reductase	TTCCAAAGGGGTCCAAAAC	TCCACCAGCGAAGCAACACT	82.74	149.65	39.69
		Cluster-16161.63884	HMGR2	Hydroxymethylglutaryl-CoA reductase	ATTTTCTGCTGAGCCGTTGG	TTCCTCTTCATCGTCGGTGGTC	38.26	80.05	29
		Cluster-16161.36519	MK	Mevalonate kinase	AATAAATGGGCGTTTGAAGG	AGCGGTAGGATGTCGTAAGG	51.68	17.19	10.93
		Cluster-16161.29101	MVD	Mevalonate diphosphate decarboxylase	ATTTGGTGGATTTGTGAAGTGG	CGCATTCCTGTCGTGCTACT	26.74	32.6	25.8
		Cluster-16161.42430	DXPS4	1-deoxy-D-xylulose-5-phosphate synthase	gTGGTGATGGCTCCTTCTGATG	CCATAGCCCAACAAAGCCACTC	38.51	136.45	39.41
	MEP pathway	Cluster-16161.53790	DXR	1-deoxy-D-xylulose 5-phosphate reductoisomerase	AGTTACGATGGTCCAAAGCCTA	CTCAACAACTCCTTGCTCCC	87.64	86.74	90.64
		Cluster-16161.33396	HDS	(E)-4-hydroxy-3-methylbut-2-enyl-diphosphate synthase	TGTCACTAACAGAACCTCCAG	CATAAGAACCGAGCCATCACG	303.26	219.53	264.88
		Cluster-16161.25141	HDR	4-hydroxy-3-methylbut-2-enyl diphosphate reductase	CCACTCAAGAGCGGCAAGAT	CTATTTTGTTTCCTGGACCGA	34.66	81.8	77.48
		Cluster-16161.32710	IDI	Isopentenyl-diphosphate delta-isomerase	ACCCAGATGAGGTAGCGGATGT	TGGGCGGTTACACGATCAGA	88.5	152.9	133.21
		Cluster-16161.34222	FPPS	Farnesyl diphosphate synthase	TCCTGTTGCTTGTGCTTTGC	ACACTGTTGGGGTCGGGTTT	46.39	47.8	31.23
	Other related enzymes	Cluster-16161.42353	SQS	Squalene synthetase	GCTTGGCAAAAGTTATCAGGA	CTTCGGAACCAGAGGCATAA	58.47	79.22	83.19
		Cluster-16161.34024	SE	Squalene epoxidase	CATCAGAAGAGCCCCAGGAGTA	CCTTCACGACGCCTTTGTATCT	15.54	23.36	18.01
	Oxidosqualene cyclase	Cluster-16161.24979	EtOSC1	Oxidosqualene cyclase	TCACTTATGGCACATGGTTCG	ATGGGGAGCGAATGCCTAT	0.15	50.66	59.12
		Cluster-16161.17075	EtOSC2	Oxidosqualene cyclase	AATGTGGCTTTCAGTGCTTG	TCAAAGACAAAACTGTTGGTGT	14.38	4.12	1.36
		Cluster-16161.53417	EtOSC3	Oxidosqualene cyclase	ACTCAGCCCTACCATCACATCA	CGTGTAAGCAAAGGCTCCGT	18.04	32.44	9.27
		Cluster-16161.6770	EtOSC4	Oxidosqualene cyclase	AATCATTGGCGAGAAAGCAG	GCTCAACCACGATGTTCTCCA	14.68	20.07	0.85
	Epoxy squalene oxidase	Cluster-16161.59400	CYP26A	Beta-amyrin 28-oxidase	TCTTCACCGCATTCCGTCCAc	ACTGCTGCTTTCTTTGCCCTAT	9.05	3.19	3.67
		Cluster-16161.35730	Actin	Actin	TCCTCTCAATCCCAAGGCGAA	CCAGCAAGGTCCAAACGAAG	196.74	125.36	135.19
