# Supplementary material for: Comparative Transcriptome Analysis Identifies Putative Genes Involved in Steroid Biosynthesis in Euphorbia tirucalli
Source: Genes (Basel). 2018 Jan 15;9(1):38. doi: 10.3390/genes9010038 (PMC5793189; doi:10.3390/genes9010038)
Supplement: Supplementary file 1 [file genes-09-00038-s001.zip › supplementary data/Table S6 The unigenes coding for putative sterols synthases in beta-sitosterol.xlsx]

## Sheet: beta-sitosterol biosynthesis 
		Enzyme name	gene_id	Gene Length	sample_fpkm(Root)	sample_fpkm(Stem)	sample_fpkm(Leaf)	sample_fpkm(Latex)	NR GI	NR ID	NR Score	NR Evalue	NR Description	NT GI	NT ID	NT Score	NT Description	KO ID	KO Name	KO Description	Swissprot ID	Swissprot Score	Swissprot Description	KOG ID	KOG Description	CDS_flag
		Cycloartenol-C-24-methyltransferase (SMT1)	Cluster-16161.41919	2331	1.84	1.37	2.46	0.54	255582577	XP_002532071.1	825	9.6e-86	s-adenosyl-l-methionine:delta24-sterol-C-methyltransferase, putative [Ricinus communis]>gi|223528253|gb|EEF30305.1| s-adenosyl-l-methionine:delta24-sterol-C-methyltransferase, putative [Ricinus communis]	566208882	XM_006373722.1	141	Populus trichocarpa hypothetical protein (POPTR_0016s05630g) mRNA, complete cds	K00559	E2.1.1.41, SMT1, ERG6	sterol 24-C-methyltransferase	Q9LM02	724	Cycloartenol-C-24-methyltransferase OS=Arabidopsis thaliana GN=SMT1 PE=1 SV=1	KOG1269	SAM-dependent methyltransferases	blast,frame:2 start:962 end:1171|blast,frame:1 start:847 end:972
			Cluster-16161.29874	1937	17.57	13.38	14.97	215.75	224104093	XP_002313315.1	1571	2.5e-172	S-adenosyl-methionine-sterol-C- methyltransferase family protein [Populus trichocarpa]>gi|222849723|gb|EEE87270.1| S-adenosyl-methionine-sterol-C- methyltransferase family protein [Populus trichocarpa]	429507679	JQ694155.1	905	Euphorbia lathyris S-adenosyl-methionine-sterol-C-methyltransferase mRNA, complete cds	K00559	E2.1.1.41, SMT1, ERG6	sterol 24-C-methyltransferase	Q9LM02	1490	Cycloartenol-C-24-methyltransferase OS=Arabidopsis thaliana GN=SMT1 PE=1 SV=1	KOG1269	SAM-dependent methyltransferases	blast,frame:-2 start:1822 end:584
		4,4-dimethyl-9beta,19-cyclopropylsterol-4alpha-methyl oxidase (SMO1)	Cluster-16161.33326	1465	36.16	13.42	12.76	30.95	802741448	XP_012087086.1	1350	8e-147	PREDICTED: methylsterol monooxygenase 1-1-like [Jatropha curcas]>gi|643712160|gb|KDP25588.1| hypothetical protein JCGZ_20744 [Jatropha curcas]	802741447	XM_012231696.1	468	PREDICTED: Jatropha curcas methylsterol monooxygenase 1-1-like (LOC105645947), mRNA	K14423	SMO1	4,4-dimethyl-9beta,19-cyclopropylsterol-4alpha-methyl oxidase	Q8L7W5	1157	Methylsterol monooxygenase 1-1 OS=Arabidopsis thaliana GN=SMO1-1 PE=1 SV=1	KOG0873	C-4 sterol methyl oxidase	blast,frame:-2 start:1323 end:409
		cycloeucalenol cycloisomerase (CPI1)	Cluster-16161.20311	1614	25.38	35.06	33.11	26.45	802647721	XP_012079863.1	1400	1.4e-152	PREDICTED: cycloeucalenol cycloisomerase [Jatropha curcas]>gi|643720674|gb|KDP30938.1| hypothetical protein JCGZ_11314 [Jatropha curcas]	802647720	XM_012224473.1	516	PREDICTED: Jatropha curcas cycloeucalenol cycloisomerase (LOC105640216), mRNA	K08246	CPI1	cycloeucalenol cycloisomerase	Q9M643	1249	Cycloeucalenol cycloisomerase OS=Arabidopsis thaliana GN=CPI1 PE=2 SV=1	--	--	blast,frame:3 start:210 end:1115
		sterol 14-demethylase (CYP51)	Cluster-16161.35978	1905	66.22	79.07	46.46	269.66	699209691	AIU41378.1	2215	5.2e-247	CYP51 [Hevea brasiliensis]	699209690	KM203677.1	766	Hevea brasiliensis CYP51 (CYP51) mRNA, complete cds	K05917	CYP51	sterol 14-demethylase	Q9SAA9	2034	Sterol 14-demethylase OS=Arabidopsis thaliana GN=CYP51G1 PE=1 SV=1	KOG0684	Cytochrome P450	blast,frame:3 start:96 end:1622
	beta-sitosterol biosynthesis	delta14-sterol reductase(ERG24)	Cluster-16161.39485	2186	16.16	7.81	10.68	8.8	802615719	XP_012075300.1	1476	2.9e-161	PREDICTED: delta(14)-sterol reductase [Jatropha curcas]>gi|643726629|gb|KDP35309.1| hypothetical protein JCGZ_09468 [Jatropha curcas]	802615718	XM_012219910.1	616	PREDICTED: Jatropha curcas delta(14)-sterol reductase (LOC105636595), mRNA	K00222	TM7SF2, ERG24	delta14-sterol reductase	Q9LDR4	1348	Delta(14)-sterol reductase OS=Arabidopsis thaliana GN=FK PE=1 SV=2	KOG1435	Sterol reductase/lamin B receptor	blast,frame:-2 start:2110 end:980
		cholestenol delta-isomerase (EBP)	Cluster-16161.44459	1212	51.44	56.78	30.08	27.04	802600309	XP_012072878.1	892	8.5e-94	PREDICTED: probable 3-beta-hydroxysteroid-Delta(8),Delta(7)-isomerase [Jatropha curcas]>gi|643729668|gb|KDP37445.1| hypothetical protein JCGZ_08286 [Jatropha curcas]	743819619	XM_011022616.1	250	PREDICTED: Populus euphratica probable 3-beta-hydroxysteroid-Delta(8),Delta(7)-isomerase (LOC105123119), mRNA	K01824	EBP	cholestenol delta-isomerase	O48962	721	Probable 3-beta-hydroxysteroid-Delta(8),Delta(7)-isomerase OS=Arabidopsis thaliana GN=At1g20050 PE=2 SV=1	--	--	blast,frame:-2 start:1100 end:411
		24-methylenesterol C-methyltransferase (SMT2)	Cluster-13299.0	1387	7.52	6.87	12.49	1.15	720032269	XP_010266061.1	1594	3.9e-175	PREDICTED: 24-methylenesterol C-methyltransferase 2 [Nelumbo nucifera]	668593688	KJ833770.1	304	Echinacea purpurea 24-methylenesterol C-methyltransferase 2 mRNA, complete cds	K08242	E2.1.1.143	24-methylenesterol C-methyltransferase	Q39227	1566	24-methylenesterol C-methyltransferase 2 OS=Arabidopsis thaliana GN=SMT2 PE=1 SV=2	KOG1269	SAM-dependent methyltransferases	blast,frame:2 start:2 end:1084
			Cluster-16161.43638	1518	380.01	516.31	418.35	139.27	802607286	XP_012073720.1	1830	1.8e-202	PREDICTED: 24-methylenesterol C-methyltransferase 2 [Jatropha curcas]>gi|643728934|gb|KDP36871.1| hypothetical protein JCGZ_08162 [Jatropha curcas]	645228878	XM_008222979.1	497	PREDICTED: Prunus mume 24-methylenesterol C-methyltransferase 2 (LOC103321192), mRNA	K08242	E2.1.1.143	24-methylenesterol C-methyltransferase	Q39227	1726	24-methylenesterol C-methyltransferase 2 OS=Arabidopsis thaliana GN=SMT2 PE=1 SV=2	KOG1269	SAM-dependent methyltransferases	blast,frame:-3 start:1267 end:128
		4-alpha-methyl-delta7-sterol-4alpha-methyl oxidase (SMO2)	Cluster-16161.29064	1476	10.43	15.9	11.32	22.3	567864526	XP_006424912.1	871	2.8e-91	hypothetical protein CICLE_v10029052mg [Citrus clementina]>gi|557526846|gb|ESR38152.1| hypothetical protein CICLE_v10029052mg [Citrus clementina]	802563552	XM_012211564.1	586	PREDICTED: Jatropha curcas methylsterol monooxygenase 2-2 (LOC105629916), mRNA	K14424	SMO2	4-alpha-methyl-delta7-sterol-4alpha-methyl oxidase	Q8VWZ8	812	Methylsterol monooxygenase 2-2 OS=Arabidopsis thaliana GN=SMO2-2 PE=2 SV=1	KOG0873	C-4 sterol methyl oxidase	blast,frame:-3 start:1423 end:917|blast,frame:-1 start:1107 end:544
		delta7-sterol 5-desaturase (STE1)	Cluster-16161.66274	1275	2.83	9.34	3.71	3.49	802634474	XP_012078015.1	1287	1.4e-139	PREDICTED: delta(7)-sterol-C5(6)-desaturase-like [Jatropha curcas]>gi|643723427|gb|KDP33006.1| hypothetical protein JCGZ_13037 [Jatropha curcas]	802634473	XM_012222625.1	448	PREDICTED: Jatropha curcas delta(7)-sterol-C5(6)-desaturase-like (LOC105638767), mRNA	K00227	SC5DL, ERG3	delta7-sterol 5-desaturase	Q39208	1156	Delta(7)-sterol-C5(6)-desaturase 1 OS=Arabidopsis thaliana GN=STE1 PE=1 SV=2	KOG0872	Sterol C5 desaturase	blast,frame:-2 start:1253 end:315
		7-dehydrocholesterol reductase (DHCR7)	Cluster-16161.42588	1639	121.41	88.31	116	47.86	802742490	XP_012087327.1	2128	5.5e-237	PREDICTED: 7-dehydrocholesterol reductase [Jatropha curcas]>gi|643711545|gb|KDP25052.1| hypothetical protein JCGZ_22587 [Jatropha curcas]	802742489	XM_012231937.1	834	PREDICTED: Jatropha curcas 7-dehydrocholesterol reductase (LOC105646146), mRNA	K00213	DHCR7	7-dehydrocholesterol reductase	Q9LDU6	2027	7-dehydrocholesterol reductase OS=Arabidopsis thaliana GN=DWF5 PE=1 SV=1	KOG1435	Sterol reductase/lamin B receptor	blast,frame:2 start:74 end:1414
		delta24-sterol reductase (DHCR24)	Cluster-16161.7207	2217	39.54	13.56	12.29	11.97	590697976	XP_007045589.1	2633	2.1e-295	Cell elongation protein / DWARF1 / DIMINUTO (DIM) isoform 1 [Theobroma cacao]>gi|508709524|gb|EOY01421.1| Cell elongation protein / DWARF1 / DIMINUTO (DIM) isoform 1 [Theobroma cacao]	255549500	XM_002515757.1	1104	Ricinus communis Cell elongation protein diminuto, putative, mRNA	K09828	DHCR24	delta24-sterol reductase	P93472	2483	Delta(24)-sterol reductase OS=Pisum sativum GN=DIM PE=1 SV=1	KOG1262	FAD-binding protein DIMINUTO	estscan,start:2068 end:377; minus strand
